# Supplementary material for: Identification of critical prognosis signature associated with lymph node metastasis of stomach adenocarcinomas
Source: World J Surg Oncol. 2023 Feb 23;21:61. doi: 10.1186/s12957-023-02940-y (PMC9948474; doi:10.1186/s12957-023-02940-y)
Supplement: Supplementary file 5 — Additional file 5: Table S2. The sequence of primers in this study. [file 12957_2023_2940_MOESM5_ESM.csv]

	logFC	AveExpr	t	P.Value	adj.P.Val	B	Group
KNOP1	1.55411334855235	10.5702756742377	11.5747082879895	3.69074805205254e-25	5.54055097574128e-23	46.4549354984377	up-regulated
ZNF267	1.6023768077664	10.1299307681408	10.6618144014198	3.57841037542088e-22	3.01116012084183e-20	39.6805993039528	up-regulated
ALG3	1.52873043443975	12.3462359581259	10.4341535582624	1.92770598988177e-21	1.45860495565046e-19	38.0225062436312	up-regulated
COLGALT1	1.52255197906262	12.5418799645425	10.1536875598329	1.50535183318911e-20	1.00169954431893e-18	35.9993924457	up-regulated
CBX3	1.50375270571724	13.0381936429532	10.1005433898793	2.21654826337155e-20	1.43922242775665e-18	35.6185985059559	up-regulated
POLR1B	1.57799723493357	11.0031211581284	10.0929567074663	2.34226820424815e-20	1.51560906388678e-18	35.5643060338825	up-regulated
SLC20A1	1.57878224863609	11.5705723265225	10.0347919518935	3.57339308945228e-20	2.25773472469939e-18	35.1486357351001	up-regulated
HSP90AA1	1.52074120986072	15.9244135269647	9.88964462545044	1.02077523685329e-19	5.85775147386909e-18	34.1158534792762	up-regulated
NAA25	1.51388741961127	11.0104653509258	9.73556835000879	3.08832654776104e-19	1.63100691540851e-17	33.026783026604	up-regulated
SH3KBP1	1.614431894843	12.0205289361005	9.67505300674762	4.76060893048575e-19	2.4341369640481e-17	32.6011381948771	up-regulated
NKRF	1.53712254075308	9.45388431898346	9.64165750611352	6.04165607721917e-19	3.03132824302187e-17	32.3667628333086	up-regulated
NOP58	1.50299804554638	12.3595945403407	9.63806875508347	6.19823728871832e-19	3.09334900858509e-17	32.3415984325421	up-regulated
NOP56	1.52167268017032	12.7831269347541	9.58782504854118	8.86439716541732e-19	4.33178158356917e-17	31.9897413199953	up-regulated
ATP13A3	1.67723079332709	13.1309673406608	9.5102028739621	1.53809169355932e-18	7.07409084059818e-17	31.4478315478988	up-regulated
TMEM44	1.56916282630046	9.61834646725285	9.43245741381148	2.66568452000023e-18	1.17697811806598e-16	30.9071373200093	up-regulated
P3H1	1.53582468399033	10.9038516457671	9.42159015146344	2.87819589361154e-18	1.26485587689978e-16	30.8317267215152	up-regulated
JRKL	1.52172497123587	9.50887169767963	9.3882391343657	3.64117162111406e-18	1.56712351995884e-16	30.6005549883823	up-regulated
ZNF121	1.51338673658357	11.1731333999734	9.37642715385227	3.95702909056423e-18	1.68758297464631e-16	30.5187746900906	up-regulated
CTPS1	1.54566419121232	10.735417077592	9.31846296381545	5.94773139318025e-18	2.41578310807419e-16	30.1181787565808	up-regulated
CCT6A	1.52481146665345	13.3152443336094	9.31501698033187	6.09335974770411e-18	2.46426499279456e-16	30.0944010914502	up-regulated
DTX3L	1.54185438544627	12.78179342403	9.30246930362122	6.65417834924707e-18	2.66238074037572e-16	30.0078568349904	up-regulated
SNRPD1	1.57775003168248	11.8153836760037	9.29270966539268	7.12556136911306e-18	2.83286354007217e-16	29.9405815625537	up-regulated
DNAJC2	1.59206935541872	10.9997669795405	9.26881545581272	8.4242442176113e-18	3.32102820889655e-16	29.7760190757468	up-regulated
LRRC8B	1.51637573569494	10.9298534956873	9.12574152259586	2.28585422436962e-17	8.37774502349529e-16	28.7950275933048	up-regulated
FBXO5	1.51454562203079	9.47382872789704	9.05291500306519	3.78847340037629e-17	1.3238492245449e-15	28.2986223908066	up-regulated
CSPP1	1.50858356142967	10.2881062417031	8.99503623232976	5.65237548128707e-17	1.89405046261343e-15	27.9055444197401	up-regulated
ZNF124	1.51721539058211	8.57778825573187	8.95683812624934	7.35546579485145e-17	2.39627284097895e-15	27.6468325652186	up-regulated
ATR	1.71326485308797	11.0097463518686	8.82986481850382	1.75819207318682e-16	5.34724055970026e-15	26.7909596079566	up-regulated
PHF14	1.52878863219298	11.9821843652037	8.81771531422851	1.91045318577934e-16	5.7636099728536e-15	26.7093999437332	up-regulated
CKAP5	1.50895508969176	12.9790506352471	8.81402831155962	1.95919465989161e-16	5.88228604685856e-15	26.6846607700502	up-regulated
NOL6	1.52820193816505	11.9908783675239	8.79855419558747	2.17756801764636e-16	6.47576289241425e-15	26.5808915119213	up-regulated
UTP20	1.55174323389729	11.0056366743313	8.78447092522415	2.39720494842216e-16	7.06006094525159e-15	26.4865329526337	up-regulated
ARPC1B	1.65960027168618	13.429905341283	8.77928937866048	2.48342615923003e-16	7.29287822816144e-15	26.4518364732999	up-regulated
TGIF2	1.53269800264953	10.7093527214352	8.69990006297811	4.26183724863297e-16	1.20805703883078e-14	25.9215953734673	up-regulated
ACYP1	1.507099321232	8.74376406932917	8.66887718240001	5.25958737012894e-16	1.45081555231749e-14	25.7150944056542	up-regulated
BICD1	1.61657977104403	9.98136382134157	8.62830635416179	6.92097510283836e-16	1.86330125975268e-14	25.4456388784337	up-regulated
CCDC18	1.60405773652082	8.45889277784202	8.50715505746848	1.56465539912664e-15	3.90435619210258e-14	24.6451037387935	up-regulated
ZNF217	1.66021662443654	12.0188329423931	8.48446571995099	1.82166610458129e-15	4.52163550958571e-14	24.4958709645063	up-regulated
FMNL2	1.69039845734826	11.4033762271674	8.37644738041886	3.74646457023659e-15	8.75496982073344e-14	23.7884563376762	up-regulated
DBF4B	1.52717084258774	9.31136563087586	8.36175635734006	4.13090298195452e-15	9.60550117179386e-14	23.6926371579903	up-regulated
FAM122B	1.51597655578054	11.2864468112361	8.35034022031252	4.45639427084095e-15	1.03239800607815e-13	23.6182432475718	up-regulated
CEP152	1.56265470655852	8.88077834445574	8.32844154183369	5.15345860809215e-15	1.17360013083555e-13	23.4757000887563	up-regulated
P4HA1	1.50911663484015	11.2038621439594	8.29595998740491	6.39071049060031e-15	1.42594152623204e-13	23.2646618247127	up-regulated
ABRACL	1.51533414897717	10.7754483872124	8.28205235118141	7.00649516563678e-15	1.55226542837278e-13	23.1744449968812	up-regulated
DLL4	1.51892729122309	9.84220965732182	8.26377003603832	7.90612266293278e-15	1.73721770222405e-13	23.0559816957952	up-regulated
CMTM7	1.62784959439113	10.5347298393858	8.24934139814767	8.69606692326095e-15	1.88214182024212e-13	22.9625946682554	up-regulated
PVR	1.52514303149492	11.9520229243983	8.23736278604503	9.41085462542071e-15	2.01362242925906e-13	22.8851361046363	up-regulated
HELB	1.68747417360651	9.95832317480575	8.12752810250699	1.93598609801708e-14	3.85655829397989e-13	22.1779330232603	up-regulated
SPATA13	1.5331884726074	11.5118554894792	8.09638740587876	2.37298881773603e-14	4.63347460368103e-13	21.9784293063303	up-regulated
ZNF280C	1.5116956576582	8.79711214409583	8.08872985114946	2.494609966874e-14	4.84088480128134e-13	21.9294396263455	up-regulated
ZNF600	1.51400111132208	9.69229772774916	8.04184399181867	3.38577648834112e-14	6.35340958037212e-13	21.6300785899917	up-regulated
ESF1	1.55639634405615	10.8251548519645	8.00928116443555	4.18343214606647e-14	7.71898763234389e-13	21.4227729110516	up-regulated
HPSE	1.80960154542434	9.4770700945832	7.99719999558088	4.52444558356856e-14	8.23484203449699e-13	21.3459869411762	up-regulated
RCN1	1.51784314113918	12.5910660974775	7.99554735502576	4.57318305601281e-14	8.30791103908699e-13	21.3354883715968	up-regulated
IL18BP	1.61516852845023	10.2937931856293	7.98785447655815	4.80697261794304e-14	8.68169789949e-13	21.2866355320317	up-regulated
STAMBPL1	1.53547631067599	9.36588481414885	7.9646502941236	5.5861457727642e-14	9.97374171512085e-13	21.1394492563381	up-regulated
TET3	1.51154575494886	11.5453763230915	7.91196412233275	7.84947861894519e-14	1.36132593608601e-12	20.806206329179	up-regulated
RAI14	1.51261418329047	11.763064280314	7.87946361049421	9.67584718787831e-14	1.63721616303459e-12	20.6013012966766	up-regulated
HELZ2	1.6232366291286	12.9408029681922	7.84823050620578	1.1824720792984e-13	1.95326483873543e-12	20.4048666100785	up-regulated
UNC93B1	1.50747597988029	12.2564296672741	7.81779621230034	1.4370507599673e-13	2.34365612185304e-12	20.2139108480255	up-regulated
RAB42	1.680848743842	7.39562671608126	7.76581286108006	2.00294245208501e-13	3.16107780600297e-12	19.8887943291739	up-regulated
PLXNA3	1.55364045262852	11.8404897279141	7.72873798580955	2.53609799124755e-13	3.93955950378811e-12	19.6577309075012	up-regulated
OSMR	1.71141181159642	12.0755269843366	7.72181131029102	2.65023036761112e-13	4.09988234527804e-12	19.6146368525141	up-regulated
TYMP	1.64202501134149	12.3720140615191	7.70275415811919	2.99108787957241e-13	4.58560163890329e-12	19.4961964186346	up-regulated
FJX1	1.54611909251206	8.45239121871026	7.67412712188346	3.58605763173953e-13	5.41370647301628e-12	19.318619039848	up-regulated
FGD6	1.5511701332764	11.1829601473694	7.64929758450363	4.19578324795141e-13	6.23881716702125e-12	19.1649300986843	up-regulated
LRRC69	1.62118059311685	5.66269946466139	7.50981690261659	1.00796977911287e-12	1.3836541993455e-11	18.3073773162263	up-regulated
CCDC73	1.70663821536609	4.91817787002673	7.50955992483456	1.00958967707892e-12	1.38486478730891e-11	18.3058065455833	up-regulated
SEL1L3	1.65020731318613	13.3282517259321	7.43124677686826	1.64436368676179e-12	2.15478244288302e-11	17.8287117495006	up-regulated
SLC35F2	1.6200277512339	10.3931770095927	7.36195369020176	2.52533712727979e-12	3.16552780183067e-11	17.409238403315	up-regulated
ZNF468	1.57488625875856	10.3710076874491	7.30955758826925	3.48733858853775e-12	4.21330133149994e-11	17.0937365064941	up-regulated
LRRC39	1.71534756461249	5.28876106090631	7.24114226281311	5.30385194109232e-12	6.17795044535055e-11	16.6839816176633	up-regulated
SPATA32	1.65719746123179	4.44441615734416	7.23775577630133	5.41473695613429e-12	6.29928945950775e-11	16.6637645494316	up-regulated
TNFRSF4	1.51954871672776	7.98181392058846	7.2321688124067	5.60268919671062e-12	6.49718673188051e-11	16.6304243340949	up-regulated
NPIPB11	1.63576251463027	6.68309259538261	7.21214241316428	6.33077635179387e-12	7.24814022217279e-11	16.5110554884861	up-regulated
ADAMTS6	1.80700399047008	7.59079230554424	7.20671655867328	6.54360512925628e-12	7.47812120892168e-11	16.4787516915592	up-regulated
CLMN	1.50724905301667	11.6684028188402	7.19791444744924	6.90396293218534e-12	7.87076940598165e-11	16.4263807385772	up-regulated
UCN	1.61509386817363	5.08138771365625	7.19386496759522	7.07625126165924e-12	8.03302207652968e-11	16.4023012140901	up-regulated
ARAP3	1.52180278226743	10.4137705050843	7.1506719296088	9.19917333874986e-12	1.01722149500083e-10	16.1460175394183	up-regulated
FCGR2A	1.73441529132382	11.0367051409881	7.13796370194764	9.93554394174057e-12	1.08775077051786e-10	16.0708082013369	up-regulated
BTBD19	1.52021069261796	8.17477401867959	7.04889685820267	1.7002890182808e-11	1.78145859453039e-10	15.5461952714324	up-regulated
OAS2	1.68416178019172	12.3932231876521	6.95252672543107	3.02609078374262e-11	3.01084801468347e-10	14.9835457612842	up-regulated
TDO2	1.97533750932867	7.11267234308385	6.93106837744039	3.43817045235264e-11	3.37963690614967e-10	14.8589755153277	up-regulated
MSC	1.50750954496034	9.02694417815771	6.88159811697125	4.61031304736331e-11	4.40043358767918e-10	14.5727881507829	up-regulated
NPIPB4	1.64284147357128	7.89064068962844	6.87061381735987	4.91970080491387e-11	4.67197295567858e-10	14.5094332476524	up-regulated
KDELR3	1.59348096567261	11.6325707520896	6.85338741856761	5.44650828905858e-11	5.12299388692653e-10	14.4102147574619	up-regulated
SPDYA	1.55227604378602	5.42987469408481	6.79539348039296	7.66162762208918e-11	6.96899865867685e-10	14.077445487525	up-regulated
TLR2	1.50476544748768	9.14925887218168	6.78557276035541	8.11589511267826e-11	7.34658812298155e-10	14.0212869681159	up-regulated
MT1X	-1.51132471132869	9.97902403452971	-6.76298730476401	9.2635273157076e-11	8.30379793492138e-10	13.8923478310128	down-regulated
STC1	1.57078709802971	10.8966908490847	6.75395640081941	9.76582459821683e-11	8.70160012277012e-10	13.8408741169836	up-regulated
ARHGAP4	1.58130169630749	10.8593941067093	6.73135714048513	1.11431498478017e-10	9.8354283581373e-10	13.7122733846825	up-regulated
HECW2	1.53334746500692	9.4440619015702	6.69283912672866	1.39436581085608e-10	1.203001123711e-09	13.4937778998313	up-regulated
IRF8	1.76091712581318	11.284060830208	6.69210278085788	1.40034333376093e-10	1.20704835360698e-09	13.4896094462249	up-regulated
TMSB15A	1.77819781625304	4.03135908812189	6.68527695247521	1.45696691707944e-10	1.2535526913799e-09	13.4509836643568	up-regulated
BATF	1.57182924286589	8.69873611211891	6.66817347250809	1.60892107657013e-10	1.36984591659884e-09	13.3543199377364	up-regulated
PATL2	1.53179364959804	6.63421223007651	6.65037831692434	1.78354738443391e-10	1.50757957968028e-09	13.2539309245454	up-regulated
WWC1	1.5870311918979	11.612264109454	6.64989273339055	1.78856468166882e-10	1.51113985824022e-09	13.2511942021638	up-regulated
IL2RA	1.79199262300834	8.35676884584426	6.63167915192867	1.98711261750271e-10	1.6639075532101e-09	13.1486446514076	up-regulated
ISG15	1.60974501343246	11.5377261974084	6.60636567393701	2.29944693315422e-10	1.90000535890088e-09	13.0064480707882	up-regulated
TAS2R4	1.65579670403503	4.56397613962204	6.55709244402863	3.05190551166466e-10	2.45263412960973e-09	12.7307591306756	up-regulated
PIWIL4	1.59331276350313	8.936844289055	6.55366415209877	3.112451265633e-10	2.49701359553669e-09	12.7116317564772	up-regulated
NOXRED1	1.5305323189348	4.7760564036426	6.51547747209642	3.87195167440506e-10	3.04897915107893e-09	12.4990575204827	up-regulated
FZD2	1.64799858157971	8.8003840437846	6.50981296852065	3.99912231870651e-10	3.13858345087945e-09	12.4676000154207	up-regulated
CPT1B	1.5715321904404	6.63007413790842	6.48846687224942	4.51626587580482e-10	3.5179630203187e-09	12.3492306778227	up-regulated
CD72	1.68539141694812	7.73169602329756	6.46655455137244	5.11533145517106e-10	3.95017262371543e-09	12.2280099296228	up-regulated
ZNF888	1.61578561215885	6.02322433047173	6.4038869294898	7.29283821521628e-10	5.45654342538012e-09	11.8829490372455	up-regulated
SMCO2	1.57031498981924	4.39938040195821	6.36881955728526	8.88464664009457e-10	6.55347461483391e-09	11.6909155867178	up-regulated
HIST2H2BF	1.52217158077482	6.62753472597143	6.35795783555067	9.44350670128749e-10	6.91946127487934e-09	11.631589754039	up-regulated
NHS	1.64185429203625	10.2892340070878	6.30800468431477	1.24904476498123e-09	8.90175655711083e-09	11.3596941528005	up-regulated
SH2D4B	1.60759141384307	2.74544197690071	6.27345167415697	1.51425356544997e-09	1.05475011713692e-08	11.1725337018069	up-regulated
HEYL	1.71452809592113	10.4172499024085	6.26794029574505	1.56137553863569e-09	1.08475423852272e-08	11.1427499413652	up-regulated
JAK3	1.52243102018971	10.4416878255186	6.26529177434857	1.5845287006958e-09	1.09718380326778e-08	11.1284439951446	up-regulated
GSG1L	-1.68690802816816	2.56739667809457	-6.23238532508769	1.90182890200633e-09	1.29303693283148e-08	10.9510688653545	down-regulated
SLC16A8	1.7036459873992	5.74568272056628	6.22961133576588	1.9312603412528e-09	1.30972534526956e-08	10.9361475077559	up-regulated
ELOVL7	1.62093899977355	10.0573228163176	6.14123285134947	3.14231741473671e-09	2.05169054584323e-08	10.4633149248414	up-regulated
CARD11	2.02039360996153	10.2561787769804	6.12228710096209	3.48575791148232e-09	2.24777481817752e-08	10.3626024419706	up-regulated
RNASE2	1.77041154807953	5.41702660557865	6.11446684903349	3.63800382370355e-09	2.3395182231596e-08	10.3210984429531	up-regulated
TREML1	1.59062021477463	4.15197305911821	6.10131721185437	3.90880707067253e-09	2.49146619161583e-08	10.2513987413098	up-regulated
C3orf52	1.54997142805022	9.31840326111167	6.09895871683583	3.95942272748436e-09	2.52115939875276e-08	10.2389093019653	up-regulated
SULF2	1.50517770798073	13.0370950826708	6.03403350274983	5.63451825782247e-09	3.48555653778868e-08	9.89650841222442	up-regulated
FAAH2	1.51063859538101	8.35736051199116	6.0310119197962	5.72743066880848e-09	3.53653295492567e-08	9.88063981906946	up-regulated
GUCY1A2	1.50769936664535	8.50290887348431	6.02863508192573	5.80156938163187e-09	3.57407910198037e-08	9.86816143785047	up-regulated
BCAT1	1.64869501028175	9.95733791314918	6.01024365470682	6.40787084336753e-09	3.90782243665231e-08	9.77173094217227	up-regulated
TAS2R20	1.50584781204077	3.79098152030841	6.00230073724569	6.68849935763363e-09	4.06180227980567e-08	9.73015258858932	up-regulated
TPBGL	1.63118075329851	6.30181298503381	5.99525372100471	6.94751548655351e-09	4.20956177285039e-08	9.69329845283718	up-regulated
CCDC168	1.59192828731665	3.20298558709543	5.9911827775661	7.10158957481227e-09	4.29736628092075e-08	9.67202322702274	up-regulated
PLA1A	1.77365300735639	8.29857011194233	5.97168271035734	7.88719830115112e-09	4.73762087455508e-08	9.5702640311299	up-regulated
ZDHHC22	-1.83440762812062	1.69000412950415	-5.94349593481022	9.17495004265187e-09	5.42945246138008e-08	9.42361507006535	down-regulated
PSAT1	1.62289021974365	10.8009482896454	5.90622082355081	1.1197603395664e-08	6.48327762171044e-08	9.23048537352905	up-regulated
GPRIN3	1.61685993050824	10.9031920463105	5.88276845301017	1.26871508021863e-08	7.24290796480152e-08	9.10944501629458	up-regulated
KLHDC7B	1.85152015982943	7.5828406667595	5.84263027936401	1.56977427619046e-08	8.77735825170259e-08	8.90313532867841	up-regulated
CFB	1.65822986603643	10.6604504454921	5.82191874019714	1.75136886916678e-08	9.7174561886205e-08	8.79709860927863	up-regulated
FAM196B	1.6792541504219	3.63123435390024	5.70139312802195	3.29327509281931e-08	1.72332144776225e-07	8.18576837707832	up-regulated
TFEC	1.65328335087483	8.3641892304962	5.69885899077421	3.33695309292771e-08	1.74520414684472e-07	8.1730202571972	up-regulated
GDPD4	1.6516824411941	3.16636996212652	5.67724687334143	3.73315403336705e-08	1.929293181937e-07	8.06447702602942	up-regulated
KCNMB3	1.56784090278449	6.39999808717373	5.6697872076165	3.88028115591583e-08	1.99707832942294e-07	8.02708607399677	up-regulated
SLC9C1	1.6305988869626	4.86155925796972	5.65977131515929	4.08674922646175e-08	2.09551664800806e-07	7.97694205031336	up-regulated
LHB	1.5041825441923	3.10405936324388	5.64019298825685	4.52173624775423e-08	2.29635671689061e-07	7.8791224968735	up-regulated
TNIP3	1.53974831873079	6.01678906640723	5.63260021229168	4.70231023703746e-08	2.3809727900164e-07	7.84125728660004	up-regulated
IL24	1.86946303333908	7.30421510505816	5.61394337388984	5.17640021222764e-08	2.59511488064258e-07	7.74838374806131	up-regulated
SYNDIG1	1.76904460585532	7.47498466475734	5.57258738589725	6.39943674531567e-08	3.15267604425961e-07	7.54336903416094	up-regulated
NR5A2	1.73162411214503	9.19475445306033	5.54084128060608	7.52515318261103e-08	3.64411611539861e-07	7.38679615699573	up-regulated
CDRT15	1.50250580495103	2.3821254499398	5.52747402840643	8.05489359937182e-08	3.87068062464052e-07	7.3210777513456	up-regulated
TMEM200A	1.71937770594319	9.19985417736149	5.52081341314407	8.33223997987945e-08	3.9866007960846e-07	7.28837808918514	up-regulated
GOLGA8A	1.67342571739348	9.92562432419252	5.49118290192096	9.68296474097044e-08	4.57119314906515e-07	7.1432848055537	up-regulated
IFI44L	1.87359437704297	10.6342016190015	5.48046998854033	1.02219822861755e-07	4.79538744000209e-07	7.090977308057	up-regulated
RUFY4	1.72122772521058	4.73912459540739	5.43319757151959	1.29702672574144e-07	5.98149582416764e-07	6.86112343182084	up-regulated
PCDHGA1	1.5786972418512	6.0346631669024	5.4115234617616	1.44591838996696e-07	6.59039557632498e-07	6.75626263429588	up-regulated
ENKUR	1.50210636968271	5.54113060875895	5.38322952445415	1.66549939650341e-07	7.48218725769369e-07	6.61987414068794	up-regulated
PROZ	1.58801776049185	3.60920935030604	5.30392060011545	2.4682374721135e-07	1.06867734573627e-06	6.24060352397968	up-regulated
SPDYE2B	1.64403208841828	2.62060001743408	5.29802924855907	2.54098996474261e-07	1.09663469844515e-06	6.21260907462468	up-regulated
SPDYE2	1.5400987318242	5.76246822988782	5.29104265969679	2.62997062418013e-07	1.13000310785141e-06	6.17944252234717	up-regulated
LRRC9	1.62052276587236	2.70878792195207	5.27603440754172	2.83146990387066e-07	1.20838145886134e-06	6.10831413116032	up-regulated
APOC2	1.56222406828958	3.9880842447825	5.27493426873324	2.84681629318194e-07	1.21465456438288e-06	6.10310662112522	up-regulated
C4B	1.76057879005564	9.28954532719463	5.22563122790086	3.62401387870745e-07	1.50652681510734e-06	5.87062503407227	up-regulated
SIGLEC7	1.50626330118186	6.53136500749042	5.21497547038801	3.81724869176386e-07	1.58264851305676e-06	5.82060984965734	up-regulated
ICOS	1.69896814404441	6.70053524689995	5.21203886546121	3.87223652601261e-07	1.60226060442396e-06	5.80684067698464	up-regulated
FMO1	1.5296670973205	6.86695699034799	5.16555006494395	4.85228423932498e-07	1.96783570797489e-06	5.58969695495641	up-regulated
TIGIT	1.5466029155301	7.92796720236591	5.16132898215477	4.95234136052388e-07	2.00281650065152e-06	5.57005856726804	up-regulated
SPACA4	1.59915623703352	6.12065151675277	5.15836602789719	5.02376818522529e-07	2.02907899259045e-06	5.55628131576344	up-regulated
NPY2R	-1.51551318015374	0.976017769105518	-5.15193261098521	5.18231335659147e-07	2.08951676270819e-06	5.52638901138036	down-regulated
PLEKHN1	1.56340572473576	8.03762507085066	5.14599804759246	5.33286083107151e-07	2.14330977714836e-06	5.49884135020622	up-regulated
RGPD2	1.6478022675517	4.97877187208744	5.12676889690704	5.8503735643436e-07	2.33529589310588e-06	5.40975818450278	up-regulated
CALCR	1.62640560953621	3.44213900004233	5.12631152456228	5.86325731206207e-07	2.33838152694515e-06	5.40764259978915	up-regulated
CRISPLD1	1.73204069029713	8.30434828498321	5.11571332345041	6.16962166250387e-07	2.44918448269273e-06	5.35866328804232	up-regulated
SIRPB1	1.65732397994787	7.48967461306998	5.10641334383062	6.45119772905713e-07	2.54749001232654e-06	5.31575144250205	up-regulated
HS3ST2	1.83913986019076	6.47812085996601	5.07091807164769	7.64490288570954e-07	2.9590883384971e-06	5.15255318885435	up-regulated
C4A	1.68063400389852	9.29935558229445	5.06448206142513	7.88314792257847e-07	3.04816135930734e-06	5.12306129623758	up-regulated
SLC7A11	1.69889929948958	10.0275376716331	5.05095794875384	8.40744457045027e-07	3.22497337212795e-06	5.06118890538418	up-regulated
ZNF114	1.63319775946835	4.98863415356269	5.00021048931963	1.06928815739892e-06	4.01223600751664e-06	4.83022634967456	up-regulated
CNGB3	1.82291121834813	3.85423659136294	4.99308317146407	1.10585478641377e-06	4.13951028666555e-06	4.79794128062176	up-regulated
PRRX1	1.56837870740071	10.3076312986653	4.97833392851418	1.18540925741459e-06	4.41760130572417e-06	4.73125061436707	up-regulated
CLEC3A	-1.78174267437341	1.86660534242531	-4.93659339613718	1.44173344534554e-06	5.27988448515008e-06	4.5433937790597	down-regulated
EOMES	1.69203568389967	7.30231733289985	4.93380893452743	1.46061945815172e-06	5.34487600082237e-06	4.53090837051387	up-regulated
SLC1A3	1.50480334821533	8.79773205921458	4.88461127492452	1.83655421511473e-06	6.58821254953699e-06	4.31126662620089	up-regulated
ARL9	1.50516041922068	5.85724961722407	4.87576852334622	1.91338205014639e-06	6.82856868980545e-06	4.27198118215454	up-regulated
XKR9	1.80816129234941	7.62882192491772	4.84907542610098	2.16460565059429e-06	7.63511748748154e-06	4.15374999621326	up-regulated
CPO	-1.55671340231649	2.89076356050664	-4.83583540837908	2.30075615806005e-06	8.06984846841061e-06	4.09530588475363	down-regulated
ELOVL2	1.52138986781977	5.61016924942247	4.83435280837914	2.31650735311612e-06	8.12205913326307e-06	4.08876964337134	up-regulated
F2RL1	1.52884984526793	11.7060778206261	4.8118709905361	2.56850612529704e-06	8.9239062101831e-06	3.98985955114361	up-regulated
ASAH2	-1.55670322447106	6.61979291358603	-4.81006615844452	2.58984636607973e-06	8.98468386407865e-06	3.9819357004495	down-regulated
PAIP2B	-1.51693133353497	8.14692284604698	-4.76449773245063	3.18903718624216e-06	1.08606683847249e-05	3.78269462260776	down-regulated
HS3ST4	-1.77891569824727	2.23054884653725	-4.76370386280016	3.20057802617847e-06	1.08881157834008e-05	3.77923756012696	down-regulated
SLC2A12	-1.56106622099093	7.98616547648591	-4.73919122719816	3.57743505614287e-06	1.20868867174147e-05	3.67272923732913	down-regulated
EPHX4	1.55209395729881	6.33323533233972	4.72305763440677	3.84845239534665e-06	1.29072759961894e-05	3.60287888228222	up-regulated
TREH	-1.69031351632503	5.94907543211507	-4.71540916366976	3.98375012629076e-06	1.33134587924926e-05	3.56983451076681	down-regulated
COCH	1.83224272300134	7.474301692218	4.71483790603902	3.99403739567834e-06	1.33454614903675e-05	3.56736825539272	up-regulated
HS3ST6	-1.99086348014957	2.47193898172339	-4.71031027784907	4.07648221512665e-06	1.35894810387016e-05	3.54783025905624	down-regulated
MT3	-1.70212276851438	2.37895666939135	-4.70361628736065	4.20138760128874e-06	1.39612251351484e-05	3.51897261815267	down-regulated
RBM20	-1.69553678806521	4.96717098283801	-4.65858271370377	5.14280042013191e-06	1.67921785077041e-05	3.32572953539742	down-regulated
DAW1	1.64081506694428	2.8157607073135	4.65389939397381	5.25162949071771e-06	1.71028856982502e-05	3.30572269847006	up-regulated
CTNNA2	-2.02343541798646	3.31761257252385	-4.63211811302898	5.78759711672366e-06	1.87313314755639e-05	3.2128971429816	down-regulated
CD24	1.56872358429704	15.3722304161696	4.61835638171855	6.15297502765115e-06	1.98045585581259e-05	3.15443781393625	up-regulated
BOLL	1.54627376602405	3.18947045871361	4.60127923535797	6.6373187366906e-06	2.12179363022145e-05	3.08209883110325	up-regulated
ANKRD63	-1.56557255415981	1.67266633889338	-4.57938676790504	7.31209996045427e-06	2.31972199083558e-05	2.98969336882669	down-regulated
C7orf57	1.60815387258497	3.95417641365583	4.53811855057157	8.76772625581408e-06	2.73572303276274e-05	2.81652022513722	up-regulated
PTPRH	1.53423605461178	11.1138873518939	4.52714589862573	9.19937127574189e-06	2.85710364100127e-05	2.77069967498801	up-regulated
L1TD1	1.61279415607372	3.96978950286049	4.47973973824286	1.13104873940717e-05	3.45028973983937e-05	2.57382128733685	up-regulated
SLC28A1	-1.79034131122412	3.25416083562705	-4.45015154837913	1.28561583920759e-05	3.87481227477198e-05	2.45183652542955	down-regulated
GPX2	1.65852200334999	14.0683505860085	4.41745920635431	1.47994454235464e-05	4.40532349893477e-05	2.31785742159734	up-regulated
GLRA4	-1.56877831075759	2.12598688274692	-4.3467541357925	2.00108953745542e-05	5.80288134296879e-05	2.03099289647281	down-regulated
KRT19	1.53021348522702	15.1539381880616	4.33472971056223	2.105645284634e-05	6.08164287612081e-05	1.98260324932762	up-regulated
LHFPL5	1.50254328330955	3.23364219264523	4.31779645139621	2.26179299350315e-05	6.49067831825763e-05	1.914654860981	up-regulated
KRT2	-1.60205090201189	2.49405076358593	-4.31503582814461	2.28827828724471e-05	6.56166596273638e-05	1.90359898946285	down-regulated
CCDC160	-1.5147483683671	3.33893132716813	-4.3068497040146	2.36857236831469e-05	6.76194439242736e-05	1.87085067201768	down-regulated
ARHGEF26	-1.58146099679531	8.65218025807214	-4.27912328222863	2.66104444844337e-05	7.52819223202771e-05	1.76033091889132	down-regulated
FOXA1	1.63091505796062	11.2528705319598	4.25448154192078	2.94970445688995e-05	8.2613737512746e-05	1.66262493882435	up-regulated
RANBP17	1.52132551296299	7.31565590605019	4.24988137442207	3.00680886438429e-05	8.40500049756758e-05	1.64443909651171	up-regulated
ALOXE3	1.52136744191911	4.31389685145222	4.23994276897432	3.13381187264974e-05	8.73269673155218e-05	1.60520699358449	up-regulated
TNFSF18	1.51220934600681	4.82062283307103	4.18685383758403	3.90383548177513e-05	0.000107051691970642	1.3969917640607	up-regulated
NKAIN4	1.55159089554089	4.3845372189678	4.16087782346089	4.34347136294024e-05	0.000117952590630353	1.29594493513257	up-regulated
FAM46B	-1.63938261601417	7.81583744682313	-4.11430820793326	5.25242722031311e-05	0.000140381422573957	1.11616198793003	down-regulated
GRID2	-1.71171994055733	3.21302601755777	-4.1013914703377	5.53503343251206e-05	0.000147305208284057	1.0666098138082	down-regulated
ITGB6	1.57997509906286	10.7981430348433	4.07206136234064	6.23151848416502e-05	0.000164580498740826	0.954597863470847	up-regulated
G6PC	-1.63276989715166	2.15902265545938	-4.05530924904962	6.66597387427528e-05	0.000175142816789101	0.890937506407805	down-regulated
LRFN2	-1.57286797072039	2.4229702255546	-4.05407265184784	6.699161927973e-05	0.000175940900739557	0.886247388056348	down-regulated
RGN	-1.58076441423423	6.87984250214251	-4.02316289253747	7.58168304848486e-05	0.000197022964139065	0.769422169628931	down-regulated
CPLX2	-1.94732106550913	4.69973476423714	-4.00940720905034	8.00903076079545e-05	0.000207210067870297	0.717684497924714	down-regulated
AGR2	1.82813753796431	15.2985582089307	3.88824593496498	0.000128993480226331	0.00031996862610008	0.268733464890008	up-regulated
CPA1	-1.61338211727115	2.47385149743419	-3.86354356323245	0.000141956493192417	0.000349995216759389	0.178698464212366	down-regulated
PI15	1.685641952809	7.91212357326957	3.81552436751659	0.000170765679242422	0.00041384708394473	0.00513807864922722	up-regulated
WISP3	1.52036997017676	6.36774019425708	3.80466934974283	0.000178004520316366	0.000430278864322633	-0.0338284614973485	up-regulated
IRX3	-1.59804347921875	6.75689415153615	-3.80151374232599	0.000180162742732535	0.000435103457834753	-0.0451376672582446	down-regulated
TCF23	1.55760895789042	3.7393625264141	3.78925494018039	0.000188784025437646	0.000454229034150201	-0.088991916662029	up-regulated
KCNK9	1.64226572894735	5.57504934097728	3.77884456119935	0.000196410193878571	0.000470887605485037	-0.126134450572019	up-regulated
CHRM1	-1.50716852971082	4.22342403748876	-3.66532831853825	0.000300800304209205	0.000695308907179814	-0.525203293144496	down-regulated
SLC6A15	-1.74015734313024	3.04399445765243	-3.62531918685326	0.00034870665898808	0.000796458636242971	-0.663250892097145	down-regulated
GRIA2	-1.55861746129208	2.72520626868927	-3.60216650543189	0.000379618669417251	0.000861163483028858	-0.742513522472198	down-regulated
PCP4	-1.85669339045979	4.20326950068706	-3.56521718603303	0.000434339895421546	0.000972832195939999	-0.868059174278397	down-regulated
COL9A1	1.54266453767264	7.30056509732783	3.56231738312419	0.000438934088622957	0.0009820672675581	-0.877862575515381	up-regulated
CD177	1.90730599702265	7.05334152705362	3.53993220467295	0.000475965841187014	0.00105723236385823	-0.953297601649783	up-regulated
SPINK1	1.93634227301835	12.9106223660212	3.53887651946803	0.000477782667964332	0.00106083157747086	-0.956844493407555	up-regulated
KCNS1	1.54462168362226	4.4744100300777	3.52401652300503	0.000504056935640645	0.00111382812026574	-1.006669466336	up-regulated
SIGLEC14	1.71193053539348	6.41236590865414	3.50394907675844	0.000541693532593273	0.00118859671879242	-1.07365325813421	up-regulated
CAPN8	1.57685983288923	10.8661171300303	3.49774231592947	0.00055385750329981	0.00121344262106491	-1.09430076929656	up-regulated
TMPRSS13	1.60248283301013	5.93893426355782	3.48943136178283	0.000570546350004887	0.0012470940311988	-1.12189610566178	up-regulated
LHFPL3	1.74643562224347	4.67864289926062	3.48729668809778	0.000574908294641272	0.00125563823873862	-1.12897436706696	up-regulated
SLC7A14	-1.50628590956872	3.25056269015082	-3.48125717622368	0.000587419094012078	0.00128039485412204	-1.1489791895314	down-regulated
CXCL13	1.65687772683902	9.32594212068881	3.46341131730805	0.00062589246660436	0.00135873115870324	-1.20790639468408	up-regulated
S100A2	1.71669304478491	7.47212922366538	3.43214343938038	0.000699043057686408	0.00150344332120177	-1.31048909671941	up-regulated
GJB7	1.5318346396373	3.54551300819972	3.27054887270086	0.0012220997355503	0.00250384338220345	-1.82708902572483	up-regulated
PTH2R	1.65788264670962	3.69466939377905	3.26563341054316	0.00124262953788464	0.00254174223658222	-1.84244538116933	up-regulated
SSTR5	1.55300610913909	4.00836146067672	3.2632788380097	0.00125257665563767	0.00256013516425671	-1.84979376544348	up-regulated
C12orf56	1.80049693849613	4.25664376008585	3.25241427153045	0.00129944027462726	0.00264726921652161	-1.88363789075427	up-regulated
NXF3	1.57273429166038	5.20805697673765	3.21801974113024	0.00145874832611447	0.00293958465845555	-1.99009531856242	up-regulated
EDN3	-1.71351718531954	6.83682542183647	-3.16430609638618	0.0017441113491001	0.00345964582091579	-2.15426210216679	down-regulated
ONECUT1	1.63612252285143	3.39467055962184	3.12399477685755	0.00199128166193878	0.00390821047864043	-2.2757901889615	up-regulated
CNTNAP2	1.5276016903805	8.60975878898881	3.07386668907021	0.00234368622492438	0.00453207667051792	-2.42490056908696	up-regulated
LYPD8	1.82678039120707	3.99858412633167	3.05229787056774	0.00251230481289635	0.00482779311971327	-2.48837048748775	up-regulated
ANXA8	1.78755393609704	4.18292649407278	3.04604679373916	0.00256322029452428	0.00491657250605623	-2.50668778187644	up-regulated
TKTL1	1.76450275739248	4.01936320257762	3.04110435466766	0.00260414690668071	0.0049894646420118	-2.52114573040078	up-regulated
DKK1	2.01841858100473	7.42354391224328	3.03980784528463	0.00261498190442701	0.00500746570403731	-2.52493475348429	up-regulated
TM4SF5	1.50419158001011	9.32681281708797	3.02498275811381	0.00274185760584838	0.00523354266847166	-2.56815401084914	up-regulated
REG4	2.2816193499995	11.9225559242289	3.01269772844008	0.00285125490491839	0.00542414824521428	-2.60381941396613	up-regulated
KBTBD12	-1.52199731239727	6.43649272940117	-2.96927796429672	0.00327081121899113	0.00615614568950538	-2.72879091415436	down-regulated
VGLL1	1.79439819910728	4.66778294754401	2.95913026391317	0.00337669417746753	0.00633890218489178	-2.75775441965583	up-regulated
EREG	1.50353925473764	6.96983272388559	2.94783954281306	0.0034981870013276	0.00654145282311036	-2.78987161096756	up-regulated
TRIM54	1.69414320161226	5.80321596585387	2.92718599118807	0.00373083362652015	0.00693708808973946	-2.84832536687703	up-regulated
SLC28A2	-1.89187154822697	6.86778268549044	-2.89120321465211	0.00417019820381798	0.00765243196701001	-2.94924629913577	down-regulated
MUC21	-1.90244351753895	2.88451048750183	-2.85999256570098	0.00458899715804442	0.00835152086807328	-3.03583662513172	down-regulated
ALDOB	-1.89271328200463	9.21908037851124	-2.79857651152991	0.00552683422367934	0.00990176095162716	-3.20365416153096	down-regulated
MAGEA9	1.50019069832675	1.83037837122236	2.72762161036644	0.00682469428421176	0.0120102586742224	-3.3932707801877	up-regulated
HOXD13	1.55203020864432	2.21291375798128	2.60012960920675	0.00986521283018727	0.0167560389897234	-3.72241962861034	up-regulated
GABRP	1.5771272395967	9.96877716580114	2.53794665222753	0.0117494841340597	0.0196452882273573	-3.87754246816953	up-regulated
CRNN	-1.7063556876133	1.59738723129524	-2.43161490755581	0.0157244230306099	0.0256133915350829	-4.13452175446193	down-regulated
GSTM1	-1.66778519687706	6.71201260160523	-2.34585349918338	0.019753954916967	0.0315474862993094	-4.33413859704715	down-regulated
ONECUT3	1.62950296225758	8.25185956185271	2.31180549041714	0.0215897502664299	0.0342085336274219	-4.41148609774418	up-regulated
PHGR1	-1.64063555476327	9.77566995041679	-2.27760079582305	0.0235827345356247	0.0371405802401172	-4.48809788246646	down-regulated
FABP2	-1.59258956885354	5.28119445186513	-2.21605391219444	0.0275753994496642	0.0428745025000372	-4.62318860533391	down-regulated
