# Supplementary material for: Identification of critical prognosis signature associated with lymph node metastasis of stomach adenocarcinomas
Source: World J Surg Oncol. 2023 Feb 23;21:61. doi: 10.1186/s12957-023-02940-y (PMC9948474; doi:10.1186/s12957-023-02940-y)
Supplement: Supplementary file 7 — Additional file 7: Table S4. GO analysis of the LNM-specific DEGs. [file 12957_2023_2940_MOESM7_ESM.csv]

ONTOLOGY	ID	Description	GeneRatio	BgRatio	pvalue	p.adjust	qvalue	geneID	Count
BP	GO:0042110	T cell activation	55/907	464/18670	8.81E-10	4.50E-06	4.05E-06	IL18/TNFSF14/VAV1/RAC2/CD28/HLA-DOA/CD44/TNFAIP8L2/RASAL3/ITK/NLRC3/TBX21/CD2/ITGAL/IHH/DPP4/PDCD1LG2/SLA2/PTPRC/ZAP70/P2RX7/CD3G/CCND3/IL7R/AIF1/IFNE/FGL1/NCKAP1L/B2M/PLA2G2D/DOCK8/CD151/CCR7/ATP7A/GPR18/PIK3CD/HLA-DPA1/TGFB1/SLAMF6/TNFSF8/NLRP3/CORO1A/CD5/MSN/NOD2/PSMB10/RSAD2/CD3E/LGALS3/FYN/RHOH/WAS/SASH3/LEP/BAD	55
BP	GO:0007159	leukocyte cell-cell adhesion	43/907	337/18670	7.06E-09	1.80E-05	1.62E-05	IL18/TNFSF14/VAV1/RAC2/CD28/CD44/TNFAIP8L2/RASAL3/TBX21/NT5E/SELE/ITGAL/IHH/DPP4/PDCD1LG2/PTPRC/ZAP70/SELPLG/IL7R/AIF1/FGL1/NCKAP1L/HAS2/PLA2G2D/DOCK8/CCR7/TNIP1/HLA-DPA1/CERCAM/TGFB1/NLRP3/CORO1A/CD5/MSN/NOD2/GCNT1/CD3E/LGALS3/PECAM1/FYN/SASH3/LEP/BAD	43
BP	GO:0070661	leukocyte proliferation	39/907	298/18670	1.76E-08	3.00E-05	2.70E-05	IL18/TNFSF14/RAC2/CD28/RASAL3/IKZF3/GREM1/TLR4/IHH/PDCD1LG2/PTPRC/ZAP70/P2RX7/KITLG/CCND3/IL7R/AIF1/IFNE/CSF1/NCKAP1L/MNDA/PLA2G2D/DOCK8/FCRL3/CD151/HLA-DPA1/TGFB1/TNFSF8/CORO1A/LST1/MSN/PSMB10/CD3E/LGALS3/CD180/FYN/CCL8/SASH3/LEP	39
BP	GO:0007265	Ras protein signal transduction	50/907	448/18670	3.75E-08	4.79E-05	4.31E-05	ARHGAP42/VAV1/NOTCH2/RAC2/RASAL3/CYTH4/ARHGAP29/MCF2L2/RHOG/RAB4B/ARHGAP5/RND1/GPR174/KITLG/MAPK11/AIF1/CSF1/LPAR6/ARHGAP44/RHOBTB2/ELMO1/HEG1/RASA3/RIT1/RAB32/SYNGAP1/RABL3/RRAS2/EPS8L1/FGD2/RAB24/GPR18/ZNF304/F2RL3/KSR1/ITSN1/JAK2/ARHGEF15/RAB40A/ROBO1/DOK2/KCTD10/PECAM1/RND3/RHOH/WAS/RAB41/RAB3A/CADM4/MMD2	50
BP	GO:0032943	mononuclear cell proliferation	36/907	274/18670	5.62E-08	5.74E-05	5.17E-05	IL18/TNFSF14/RAC2/CD28/RASAL3/IKZF3/TLR4/IHH/PDCD1LG2/PTPRC/ZAP70/P2RX7/CCND3/IL7R/AIF1/IFNE/CSF1/NCKAP1L/MNDA/PLA2G2D/DOCK8/FCRL3/CD151/HLA-DPA1/TGFB1/TNFSF8/CORO1A/LST1/MSN/PSMB10/CD3E/LGALS3/CD180/FYN/SASH3/LEP	36
BP	GO:0046651	lymphocyte proliferation	35/907	272/18670	1.44E-07	0.000122665	0.000110423	IL18/TNFSF14/RAC2/CD28/RASAL3/IKZF3/TLR4/IHH/PDCD1LG2/PTPRC/ZAP70/P2RX7/CCND3/IL7R/AIF1/IFNE/NCKAP1L/MNDA/PLA2G2D/DOCK8/FCRL3/CD151/HLA-DPA1/TGFB1/TNFSF8/CORO1A/LST1/MSN/PSMB10/CD3E/LGALS3/CD180/FYN/SASH3/LEP	35
BP	GO:0042098	T cell proliferation	27/907	184/18670	2.78E-07	0.000202815	0.000182573	IL18/TNFSF14/RAC2/CD28/RASAL3/IHH/PDCD1LG2/PTPRC/ZAP70/P2RX7/CCND3/AIF1/NCKAP1L/PLA2G2D/DOCK8/CD151/HLA-DPA1/TGFB1/TNFSF8/CORO1A/MSN/PSMB10/CD3E/LGALS3/FYN/SASH3/LEP	27
BP	GO:0002703	regulation of leukocyte mediated immunity	28/907	201/18670	5.01E-07	0.000289968	0.000261028	IL18/VAV1/RAC2/CD28/C3/TBX21/TLR4/CRTAM/CD96/PTPRC/P2RX7/IL7R/CD1B/B2M/GAB2/IL1R1/TGFB1/SLAMF6/NLRP3/FES/NOD2/RSAD2/STXBP1/CLEC12B/WAS/SASH3/SERPINB4/LEP	28
BP	GO:0051056	regulation of small GTPase mediated signal transduction	39/907	338/18670	5.11E-07	0.000289968	0.000261028	ARHGAP42/VAV1/NOTCH2/RAC2/RASAL3/CYTH4/ARHGAP29/MCF2L2/RHOG/ARHGAP5/GPR174/KITLG/RALGAPA1/CSF1/LPAR6/ARHGAP44/RHOBTB2/HEG1/RASA3/SYNGAP1/ARHGAP9/EPS8L1/FGD2/ARHGAP25/GPR18/ARHGAP30/F2RL3/ITSN1/JAK2/ARHGEF15/ROBO1/KCTD10/A2M/CHN2/INPP5B/RHOH/TRIP10/CADM4/MMD2	39
BP	GO:0022409	positive regulation of cell-cell adhesion	31/907	255/18670	2.51E-06	0.001207997	0.001087434	IL18/TNFSF14/VAV1/CD28/CD44/RASAL3/ADAM19/IHH/DPP4/PDCD1LG2/PTPRC/ZAP70/IL7R/AIF1/NCKAP1L/HAS2/DOCK8/CCR7/HLA-DPA1/TGFB1/NLRP3/CORO1A/CD5/NOD2/SERPINF2/CD3E/FGB/FYN/SASH3/LEP/BAD	31
BP	GO:1903039	positive regulation of leukocyte cell-cell adhesion	28/907	218/18670	2.60E-06	0.001207997	0.001087434	IL18/TNFSF14/VAV1/CD28/CD44/RASAL3/IHH/DPP4/PDCD1LG2/PTPRC/ZAP70/IL7R/AIF1/NCKAP1L/HAS2/DOCK8/CCR7/HLA-DPA1/TGFB1/NLRP3/CORO1A/CD5/NOD2/CD3E/FYN/SASH3/LEP/BAD	28
BP	GO:0002706	regulation of lymphocyte mediated immunity	22/907	149/18670	3.12E-06	0.00132824	0.001195676	IL18/VAV1/CD28/C3/TBX21/CRTAM/CD96/PTPRC/P2RX7/IL7R/CD1B/B2M/IL1R1/TGFB1/SLAMF6/NLRP3/RSAD2/CLEC12B/WAS/SASH3/SERPINB4/LEP	22
BP	GO:0070663	regulation of leukocyte proliferation	28/907	222/18670	3.72E-06	0.001461988	0.001316075	IL18/RAC2/CD28/RASAL3/IKZF3/GREM1/TLR4/IHH/PDCD1LG2/PTPRC/ZAP70/KITLG/AIF1/CSF1/NCKAP1L/MNDA/PLA2G2D/FCRL3/HLA-DPA1/TGFB1/TNFSF8/CORO1A/LST1/CD3E/LGALS3/CCL8/SASH3/LEP	28
BP	GO:0050863	regulation of T cell activation	35/907	314/18670	4.27E-06	0.001558614	0.001403057	IL18/TNFSF14/VAV1/RAC2/CD28/HLA-DOA/TNFAIP8L2/RASAL3/TBX21/CD2/IHH/DPP4/PDCD1LG2/PTPRC/ZAP70/IL7R/AIF1/FGL1/NCKAP1L/PLA2G2D/DOCK8/CCR7/HLA-DPA1/TGFB1/TNFSF8/NLRP3/CORO1A/CD5/NOD2/CD3E/LGALS3/FYN/SASH3/LEP/BAD	35
BP	GO:0050900	leukocyte migration	48/907	499/18670	5.24E-06	0.001649683	0.001485037	TNFSF14/VAV1/RAC2/CD44/GREM1/VEGFC/TBX21/CD2/SELE/ITGAL/ZAP70/SELPLG/SLC16A1/KITLG/GPSM3/AIF1/CSF1/NCKAP1L/GCSAM/AKIRIN1/DOCK8/THBS4/CEACAM3/IL1R1/CCR7/GPR18/FPR2/PIK3CD/TGFB1/CORO1A/MSN/ITGB3/GCNT1/DOK2/EPX/LGALS3/PECAM1/DYSF/ANO6/FYN/CCL8/PLA2G1B/DEFB104A/MPP1/LEP/IL1F10/IL36A/CXCR1	48
BP	GO:0050870	positive regulation of T cell activation	26/907	202/18670	5.65E-06	0.001649683	0.001485037	IL18/TNFSF14/VAV1/CD28/RASAL3/IHH/DPP4/PDCD1LG2/PTPRC/ZAP70/IL7R/AIF1/NCKAP1L/DOCK8/CCR7/HLA-DPA1/TGFB1/NLRP3/CORO1A/CD5/NOD2/CD3E/FYN/SASH3/LEP/BAD	26
BP	GO:0050701	interleukin-1 secretion	13/907	61/18670	5.78E-06	0.001649683	0.001485037	TLR4/P2RX7/TLR8/TLR6/CARD18/CARD17/TRIM16/CARD16/SERPINB1/CCR7/NLRP3/NOD2/PANX2	13
BP	GO:0030217	T cell differentiation	29/907	240/18670	5.91E-06	0.001649683	0.001485037	IL18/VAV1/CD28/HLA-DOA/ITK/TBX21/CD2/IHH/PTPRC/ZAP70/CD3G/IL7R/NCKAP1L/B2M/PLA2G2D/CCR7/ATP7A/GPR18/PIK3CD/TGFB1/SLAMF6/TNFSF8/NLRP3/RSAD2/CD3E/RHOH/SASH3/LEP/BAD	29
BP	GO:0022407	regulation of cell-cell adhesion	41/907	403/18670	6.64E-06	0.001649683	0.001485037	IL18/TNFSF14/VAV1/CD28/CD44/TNFAIP8L2/RASAL3/TBX21/ADAM19/IHH/DPP4/PDCD1LG2/PTPRC/ZAP70/IL7R/AIF1/FGL1/NCKAP1L/HAS2/SERPINE2/PLA2G2D/DOCK8/CCR7/HLA-DPA1/TGFB1/NLRP3/CORO1A/C1QTNF1/CD5/JAK2/NOD2/SERPINF2/CD3E/LGALS3/FGB/FYN/SASH3/MUC21/LEP/BAD/MDGA1	41
BP	GO:0050702	interleukin-1 beta secretion	12/907	53/18670	6.78E-06	0.001649683	0.001485037	TLR4/P2RX7/TLR8/TLR6/CARD18/CARD17/TRIM16/CARD16/SERPINB1/CCR7/NLRP3/NOD2	12
BP	GO:0050704	regulation of interleukin-1 secretion	12/907	53/18670	6.78E-06	0.001649683	0.001485037	TLR4/P2RX7/TLR8/CARD18/CARD17/TRIM16/CARD16/SERPINB1/CCR7/NLRP3/NOD2/PANX2	12
BP	GO:0050706	regulation of interleukin-1 beta secretion	11/907	46/18670	9.34E-06	0.002084857	0.001876779	TLR4/P2RX7/TLR8/CARD18/CARD17/TRIM16/CARD16/SERPINB1/CCR7/NLRP3/NOD2	11
BP	GO:0030098	lymphocyte differentiation	37/907	353/18670	9.51E-06	0.002084857	0.001876779	IL18/VAV1/DOCK10/NOTCH2/CD28/ONECUT1/HLA-DOA/IKZF3/ITK/TBX21/CD2/IHH/PTPRC/ZAP70/CD3G/IL7R/IFNE/NCKAP1L/B2M/PLA2G2D/FCRL3/CCR7/ATP7A/GPR18/PIK3CD/TGFB1/SLAMF6/TNFSF8/NLRP3/INHA/RSAD2/CD3E/RHOH/SASH3/FZD9/LEP/BAD	37
BP	GO:0014065	phosphatidylinositol 3-kinase signaling	21/907	148/18670	9.79E-06	0.002084857	0.001876779	IL18/CD28/FBXL2/NLRC3/HGF/PEAR1/SERPINE2/IER3/HCLS1/PIK3CD/PPP2R5C/SLC9A3R1/JAK2/IRS1/PTEN/CRYBA1/FYN/IGF1R/NYAP1/LEP/ERBB4	21
BP	GO:0002687	positive regulation of leukocyte migration	19/907	128/18670	1.34E-05	0.002729302	0.002456906	TNFSF14/RAC2/VEGFC/KITLG/GPSM3/AIF1/CSF1/NCKAP1L/AKIRIN1/DOCK8/THBS4/IL1R1/CCR7/FPR2/TGFB1/LGALS3/DYSF/ANO6/CCL8	19
BP	GO:1903037	regulation of leukocyte cell-cell adhesion	33/907	304/18670	1.39E-05	0.002729302	0.002456906	IL18/TNFSF14/VAV1/CD28/CD44/TNFAIP8L2/RASAL3/TBX21/IHH/DPP4/PDCD1LG2/PTPRC/ZAP70/IL7R/AIF1/FGL1/NCKAP1L/HAS2/PLA2G2D/DOCK8/CCR7/HLA-DPA1/TGFB1/NLRP3/CORO1A/CD5/NOD2/CD3E/LGALS3/FYN/SASH3/LEP/BAD	33
BP	GO:0001819	positive regulation of cytokine production	44/907	464/18670	1.83E-05	0.003466879	0.003120869	IL18/IFI16/CD28/C3/TLR4/BIRC3/CD2/HGF/EIF2AK3/CRTAM/PTPRC/P2RX7/TLR8/MAPK11/GPSM3/AIF1/TLR7/TLR6/PYHIN1/B2M/TRIM16/LRRFIP1/HEG1/MNDA/GATA4/IL1R1/CCR7/HLA-DPA1/TGFB1/SLAMF6/NLRP3/JAK2/NOD2/SERPINF2/RSAD2/EPX/CD3E/PANX2/SASH3/LRP1/CEACAM20/LEP/IL1F10/IL36A	44
BP	GO:0002705	positive regulation of leukocyte mediated immunity	19/907	133/18670	2.33E-05	0.004244808	0.003821158	IL18/VAV1/CD28/C3/TBX21/CRTAM/PTPRC/P2RX7/CD1B/B2M/GAB2/IL1R1/TGFB1/SLAMF6/NLRP3/NOD2/RSAD2/STXBP1/SASH3	19
BP	GO:0032651	regulation of interleukin-1 beta production	15/907	90/18670	2.66E-05	0.004686673	0.004218923	IFI16/TLR4/P2RX7/TLR8/CARD18/PYHIN1/CARD17/TRIM16/MNDA/CARD16/SERPINB1/CCR7/NLRP3/JAK2/NOD2	15
BP	GO:0032611	interleukin-1 beta production	16/907	101/18670	2.78E-05	0.004711883	0.004241617	IFI16/TLR4/P2RX7/TLR8/TLR6/CARD18/PYHIN1/CARD17/TRIM16/MNDA/CARD16/SERPINB1/CCR7/NLRP3/JAK2/NOD2	16
BP	GO:0002685	regulation of leukocyte migration	24/907	196/18670	2.95E-05	0.004711883	0.004241617	TNFSF14/RAC2/GREM1/VEGFC/KITLG/GPSM3/AIF1/CSF1/NCKAP1L/GCSAM/AKIRIN1/DOCK8/THBS4/IL1R1/CCR7/GPR18/FPR2/TGFB1/MSN/LGALS3/DYSF/ANO6/CCL8/MPP1	24
BP	GO:0032944	regulation of mononuclear cell proliferation	25/907	209/18670	3.02E-05	0.004711883	0.004241617	IL18/RAC2/CD28/RASAL3/IKZF3/TLR4/IHH/PDCD1LG2/PTPRC/ZAP70/AIF1/CSF1/NCKAP1L/MNDA/PLA2G2D/FCRL3/HLA-DPA1/TGFB1/TNFSF8/CORO1A/LST1/CD3E/LGALS3/SASH3/LEP	25
BP	GO:0014066	regulation of phosphatidylinositol 3-kinase signaling	18/907	124/18670	3.04E-05	0.004711883	0.004241617	IL18/CD28/FBXL2/NLRC3/HGF/SERPINE2/IER3/HCLS1/PIK3CD/PPP2R5C/SLC9A3R1/JAK2/PTEN/CRYBA1/FYN/IGF1R/LEP/ERBB4	18
BP	GO:0097529	myeloid leukocyte migration	25/907	210/18670	3.28E-05	0.004926439	0.004434759	VAV1/RAC2/GREM1/VEGFC/AIF1/CSF1/NCKAP1L/AKIRIN1/THBS4/IL1R1/CCR7/FPR2/PIK3CD/EPX/LGALS3/PECAM1/DYSF/ANO6/CCL8/PLA2G1B/DEFB104A/MPP1/IL1F10/IL36A/CXCR1	25
BP	GO:0030595	leukocyte chemotaxis	26/907	224/18670	3.57E-05	0.005064756	0.004559271	TNFSF14/VAV1/RAC2/GREM1/VEGFC/GPSM3/AIF1/CSF1/NCKAP1L/AKIRIN1/THBS4/CCR7/GPR18/FPR2/PIK3CD/CORO1A/LGALS3/DYSF/ANO6/CCL8/PLA2G1B/DEFB104A/MPP1/IL1F10/IL36A/CXCR1	26
BP	GO:0032652	regulation of interleukin-1 production	16/907	103/18670	3.57E-05	0.005064756	0.004559271	IFI16/TLR4/P2RX7/TLR8/CARD18/PYHIN1/CARD17/TRIM16/MNDA/CARD16/SERPINB1/CCR7/NLRP3/JAK2/NOD2/PANX2	16
BP	GO:0032612	interleukin-1 production	17/907	115/18670	3.96E-05	0.005467091	0.004921452	IFI16/TLR4/P2RX7/TLR8/TLR6/CARD18/PYHIN1/CARD17/TRIM16/MNDA/CARD16/SERPINB1/CCR7/NLRP3/JAK2/NOD2/PANX2	17
BP	GO:0002708	positive regulation of lymphocyte mediated immunity	16/907	105/18670	4.54E-05	0.006109826	0.005500039	IL18/VAV1/CD28/C3/TBX21/CRTAM/PTPRC/P2RX7/CD1B/B2M/IL1R1/TGFB1/SLAMF6/NLRP3/RSAD2/SASH3	16
BP	GO:0043491	protein kinase B signaling	29/907	269/18670	5.14E-05	0.006611592	0.005951726	IL18/VAV1/RAC2/CD28/RHOG/MTM1/HGF/KITLG/PEAR1/TRAT1/GATA4/HCLS1/CCR7/PIK3CD/TGFB1/PPP2R5C/C1QTNF1/SLC9A3R1/ITSN1/DRD3/IRS1/EGF/PTEN/SESN2/CRYBA1/FYN/IGF1R/LEP/ERBB4	29
BP	GO:0007266	Rho protein signal transduction	24/907	203/18670	5.23E-05	0.006611592	0.005951726	ARHGAP42/VAV1/RAC2/ARHGAP29/MCF2L2/RHOG/ARHGAP5/RND1/GPR174/LPAR6/RHOBTB2/HEG1/EPS8L1/FGD2/GPR18/F2RL3/ITSN1/ARHGEF15/ROBO1/KCTD10/PECAM1/RND3/RHOH/WAS	24
BP	GO:0097530	granulocyte migration	19/907	141/18670	5.30E-05	0.006611592	0.005951726	VAV1/RAC2/CSF1/NCKAP1L/AKIRIN1/THBS4/IL1R1/CCR7/PIK3CD/EPX/LGALS3/PECAM1/DYSF/CCL8/PLA2G1B/MPP1/IL1F10/IL36A/CXCR1	19
BP	GO:0051896	regulation of protein kinase B signaling	27/907	244/18670	5.89E-05	0.007055219	0.006351078	IL18/VAV1/RAC2/CD28/RHOG/MTM1/HGF/KITLG/TRAT1/GATA4/HCLS1/CCR7/PIK3CD/TGFB1/PPP2R5C/C1QTNF1/SLC9A3R1/ITSN1/DRD3/IRS1/EGF/PTEN/CRYBA1/FYN/IGF1R/LEP/ERBB4	27
BP	GO:0150076	neuroinflammatory response	13/907	75/18670	5.94E-05	0.007055219	0.006351078	IL18/NAMPT/PTPRC/TLR8/AIF1/TLR7/TLR6/C1QA/FPR2/LDLR/JAK2/LRP1/NUPR1	13
BP	GO:0002697	regulation of immune effector process	42/907	458/18670	6.12E-05	0.007104163	0.006395137	IL18/VAV1/RAC2/CD28/C3/TBX21/TLR4/BIRC3/CRTAM/CD96/PTPRC/P2RX7/IL7R/CFI/CD1B/RBP4/B2M/GAB2/FCRL3/IL1R1/C1QA/TGFB1/SLAMF6/IFIT1/NLRP3/FES/APOBEC3G/NOD2/CFHR1/RSAD2/LGALS3/STXBP1/CLEC12B/A2M/HTRA1/WAS/HERC5/SASH3/SERPINB4/C1R/C1S/LEP	42
BP	GO:0048015	phosphatidylinositol-mediated signaling	22/907	181/18670	6.99E-05	0.007939159	0.007146797	IL18/CD28/FBXL2/NLRC3/HGF/PEAR1/GAB2/SERPINE2/IER3/HCLS1/PIK3CD/PPP2R5C/SLC9A3R1/JAK2/IRS1/PTEN/CRYBA1/FYN/IGF1R/NYAP1/LEP/ERBB4	22
BP	GO:0045785	positive regulation of cell adhesion	38/907	403/18670	7.56E-05	0.008397378	0.007559284	IL18/TNFSF14/VAV1/CD28/CD44/RASAL3/ADAM19/IHH/DPP4/PDCD1LG2/PTPRC/ZAP70/NEDD9/IL7R/AIF1/CSF1/NCKAP1L/HAS2/ARPC2/SPOCK2/DOCK8/CCR7/HLA-DPA1/TGFB1/NLRP3/CORO1A/CD5/NPNT/JAK2/NOD2/SERPINF2/CD3E/FGB/DYSF/FYN/SASH3/LEP/BAD	38
BP	GO:0050670	regulation of lymphocyte proliferation	24/907	208/18670	7.72E-05	0.008397378	0.007559284	IL18/RAC2/CD28/RASAL3/IKZF3/TLR4/IHH/PDCD1LG2/PTPRC/ZAP70/AIF1/NCKAP1L/MNDA/PLA2G2D/FCRL3/HLA-DPA1/TGFB1/TNFSF8/CORO1A/LST1/CD3E/LGALS3/SASH3/LEP	24
BP	GO:0001774	microglial cell activation	10/907	48/18670	8.46E-05	0.008821611	0.007941176	NAMPT/PTPRC/TLR8/AIF1/TLR7/TLR6/C1QA/FPR2/LDLR/JAK2	10
BP	GO:0002269	leukocyte activation involved in inflammatory response	10/907	48/18670	8.46E-05	0.008821611	0.007941176	NAMPT/PTPRC/TLR8/AIF1/TLR7/TLR6/C1QA/FPR2/LDLR/JAK2	10
BP	GO:0048017	inositol lipid-mediated signaling	22/907	184/18670	8.95E-05	0.009143753	0.008231167	IL18/CD28/FBXL2/NLRC3/HGF/PEAR1/GAB2/SERPINE2/IER3/HCLS1/PIK3CD/PPP2R5C/SLC9A3R1/JAK2/IRS1/PTEN/CRYBA1/FYN/IGF1R/NYAP1/LEP/ERBB4	22
BP	GO:0061900	glial cell activation	11/907	58/18670	9.35E-05	0.00937279	0.008437345	NAMPT/PTPRC/TLR8/AIF1/TLR7/TLR6/C1QA/FPR2/LDLR/JAK2/LRP1	11
BP	GO:0045060	negative thymic T cell selection	5/907	11/18670	9.67E-05	0.009506492	0.008557703	CD28/PTPRC/ZAP70/CCR7/CD3E	5
BP	GO:0006825	copper ion transport	6/907	17/18670	0.000100817	0.009720236	0.008750115	HEPHL1/ATOX1/ATP7A/CP/COX17/CUTC	6
CC	GO:0031091	platelet alpha granule	16/957	91/19717	7.09E-06	0.00393962	0.003669619	VEGFC/HGF/SERPINE2/TGFB1/CD109/PHACTR2/A1BG/ITGB3/EGF/SERPINF2/ISLR/FGB/PECAM1/STXBP1/A2M/CYB5R1	16
CC	GO:0030139	endocytic vesicle	32/957	303/19717	3.20E-05	0.008897243	0.008287473	TYRP1/RAC2/CD163/DPP4/TLR7/TLR6/B2M/NOSTRIN/VPS11/RAB32/HLA-DQA1/ZYX/ANXA11/RAB24/ATP7A/HLA-DRA/STAB1/HLA-DPA1/LDLR/HP/CORO1A/ITSN1/HLA-DQB2/DRD3/HLA-DQB1/STXBP1/DYSF/INPP5B/WAS/LRP1/SFTPC/CAMK2A	32
MF	GO:0032395	MHC class II receptor activity	6/903	10/17697	3.05E-06	0.002685312	0.002566169	HLA-DOA/HLA-DQA1/HLA-DRA/HLA-DPA1/HLA-DQB2/HLA-DQB1	6
