# Supplementary material for: Identification of critical prognosis signature associated with lymph node metastasis of stomach adenocarcinomas
Source: World J Surg Oncol. 2023 Feb 23;21:61. doi: 10.1186/s12957-023-02940-y (PMC9948474; doi:10.1186/s12957-023-02940-y)
Supplement: Supplementary file 8 — Additional file 8: Table S5. GO analysis of the nonLNM-specific DEGs. [file 12957_2023_2940_MOESM8_ESM.csv]

ONTOLOGY	ID	Description	GeneRatio	BgRatio	pvalue	p.adjust	qvalue	geneID	Count
BP	GO:0050911	detection of chemical stimulus involved in sensory perception of smell	77/641	427/18670	6.31873399831373e-34	2.43713570314961e-30	2.43713570314961e-30	OR7G1/OR6S1/OR2AT4/OR2A12/OR4K14/OR10J3/OR52E2/OR4K2/OR10J5/OR9Q1/OR7C2/OR2H1/OR10K2/OR2G3/OR8K1/OR7G2/OR2Z1/OR10D3/OR7D4/OR8D1/OR11A1/OR6M1/OR4D5/OR5A1/OR52E5/OR52L1/OR13D1/OR10K1/OR6K2/OR4M1/OR4N2/OR1M1/OR6V1/OR4D10/OR10G3/OR52A1/OR5P3/OR11H2/OR2F2/OR8B8/OR7G3/OR6X1/OR2M7/OR2T10/OR5W2/OR52A5/OR8G5/OR2A25/OR13C8/OR1A1/OR4C13/OR6C65/OR6B3/OR52B6/OR7E24/OR5AC2/OR5J2/OR1A2/OR6C3/OR2AK2/OR8B2/OR51E2…	77
BP	GO:0050907	detection of chemical stimulus involved in sensory perception	79/641	477/18670	4.01440391886564e-32	6.27954597751972e-29	6.27954597751972e-29	OR7G1/OR6S1/OR2AT4/OR2A12/OR4K14/OR10J3/OR52E2/OR4K2/OR10J5/OR9Q1/OR7C2/OR2H1/OR10K2/OR2G3/OR8K1/OR7G2/OR2Z1/OR10D3/OR7D4/OR8D1/OR11A1/OR6M1/OR4D5/OR5A1/OR52E5/OR52L1/OR13D1/OR10K1/OR6K2/OR4M1/OR4N2/OR1M1/OR6V1/OR4D10/TAS2R39/OR10G3/OR52A1/OR5P3/OR11H2/OR2F2/OR8B8/OR7G3/OR6X1/OR2M7/OR2T10/OR5W2/OR52A5/OR8G5/OR2A25/OR13C8/OR1A1/OR4C13/OR6C65/OR6B3/OR52B6/OR7E24/OR5AC2/OR5J2/OR1A2/OR6C3/OR2AK2/OR8B…	79
BP	GO:0007608	sensory perception of smell	77/641	454/18670	4.88427221481959e-32	6.27954597751972e-29	6.27954597751972e-29	OR7G1/OR6S1/OR2AT4/OR2A12/OR4K14/OR10J3/OR52E2/OR4K2/OR10J5/OR9Q1/OR7C2/OR2H1/OR10K2/OR2G3/OR8K1/OR7G2/OR2Z1/OR10D3/OR7D4/OR8D1/OR11A1/OR6M1/OR4D5/OR5A1/OR52E5/OR52L1/OR13D1/OR10K1/OR6K2/OR4M1/OR4N2/OR1M1/OR6V1/OR4D10/OR10G3/OR52A1/OR5P3/OR11H2/OR2F2/OR8B8/OR7G3/OR6X1/OR2M7/OR2T10/OR5W2/OR52A5/OR8G5/OR2A25/OR13C8/OR1A1/OR4C13/OR6C65/OR6B3/OR52B6/OR7E24/OR5AC2/OR5J2/OR1A2/OR6C3/OR2AK2/OR8B2/OR51E2…	77
MF	GO:0004984	olfactory receptor activity	77/641	427/17697	2.13980759827087e-32	1.46148858961901e-29	1.42128273106202e-29	OR7G1/OR6S1/OR2AT4/OR2A12/OR4K14/OR10J3/OR52E2/OR4K2/OR10J5/OR9Q1/OR7C2/OR2H1/OR10K2/OR2G3/OR8K1/OR7G2/OR2Z1/OR10D3/OR7D4/OR8D1/OR11A1/OR6M1/OR4D5/OR5A1/OR52E5/OR52L1/OR13D1/OR10K1/OR6K2/OR4M1/OR4N2/OR1M1/OR6V1/OR4D10/OR10G3/OR52A1/OR5P3/OR11H2/OR2F2/OR8B8/OR7G3/OR6X1/OR2M7/OR2T10/OR5W2/OR52A5/OR8G5/OR2A25/OR13C8/OR1A1/OR4C13/OR6C65/OR6B3/OR52B6/OR7E24/OR5AC2/OR5J2/OR1A2/OR6C3/OR2AK2/OR8B2/OR51E2…	77
MF	GO:0005549	odorant binding	18/641	102/17697	2.40219305895153e-08	8.20348929631948e-06	7.97780957999167e-06	VN1R4/OR9Q1/OR8K1/OR8D1/OR5A1/OR5P3/OR8B8/OR5W2/OR8G5/OR6B3/OR5AC2/OR5J2/OR8B2/OR8U1/OR5C1/OR5B12/OR8H1/OR5K2	18
