# Supplementary material for: Identification of critical prognosis signature associated with lymph node metastasis of stomach adenocarcinomas
Source: World J Surg Oncol. 2023 Feb 23;21:61. doi: 10.1186/s12957-023-02940-y (PMC9948474; doi:10.1186/s12957-023-02940-y)
Supplement: Supplementary file 9 — Additional file 9: Table S6. GO analysis of the coDEGs. [file 12957_2023_2940_MOESM9_ESM.csv]

ONTOLOGY	ID	Description	GeneRatio	BgRatio	pvalue	p.adjust	qvalue	geneID	Count
BP	GO:0006260	DNA replication	236/10257	274/18670	8.89189084051149e-29	5.74682905022258e-25	4.52644043207511e-25	CLSPN/EXO1/DTL/EME1/CDK1/MCM10/E2F7/BRCA2/ORC6/BLM/CDC45/POLQ/GINS1/DBF4/RAD51/RECQL4/RRM2/BRIP1/RFC3/DSCC1/DNA2/TIMELESS/ORC1/POLE2/CHEK1/WDHD1/GINS4/ATAD5/CDC6/RMI2/CDC7/GEN1/MMS22L/CCNA2/MCM2/TICRR/MCM4/PRIM2/CDT1/RFC4/CHTF18/FEN1/RFWD3/DDX11/PCNA/CHEK2/ESCO2/GTPBP4/POLG2/TIPIN/TONSL/LIG1/DONSON/MCM8/MGME1/BRCA1/CHAF1B/DNAJC2/MCM3/TOPBP1/FBXO5/HMGA1/CHAF1A/RNASEH2A/ATR/CCNE2/MCM7/E2F8/CDK2/NAS…	236
BP	GO:0006403	RNA localization	203/10257	230/18670	4.84131531672072e-28	1.5644710445983e-24	1.23224215114007e-24	DKC1/NDC1/IGF2BP2/RUVBL1/NOP58/PNPT1/NUP85/XPO5/CCT6A/ABCE1/RAE1/NUP107/XPO1/NUP37/ATR/CKAP5/NOL6/DDX39A/BICD1/THOC2/HNRNPA2B1/NCBP2/NUP62/SEH1L/SRSF2/IGF2BP3/SSB/CCT5/NUP160/XPOT/CPSF3/CCT2/NUP155/EXOSC2/NUP43/ZC3H3/SLBP/THOC6/SRSF1/NUP188/CCT3/CPSF6/NUP35/RAN/POLR2D/LTV1/NUP205/NUP93/MAGOHB/DCP2/DHX9/THOC1/RRS1/NXT2/LRPPRC/RNPS1/SRSF6/SMG7/CCT8/SRSF11/RUVBL2/WRAP53/CHTOP/SHQ1/HNRNPU/AHCTF1/CCT4…	203
BP	GO:0008380	RNA splicing	365/10257	469/18670	1.25005812737819e-25	2.69304189241507e-22	2.12115126456172e-22	SNRPD1/SRPK1/PPIL1/PTBP1/PRPF40A/SRSF10/TTF2/EFTUD2/DDX39A/SNRPA1/THOC2/HNRNPA2B1/CSTF3/NCBP2/SF3B3/TGS1/PTBP3/SRSF2/IVNS1ABP/SNRPG/SNRPE/CLK2/SNRPF/CSTF1/SNRPB/CPSF3/SART3/CCAR1/U2SURP/POLR2H/TARDBP/PPIH/PRPF4/RSRC1/DHX15/THOC6/SRSF1/CDK12/LSM5/LSM8/ESRP1/TSEN54/PNN/GEMIN2/RP9/RBM19/RBM28/FUS/POLR2D/RRP1B/SCNM1/SF3B4/CSTF2/PRPF3/PPP4R2/DDX47/CLNS1A/MAGOHB/RBM15/DHX9/THOC1/HNRNPM/SNRPC/WDR77/NONO…	365
BP	GO:0034470	ncRNA processing	307/10257	384/18670	3.00154562748778e-25	3.93193476734168e-22	3.09695457297236e-22	DKC1/NOP2/PUS1/DCAF13/PUS7/RPP25/WDR43/UTP18/DDX21/BYSL/BOP1/POP1/NOP58/GTPBP4/NOP56/TRMT6/METTL1/WDR75/WDR4/PDCD11/DHX37/NAT10/HEATR1/MRTO4/TARBP1/INTS7/CHD7/DDX18/ADAT1/DDX56/NOL6/UTP20/NOL10/ERI1/DUS4L/UTP14A/LYAR/HNRNPA2B1/UTP6/RRP9/INTS8/DDX10/DDX27/NOL11/TRMU/EMG1/SSB/EBNA1BP2/ADAT2/POLR3K/CDK5RAP1/NOLC1/TFB2M/FTSJ1/WDR12/WDR46/PTCD1/UTP15/RPL7L1/NOL8/NSUN2/BMS1/ESF1/FDXACB1/EXOSC2/NOC4L/TR…	307
BP	GO:0051169	nuclear transport	281/10257	346/18670	3.04188052556219e-25	3.93193476734168e-22	3.09695457297236e-22	ECT2/GTSE1/KPNA2/NDC1/IPO4/CSE1L/NUP85/XPO5/SNRPD1/LSG1/ABCE1/RAE1/HMGA1/NUP107/XPO1/NUP37/NOL6/DDX39A/THOC2/HNRNPA2B1/NCBP2/NUP62/SEH1L/SRSF2/IPO9/SSB/SNRPG/SNRPE/NOLC1/SNRPF/NUP160/XPOT/SNRPB/CPSF3/NUP155/XPO6/NUP43/TARDBP/FERMT1/SLBP/RSRC1/SPRN/THOC6/SRSF1/UHMK1/NUP188/BARD1/CPSF6/RANGAP1/GEMIN2/NUP35/RAN/POLR2D/LTV1/NUP205/NUP93/FBXO22/TMCO6/MAGOHB/DHX9/THOC1/RRS1/NXT2/XPO4/RNPS1/SRSF6/SMG7/S…	281
BP	GO:0006913	nucleocytoplasmic transport	278/10257	343/18670	1.0116278979321e-24	1.08969185072252e-21	8.58286406035021e-22	ECT2/GTSE1/KPNA2/NDC1/IPO4/CSE1L/NUP85/XPO5/SNRPD1/LSG1/ABCE1/RAE1/NUP107/XPO1/NUP37/NOL6/DDX39A/THOC2/HNRNPA2B1/NCBP2/NUP62/SEH1L/SRSF2/IPO9/SSB/SNRPG/SNRPE/NOLC1/SNRPF/NUP160/XPOT/SNRPB/CPSF3/NUP155/XPO6/NUP43/TARDBP/FERMT1/SLBP/RSRC1/SPRN/THOC6/SRSF1/UHMK1/NUP188/BARD1/CPSF6/RANGAP1/GEMIN2/NUP35/RAN/POLR2D/LTV1/NUP205/NUP93/FBXO22/TMCO6/MAGOHB/DHX9/THOC1/RRS1/NXT2/XPO4/RNPS1/SRSF6/SMG7/SRSF11/…	278
BP	GO:0006405	RNA export from nucleus	126/10257	135/18670	3.28203741914065e-23	3.03025826284372e-20	2.38675683593447e-20	NDC1/NUP85/XPO5/ABCE1/RAE1/NUP107/XPO1/NUP37/NOL6/DDX39A/THOC2/HNRNPA2B1/NCBP2/NUP62/SEH1L/SRSF2/SSB/NUP160/XPOT/CPSF3/NUP155/NUP43/SLBP/THOC6/SRSF1/NUP188/CPSF6/NUP35/RAN/POLR2D/LTV1/NUP205/NUP93/MAGOHB/DHX9/THOC1/RRS1/RNPS1/SRSF6/SMG7/SRSF11/CHTOP/KHDRBS1/EIF4A3/SMG5/IWS1/NCBP1/MAGOH/NUP98/UPF3B/NUP153/CPSF1/ZNF593/NUP50/TPR/SDAD1/ALYREF/NUP133/POM121C/SARNP/ZC3H11A/CPSF2/DDX39B/NXT1/GLE1/SMG1/…	126
BP	GO:0051236	establishment of RNA localization	170/10257	196/18670	8.35243604719383e-22	6.74772427162671e-19	5.3147869373986e-19	NDC1/IGF2BP2/PNPT1/NUP85/XPO5/ABCE1/RAE1/NUP107/XPO1/NUP37/ATR/CKAP5/NOL6/DDX39A/THOC2/HNRNPA2B1/NCBP2/NUP62/SEH1L/SRSF2/IGF2BP3/SSB/NUP160/XPOT/CPSF3/NUP155/NUP43/ZC3H3/SLBP/THOC6/SRSF1/NUP188/CPSF6/NUP35/RAN/POLR2D/LTV1/NUP205/NUP93/MAGOHB/DHX9/THOC1/RRS1/NXT2/LRPPRC/RNPS1/SRSF6/SMG7/SRSF11/CHTOP/HNRNPU/AHCTF1/SFPQ/NUTF2/KHDRBS1/EIF4A3/SMG5/IWS1/NCBP1/MAGOH/NUP98/UPF3B/NUP153/CPSF1/HNRNPA1L2/ZN…	170
BP	GO:0015931	nucleobase-containing compound transport	202/10257	241/18670	1.03410557936987e-21	7.42602706607494e-19	5.84904629454114e-19	NDC1/IGF2BP2/PNPT1/NUP85/XPO5/SLC29A2/ABCE1/RAE1/NUP107/XPO1/NUP37/CKAP5/NOL6/DDX39A/SLC25A32/THOC2/HNRNPA2B1/NCBP2/NUP62/SEH1L/SRSF2/IGF2BP3/SSB/SLC35A2/NUP160/XPOT/CPSF3/NUP155/NUP43/ZC3H3/SLBP/THOC6/SRSF1/NUP188/CPSF6/NUP35/RAN/POLR2D/LTV1/NUP205/NUP93/MAGOHB/DHX9/THOC1/RRS1/SLC25A17/NXT2/LRPPRC/SLC35C2/RNPS1/SRSF6/SMG7/SRSF11/CHTOP/HNRNPU/AHCTF1/SFPQ/NUTF2/KHDRBS1/EIF4A3/SMG5/IWS1/NCBP1/MAGOH…	202
BP	GO:0071166	ribonucleoprotein complex localization	119/10257	128/18670	1.37908114322132e-21	8.91300142863938e-19	7.02024885117715e-19	NDC1/NUP85/ABCE1/RAE1/NUP107/XPO1/NUP37/NOL6/DDX39A/THOC2/HNRNPA2B1/NCBP2/NUP62/SEH1L/SRSF2/SSB/NUP160/XPOT/CPSF3/NUP155/NUP43/SLBP/THOC6/SRSF1/NUP188/NUP35/RAN/POLR2D/LTV1/NUP205/NUP93/MAGOHB/THOC1/RRS1/RNPS1/SRSF6/SMG7/SRSF11/CHTOP/EIF4A3/SMG5/IWS1/NCBP1/MAGOH/NUP98/UPF3B/NUP153/CPSF1/ZNF593/NUP50/TPR/SDAD1/ALYREF/NUP133/POM121C/SARNP/ZC3H11A/CPSF2/DDX39B/NXT1/GLE1/SMG1/AGFG1/SRSF9/SYMPK/EIF6/S…	119
BP	GO:0071426	ribonucleoprotein complex export from nucleus	118/10257	127/18670	2.34676547632424e-21	1.37883138849851e-18	1.08602467401953e-18	NDC1/NUP85/ABCE1/RAE1/NUP107/XPO1/NUP37/NOL6/DDX39A/THOC2/HNRNPA2B1/NCBP2/NUP62/SEH1L/SRSF2/SSB/NUP160/XPOT/CPSF3/NUP155/NUP43/SLBP/THOC6/SRSF1/NUP188/NUP35/RAN/POLR2D/LTV1/NUP205/NUP93/MAGOHB/THOC1/RRS1/RNPS1/SRSF6/SMG7/SRSF11/CHTOP/EIF4A3/SMG5/IWS1/NCBP1/MAGOH/NUP98/UPF3B/NUP153/CPSF1/ZNF593/NUP50/TPR/SDAD1/ALYREF/NUP133/POM121C/SARNP/ZC3H11A/CPSF2/DDX39B/NXT1/GLE1/SMG1/AGFG1/SRSF9/SYMPK/EIF6/S…	118
BP	GO:0050657	nucleic acid transport	167/10257	193/18670	3.35250759893588e-21	1.66671204707097e-18	1.31277139663595e-18	NDC1/IGF2BP2/PNPT1/NUP85/XPO5/ABCE1/RAE1/NUP107/XPO1/NUP37/CKAP5/NOL6/DDX39A/THOC2/HNRNPA2B1/NCBP2/NUP62/SEH1L/SRSF2/IGF2BP3/SSB/NUP160/XPOT/CPSF3/NUP155/NUP43/ZC3H3/SLBP/THOC6/SRSF1/NUP188/CPSF6/NUP35/RAN/POLR2D/LTV1/NUP205/NUP93/MAGOHB/DHX9/THOC1/RRS1/NXT2/LRPPRC/RNPS1/SRSF6/SMG7/SRSF11/CHTOP/HNRNPU/AHCTF1/SFPQ/NUTF2/KHDRBS1/EIF4A3/SMG5/IWS1/NCBP1/MAGOH/NUP98/UPF3B/NUP153/CPSF1/HNRNPA1L2/ZNF593…	167
BP	GO:0050658	RNA transport	167/10257	193/18670	3.35250759893588e-21	1.66671204707097e-18	1.31277139663595e-18	NDC1/IGF2BP2/PNPT1/NUP85/XPO5/ABCE1/RAE1/NUP107/XPO1/NUP37/CKAP5/NOL6/DDX39A/THOC2/HNRNPA2B1/NCBP2/NUP62/SEH1L/SRSF2/IGF2BP3/SSB/NUP160/XPOT/CPSF3/NUP155/NUP43/ZC3H3/SLBP/THOC6/SRSF1/NUP188/CPSF6/NUP35/RAN/POLR2D/LTV1/NUP205/NUP93/MAGOHB/DHX9/THOC1/RRS1/NXT2/LRPPRC/RNPS1/SRSF6/SMG7/SRSF11/CHTOP/HNRNPU/AHCTF1/SFPQ/NUTF2/KHDRBS1/EIF4A3/SMG5/IWS1/NCBP1/MAGOH/NUP98/UPF3B/NUP153/CPSF1/HNRNPA1L2/ZNF593…	167
BP	GO:0090305	nucleic acid phosphodiester bond hydrolysis	242/10257	302/18670	2.01912241231929e-20	9.32113439344256e-18	7.3417112676512e-18	EXO1/EME1/RFC3/DNA2/ATAD5/GEN1/RFC4/RPP25/FEN1/BOP1/PCNA/POP1/DCLRE1B/PNPT1/MGME1/PAM16/STK31/RNASEH2A/UTP20/ERI1/CSTF3/NCBP2/G3BP1/TSN/POLR3K/POLD1/CPSF3/POLE/TDP1/EXOSC2/AGO2/RFC5/HELZ2/XRN2/RBBP8/TUT1/CPSF6/GTF2H3/TSEN54/ZRANB3/CNOT2/CSTF2/APEX2/UTP23/RPP40/DCLRE1A/DCP2/RAD1/AEN/NOP14/RRS1/ISG20L2/FANCM/PARP1/RFC2/EXOSC9/RPA3/POLD3/REXO4/EXOSC5/DCLRE1C/CHD1L/EXOSC8/POP5/KPNB1/TATDN1/ZNRD1/BAX/…	242
BP	GO:0031503	protein-containing complex localization	227/10257	281/18670	4.49039230643617e-20	1.9347603650998e-17	1.52389734694213e-17	RCC2/BIRC5/NDC1/NUP85/ABCE1/RAE1/NUP107/XPO1/NUP37/ATR/NOL6/DDX39A/MZT1/THOC2/HNRNPA2B1/NCBP2/NUP62/SEH1L/SRSF2/WDR34/SSB/ADAM10/NUP160/TTC26/XPOT/CPSF3/CEP72/NUP155/NUP43/SLBP/THOC6/SRSF1/NUP188/NUP35/RAN/POLR2D/CEP131/LTV1/NUP205/IFT80/NUP93/MAGOHB/THOC1/RRS1/RNPS1/SRSF6/SMG7/AP2B1/SRSF11/CHTOP/HNRNPU/SFPQ/EIF4A3/SMG5/IWS1/SCRIB/KIF3B/NCBP1/RPGR/MAGOH/NUP98/UPF3B/NUP153/CPSF1/ZNF593/NUP50/TPR/S…	227
BP	GO:0006261	DNA-dependent DNA replication	136/10257	153/18670	7.3978667600766e-20	2.98827580439844e-17	2.35368971392963e-17	EME1/MCM10/E2F7/BRCA2/ORC6/BLM/CDC45/POLQ/GINS1/DBF4/RAD51/RECQL4/RFC3/DSCC1/DNA2/TIMELESS/ORC1/POLE2/WDHD1/GINS4/ATAD5/CDC6/CDC7/GEN1/MMS22L/MCM2/TICRR/MCM4/PRIM2/CDT1/RFC4/CHTF18/FEN1/RFWD3/DDX11/PCNA/CHEK2/POLG2/TIPIN/TONSL/LIG1/DONSON/MGME1/MCM3/FBXO5/HMGA1/RNASEH2A/CCNE2/MCM7/E2F8/CDK2/GINS2/MCM6/ORC2/DBF4B/POLD1/POLE/HELB/PRIM1/GMNN/SLBP/RFC5/BAZ1A/ZRANB3/ORC5/MCM5/NBN/POLE3/POLA2/THOC1/POL…	136
BP	GO:0044839	cell cycle G2/M phase transition	216/10257	266/18670	1.08851462601772e-19	4.13827648703089e-17	3.25947785227349e-17	CLSPN/KIF14/TPX2/DTL/NEK2/CDK1/CENPF/PKMYT1/MELK/HMMR/RCC2/FOXM1/BLM/GTSE1/PLK1/AURKB/CCNB2/PLK4/AURKA/ORC1/CHEK1/CDC25C/ATAD5/CDC6/CCNB1/CDC7/CCNA2/TICRR/MASTL/HSP90AA1/CDC25A/CHEK2/DONSON/BORA/BRCA1/PSMD14/PSMD11/TUBB/TOPBP1/FBXO5/CDC25B/HAUS7/ODF2/CIT/AJUBA/SKP2/CKAP5/CEP135/CDK2/DBF4B/HMGA2/CEP152/HAUS8/CEP72/PSMD12/PSMB2/PSMD1/TAF2/HUS1/PAXIP1/RAD21/PSME3/HAUS6/PSMA1/CEP131/NEDD1/CEP78/PPME1…	216
BP	GO:0051028	mRNA transport	135/10257	152/18670	1.20458042859226e-19	4.32511294999541e-17	3.4066379840188e-17	NDC1/IGF2BP2/NUP85/RAE1/NUP107/XPO1/NUP37/DDX39A/THOC2/HNRNPA2B1/NCBP2/NUP62/SEH1L/SRSF2/IGF2BP3/NUP160/CPSF3/NUP155/NUP43/ZC3H3/SLBP/THOC6/SRSF1/NUP188/NUP35/POLR2D/NUP205/NUP93/MAGOHB/DHX9/THOC1/NXT2/LRPPRC/RNPS1/SRSF6/SMG7/SRSF11/CHTOP/AHCTF1/NUTF2/EIF4A3/SMG5/IWS1/NCBP1/MAGOH/NUP98/UPF3B/NUP153/CPSF1/HNRNPA1L2/NUP50/TPR/ALYREF/NUP133/POM121C/SARNP/ZC3H11A/CPSF2/DDX39B/NXT1/GLE1/SMG1/AGFG1/SRS…	135
BP	GO:0000375	RNA splicing, via transesterification reactions	294/10257	382/18670	1.37357430159139e-19	4.67232142693955e-17	3.68011375207532e-17	SNRPD1/SRPK1/PPIL1/PTBP1/PRPF40A/SRSF10/EFTUD2/DDX39A/SNRPA1/HNRNPA2B1/CSTF3/NCBP2/SF3B3/TGS1/SRSF2/SNRPG/SNRPE/SNRPF/CSTF1/SNRPB/CPSF3/SART3/CCAR1/U2SURP/POLR2H/PPIH/PRPF4/RSRC1/DHX15/SRSF1/LSM5/LSM8/PNN/GEMIN2/RBM19/FUS/POLR2D/SCNM1/SF3B4/CSTF2/PRPF3/CLNS1A/MAGOHB/RBM15/DHX9/HNRNPM/SNRPC/WDR77/RNPS1/SRRT/MPHOSPH10/SRSF6/USP39/SNRPA/HNRNPF/ELAVL1/SNRPB2/SRSF11/TIA1/HNRNPU/DAZAP1/SFPQ/COIL/KHDRBS…	294
BP	GO:1903311	regulation of mRNA metabolic process	255/10257	324/18670	1.86221405539558e-19	6.01774472001083e-17	4.73982482731213e-17	E2F1/CCNB1/IGF2BP2/PNPT1/DHX34/SRPK1/PSMD14/PSMD11/PTBP1/SRSF10/XPO1/HNRNPA2B1/TBRG4/NCBP2/SRSF2/IGF2BP3/SLC11A1/SART3/EXOSC2/PSMD12/PSMB2/PSMD1/ZC3H3/SET/TARDBP/AGO2/LARP1/SRSF1/FASTKD3/BARD1/CPSF6/PSME3/PSMA1/RBM19/PRR5L/YWHAB/SF3B4/PSME4/RBM15/DCP2/DHX9/HNRNPM/FASTKD1/RNPS1/PSMB3/SRSF6/EXOSC9/SNRPA/PSMA4/ELAVL1/PSMA3/EXOSC5/PSMA7/EXOSC8/TIA1/PSMA5/HNRNPU/PSMD13/DAZAP1/KHDRBS1/PUM1/PARN/RBM25/P…	255
BP	GO:0051168	nuclear export	165/10257	194/18670	2.6547553155286e-19	8.17032552583873e-17	6.43528656937158e-17	GTSE1/NDC1/CSE1L/NUP85/XPO5/LSG1/ABCE1/RAE1/NUP107/XPO1/NUP37/NOL6/DDX39A/THOC2/HNRNPA2B1/NCBP2/NUP62/SEH1L/SRSF2/SSB/NUP160/XPOT/CPSF3/NUP155/XPO6/NUP43/SLBP/THOC6/SRSF1/UHMK1/NUP188/BARD1/CPSF6/RANGAP1/NUP35/RAN/POLR2D/LTV1/NUP205/NUP93/MAGOHB/DHX9/THOC1/RRS1/XPO4/RNPS1/SRSF6/SMG7/SRSF11/CHTOP/NUTF2/KHDRBS1/EIF4A3/SMG5/IWS1/HSPA9/NCBP1/MAGOH/NUP98/UPF3B/NUP153/CPSF1/ZNF593/NUP50/TPR/SDAD1/ALYRE…	165
BP	GO:0000377	RNA splicing, via transesterification reactions with bulged adenosine as nucleophile	291/10257	379/18670	3.88487680953775e-19	1.09165038348011e-16	8.59829027502269e-17	SNRPD1/SRPK1/PPIL1/PTBP1/PRPF40A/SRSF10/EFTUD2/DDX39A/SNRPA1/HNRNPA2B1/CSTF3/NCBP2/SF3B3/TGS1/SRSF2/SNRPG/SNRPE/SNRPF/CSTF1/SNRPB/CPSF3/SART3/CCAR1/U2SURP/POLR2H/PPIH/PRPF4/RSRC1/DHX15/SRSF1/LSM5/LSM8/PNN/GEMIN2/RBM19/FUS/POLR2D/SCNM1/SF3B4/CSTF2/PRPF3/CLNS1A/MAGOHB/RBM15/DHX9/HNRNPM/SNRPC/WDR77/RNPS1/SRRT/SRSF6/USP39/SNRPA/HNRNPF/ELAVL1/SNRPB2/SRSF11/TIA1/HNRNPU/DAZAP1/SFPQ/COIL/KHDRBS1/KDM1A/SN…	291
BP	GO:0000398	mRNA splicing, via spliceosome	291/10257	379/18670	3.88487680953775e-19	1.09165038348011e-16	8.59829027502269e-17	SNRPD1/SRPK1/PPIL1/PTBP1/PRPF40A/SRSF10/EFTUD2/DDX39A/SNRPA1/HNRNPA2B1/CSTF3/NCBP2/SF3B3/TGS1/SRSF2/SNRPG/SNRPE/SNRPF/CSTF1/SNRPB/CPSF3/SART3/CCAR1/U2SURP/POLR2H/PPIH/PRPF4/RSRC1/DHX15/SRSF1/LSM5/LSM8/PNN/GEMIN2/RBM19/FUS/POLR2D/SCNM1/SF3B4/CSTF2/PRPF3/CLNS1A/MAGOHB/RBM15/DHX9/HNRNPM/SNRPC/WDR77/RNPS1/SRRT/SRSF6/USP39/SNRPA/HNRNPF/ELAVL1/SNRPB2/SRSF11/TIA1/HNRNPU/DAZAP1/SFPQ/COIL/KHDRBS1/KDM1A/SN…	291
BP	GO:1902749	regulation of cell cycle G2/M phase transition	178/10257	213/18670	5.20383536225738e-19	1.40134949776123e-16	1.10376086894196e-16	CLSPN/KIF14/TPX2/DTL/NEK2/CDK1/CENPF/HMMR/RCC2/BLM/GTSE1/PLK1/AURKB/PLK4/AURKA/ORC1/CHEK1/CDC25C/ATAD5/CDC6/CCNB1/CDC7/TICRR/HSP90AA1/CDC25A/DONSON/BRCA1/PSMD14/PSMD11/TUBB/TOPBP1/FBXO5/CDC25B/HAUS7/ODF2/CKAP5/CEP135/CDK2/DBF4B/HMGA2/CEP152/HAUS8/CEP72/PSMD12/PSMB2/PSMD1/HUS1/PAXIP1/RAD21/PSME3/HAUS6/PSMA1/CEP131/NEDD1/CEP78/PSME4/NBN/HAUS2/PSMB3/PSMA4/MIIP/PSMA3/YWHAG/PSMA7/TUBG1/PSMA5/FGFR1OP/C…	178
BP	GO:0006406	mRNA export from nucleus	103/10257	111/18670	1.10176862290695e-18	2.73874254224909e-16	2.15714698800729e-16	NDC1/NUP85/RAE1/NUP107/NUP37/DDX39A/THOC2/HNRNPA2B1/NCBP2/NUP62/SEH1L/SRSF2/NUP160/CPSF3/NUP155/NUP43/SLBP/THOC6/SRSF1/NUP188/NUP35/POLR2D/NUP205/NUP93/MAGOHB/THOC1/RNPS1/SRSF6/SMG7/SRSF11/CHTOP/EIF4A3/SMG5/IWS1/NCBP1/MAGOH/NUP98/UPF3B/NUP153/CPSF1/NUP50/TPR/ALYREF/NUP133/POM121C/SARNP/ZC3H11A/CPSF2/DDX39B/NXT1/GLE1/SMG1/AGFG1/SRSF9/SYMPK/SRSF7/NUP88/PABPN1/CPSF4/PCID2/U2AF2/UPF2/SRRM1/RBM8A/WDR3…	103
BP	GO:0071427	mRNA-containing ribonucleoprotein complex export from nucleus	103/10257	111/18670	1.10176862290695e-18	2.73874254224909e-16	2.15714698800729e-16	NDC1/NUP85/RAE1/NUP107/NUP37/DDX39A/THOC2/HNRNPA2B1/NCBP2/NUP62/SEH1L/SRSF2/NUP160/CPSF3/NUP155/NUP43/SLBP/THOC6/SRSF1/NUP188/NUP35/POLR2D/NUP205/NUP93/MAGOHB/THOC1/RNPS1/SRSF6/SMG7/SRSF11/CHTOP/EIF4A3/SMG5/IWS1/NCBP1/MAGOH/NUP98/UPF3B/NUP153/CPSF1/NUP50/TPR/ALYREF/NUP133/POM121C/SARNP/ZC3H11A/CPSF2/DDX39B/NXT1/GLE1/SMG1/AGFG1/SRSF9/SYMPK/SRSF7/NUP88/PABPN1/CPSF4/PCID2/U2AF2/UPF2/SRRM1/RBM8A/WDR3…	103
BP	GO:0000086	G2/M transition of mitotic cell cycle	201/10257	247/18670	1.28069359195575e-18	3.06560099437407e-16	2.41459423419025e-16	CLSPN/KIF14/TPX2/DTL/NEK2/CDK1/CENPF/PKMYT1/MELK/HMMR/RCC2/FOXM1/BLM/PLK1/AURKB/CCNB2/PLK4/AURKA/ORC1/CDC25C/CDC6/CCNB1/CDC7/CCNA2/TICRR/MASTL/HSP90AA1/CDC25A/CHEK2/DONSON/BORA/BRCA1/PSMD14/PSMD11/TUBB/TOPBP1/FBXO5/CDC25B/HAUS7/ODF2/CIT/AJUBA/SKP2/CKAP5/CEP135/CDK2/DBF4B/HMGA2/CEP152/HAUS8/CEP72/PSMD12/PSMB2/PSMD1/TAF2/HUS1/RAD21/PSME3/HAUS6/PSMA1/CEP131/NEDD1/CEP78/PPME1/PSME4/NBN/HAUS2/PSMB3/PS…	201
BP	GO:0010389	regulation of G2/M transition of mitotic cell cycle	165/10257	196/18670	2.2878327509449e-18	5.28080823905603e-16	4.15938315171787e-16	CLSPN/KIF14/TPX2/DTL/NEK2/CDK1/CENPF/HMMR/RCC2/BLM/PLK1/AURKB/PLK4/AURKA/ORC1/CDC25C/CDC6/CCNB1/CDC7/TICRR/HSP90AA1/CDC25A/DONSON/BRCA1/PSMD14/PSMD11/TUBB/TOPBP1/FBXO5/CDC25B/HAUS7/ODF2/CKAP5/CEP135/CDK2/DBF4B/HMGA2/CEP152/HAUS8/CEP72/PSMD12/PSMB2/PSMD1/HUS1/RAD21/PSME3/HAUS6/PSMA1/CEP131/NEDD1/CEP78/PSME4/NBN/HAUS2/PSMB3/PSMA4/MIIP/PSMA3/YWHAG/PSMA7/TUBG1/PSMA5/FGFR1OP/CEP76/PSMD13/CDK5RAP3/BRD4…	165
BP	GO:0006611	protein export from nucleus	152/10257	179/18670	9.43475845455847e-18	2.10264978937281e-15	1.65613400676025e-15	GTSE1/NDC1/CSE1L/NUP85/XPO5/ABCE1/RAE1/NUP107/XPO1/NUP37/NOL6/DDX39A/THOC2/HNRNPA2B1/NCBP2/NUP62/SEH1L/SRSF2/SSB/NUP160/XPOT/CPSF3/NUP155/XPO6/NUP43/SLBP/THOC6/SRSF1/UHMK1/NUP188/BARD1/RANGAP1/NUP35/RAN/POLR2D/LTV1/NUP205/NUP93/MAGOHB/THOC1/RRS1/XPO4/RNPS1/SRSF6/SMG7/SRSF11/CHTOP/NUTF2/EIF4A3/SMG5/IWS1/HSPA9/NCBP1/MAGOH/NUP98/UPF3B/NUP153/CPSF1/ZNF593/NUP50/TPR/SDAD1/ALYREF/NUP133/MDM2/POM121C/SA…	152
BP	GO:0000075	cell cycle checkpoint	178/10257	216/18670	9.80915248614097e-18	2.1132184172643e-15	1.66445829554308e-15	CLSPN/DTL/BUB1/EME1/CDK1/CENPF/BUB1B/TRIP13/ZWILCH/TOP2A/E2F7/NDC80/BLM/CDC45/GTSE1/SOX4/PLK1/TTK/ZWINT/BRIP1/AURKB/KNTC1/E2F1/DNA2/TIMELESS/MAD2L1/AURKA/CDC20/ORC1/CHEK1/CDC25C/CDC6/CCNB1/GEN1/TICRR/CDT1/SPDL1/RFWD3/CASP2/PCNA/CHEK2/TIPIN/DCLRE1B/DONSON/BRCA1/MSH2/TOPBP1/INTS7/ATR/E2F8/CDK2/PRKDC/BUB3/HMGA2/TRIAP1/NSUN2/CNOT11/XRCC3/HUS1/TFDP1/ZNF207/CNOT2/CNOT10/BCL2L1/NBN/RAD1/THOC1/WDR76/MAD1…	178
BP	GO:0008033	tRNA processing	116/10257	130/18670	1.96211993815467e-17	4.09070360009473e-15	3.22200747739083e-15	PUS1/PUS7/RPP25/POP1/TRMT6/METTL1/WDR4/NAT10/TARBP1/ADAT1/DUS4L/TRMU/SSB/ADAT2/POLR3K/CDK5RAP1/FTSJ1/PTCD1/NSUN2/TRMT1/THADA/TYW5/USP14/TSEN54/TYW1/THUMPD2/CSTF2/RPP40/POP5/TRNT1/GTPBP3/LAGE3/TRUB1/TSEN2/CPSF1/METTL2A/RPP38/RPUSD4/TRMT13/TSEN15/OSGEPL1/MOCS3/THUMPD3/DUS1L/CPSF4/TRMT11/ALKBH8/QTRT1/TRIT1/GRSF1/TP53RK/TRMT5/NSUN6/CDKAL1/TRMT10C/SEPHS1/NSUN3/METTL2B/SEPHS2/CLP1/TRMT2B/PUSL1/CTU2/POP…	116
BP	GO:0006399	tRNA metabolic process	161/10257	193/18670	3.56675523224015e-17	7.20373095811503e-15	5.67395667865571e-15	PUS1/PUS7/RPP25/POP1/TRMT6/METTL1/WDR4/NAT10/DARS2/TARBP1/ADAT1/DUS4L/TRMU/SSB/ADAT2/POLR3K/CDK5RAP1/FTSJ1/MARS2/EARS2/PTCD1/NSUN2/EXOSC2/GATC/EEF1E1/TRMT1/NARS2/THADA/TYW5/USP14/TSEN54/GTF3C2/TYW1/THUMPD2/CSTF2/RPP40/AARSD1/PPA1/EXOSC9/TARS2/YARS2/EXOSC8/SARS2/POP5/TRNT1/GTPBP3/LAGE3/IARS2/GTF3C3/TRUB1/TSEN2/CPSF1/FARSA/METTL2A/RPP38/RPUSD4/GTF3C4/TRMT13/EXOSC10/FARSB/EXOSC3/TSEN15/WARS2/OSGEPL1…	161
BP	GO:0000280	nuclear division	302/10257	407/18670	4.02306940808565e-16	7.87912048013865e-14	6.20592142185078e-14	KIF14/KIF18B/KIF23/TPX2/NUF2/BUB1/EME1/ANLN/KIF18A/ASPM/NEK2/CENPF/BUB1B/MKI67/PKMYT1/DLGAP5/TRIP13/CDCA5/TOP2A/BRCA2/KIF11/MYBL2/NDC80/MTBP/KIF4A/UBE2C/CENPK/NCAPG/KIF2C/PLK1/NUSAP1/TTK/CDCA8/SPAG5/CENPE/RAD51/CKS2/ZWINT/BRIP1/NCAPH/DSCC1/AURKB/KNTC1/MAD2L1/FANCD2/PRC1/AURKA/BIRC5/KIFC1/CDC20/CHEK1/CDC25C/FANCA/RAD54L/CDC6/CCNB1/RAD54B/RCC1/GEN1/TACC3/KIF20B/LIF/NDC1/CDT1/SPDL1/MASTL/CHEK2/KNSTR…	302
BP	GO:0140053	mitochondrial gene expression	137/10257	162/18670	8.04110927844077e-16	1.52852027254596e-13	1.20392583500123e-13	PUS1/PNPT1/MRPL17/DARS2/MTERF3/TBRG4/MRPL3/CDK5RAP1/TFB2M/EARS2/GATC/FASTKD3/MTG2/PTCD3/MRPL47/MTG1/TEFM/MTIF2/MRPL13/SHMT2/LRPPRC/MRRF/TARS2/MRPS17/YARS2/MRPL19/MRPL50/GFM1/ERAL1/TRNT1/TFAM/IARS2/SUPV3L1/MRPL15/MRPS23/MRPL12/DAP3/MRPL42/TSFM/RPUSD4/MRPS5/POLRMT/MTRF1/WARS2/MRPS30/PRKAA1/FASTKD2/TRUB2/MRPL48/LARS2/MRPS35/TRIT1/RMND1/NSUN4/TRMT5/FASTKD5/TRMT10C/NSUN3/MRPS12/MRPL53/MRPL32/MRPL14/MR…	137
BP	GO:0007059	chromosome segregation	245/10257	321/18670	9.02142513933583e-16	1.66587059072936e-13	1.31210863079182e-13	KIF14/ECT2/KIF18B/KIF23/NUF2/BUB1/EME1/HJURP/KIF18A/NEK2/SKA3/CENPF/BUB1B/MKI67/DLGAP5/TRIP13/CDCA5/TOP2A/NDC80/RCC2/KIF4A/CENPK/CDCA2/NCAPG/KIF2C/PLK1/NUSAP1/TTK/CDCA8/SPAG5/CENPE/ZWINT/BRIP1/NCAPH/DSCC1/AURKB/SPC25/MAD2L1/SKA1/FANCD2/PRC1/BIRC5/KIFC1/CDC20/CDC6/CCNB1/RMI2/RCC1/GEN1/TACC3/NDC1/CDT1/CENPW/SPDL1/OIP5/FEN1/DDX11/KNSTRN/ESCO2/CENPN/MAPK15/DSN1/PTTG1/BRCA1/SRPK1/NCAPD3/FBXO5/KIF22/SM…	245
BP	GO:0048285	organelle fission	328/10257	449/18670	9.72916711469305e-16	1.74665575172948e-13	1.37573836744607e-13	KIF14/KIF18B/KIF23/TPX2/NUF2/BUB1/EME1/ANLN/KIF18A/ASPM/NEK2/CENPF/BUB1B/MKI67/PKMYT1/DLGAP5/TRIP13/CDCA5/TOP2A/BRCA2/MTFR2/KIF11/MYBL2/NDC80/MTBP/KIF4A/UBE2C/CENPK/NCAPG/KIF2C/PLK1/NUSAP1/TTK/CDCA8/SPAG5/CENPE/RAD51/CKS2/ZWINT/BRIP1/NCAPH/DSCC1/AURKB/KNTC1/MAD2L1/FANCD2/PRC1/AURKA/BIRC5/KIFC1/CDC20/CHEK1/CDC25C/FANCA/RAD54L/CDC6/CCNB1/RAD54B/RCC1/GEN1/TACC3/KIF20B/LIF/NDC1/CDT1/SPDL1/MASTL/CHEK2…	328
BP	GO:0042254	ribosome biogenesis	229/10257	297/18670	1.02630894635999e-15	1.79271208657421e-13	1.41201424312856e-13	DKC1/NOP2/DCAF13/BRIX1/RPP25/WDR43/UTP18/DDX21/BYSL/BOP1/NOP58/GTPBP4/NOP56/DDX31/URB2/WDR75/PDCD11/DHX37/ABCE1/NAT10/HEATR1/MRTO4/GNL2/XPO1/CHD7/DDX18/DDX56/MTERF3/NOL6/UTP20/NOL10/ERI1/UTP14A/LYAR/NIP7/UTP6/RRP9/DDX10/DDX27/NOL11/PAK1IP1/EMG1/EBNA1BP2/NOLC1/TFB2M/WDR12/WDR46/UTP15/RPL7L1/NOL8/BMS1/ESF1/FDXACB1/EXOSC2/NOC4L/XRN2/MRM1/WDR3/RRP15/MTG2/GNL3L/NVL/SUV39H1/RAN/RRP1/RRP1B/GAR1/NOC2L/RR…	229
BP	GO:0051052	regulation of DNA metabolic process	315/10257	429/18670	1.11805448135362e-15	1.9015752928917e-13	1.49775941047815e-13	NEK2/CDK1/E2F7/BRCA2/RAD51AP1/FOXM1/BLM/POLQ/DBF4/RAD51/DKC1/RFC3/DSCC1/PARPBP/AURKB/DNA2/TIMELESS/KPNA2/AUNIP/CHEK1/ATAD5/CDC6/RMI2/CDC7/CCNA2/FANCB/TICRR/CDT1/RFC4/CHTF18/NOX4/DNMT1/DDX11/HSP90AA1/PCNA/CHEK2/FIGNL1/ESCO2/GTPBP4/TIPIN/MAPK15/DONSON/BRCA1/CCT6A/DTX3L/DNAJC2/FOXP3/MSH2/PAM16/NAT10/FBXO5/HSP90AB1/FGFR4/ATR/E2F8/CDK2/RIF1/HNRNPA2B1/PRKDC/DBF4B/HMGA2/CCT5/PIF1/HELB/KCTD13/CCT2/MEN1/G…	315
BP	GO:0048193	Golgi vesicle transport	275/10257	368/18670	1.8538395100567e-15	3.0272894858062e-13	2.38441850425642e-13	KIF23/KIF18A/KIF11/KIF4A/KIF2C/CENPE/KIF15/MAPK15/MYO1B/KRT18/CORO7/KIF22/ARFGAP1/RACGAP1/KIF4B/COL7A1/SCAMP3/SNX8/STX6/EXOC6/RAB19/CTSC/SPAST/TAPBP/BCAP31/KDELR3/AP1AR/LYPLA1/ZW10/RABIF/KIF3B/KDELR2/CAPZA1/F5/SEC23B/TEX261/NSF/YIF1B/CCDC93/KLHL12/COPB1/YKT6/COG2/COPG1/EXOC8/COPB2/VAMP7/COPZ1/KDELR1/ARFGEF2/COPA/KIF2A/RINT1/PDCD6/PRKCI/HYOU1/EXOC1/VPS54/GCC2/TFG/SEC22A/TMED5/GOPC/TMED2/PKDCC/RP2/…	275
BP	GO:1901990	regulation of mitotic cell cycle phase transition	324/10257	444/18670	1.8736125550402e-15	3.0272894858062e-13	2.38441850425642e-13	CLSPN/KIF14/TPX2/DTL/BUB1/ANLN/NEK2/CDK1/CENPF/BUB1B/DLGAP5/TRIP13/CDCA5/HMMR/E2F7/NDC80/MTBP/RCC2/BLM/UBE2C/CDC45/GTSE1/SOX4/PLK1/TTK/CENPE/EZH2/AURKB/KNTC1/E2F1/MAD2L1/PLK4/AURKA/CDC20/ORC1/CDC25C/ATAD5/CDC6/CCNB1/CDC7/GEN1/BID/TICRR/CDT1/SPDL1/RFWD3/HSP90AA1/CASP2/CDC25A/PCNA/CHEK2/DONSON/BRCA1/TFAP4/PSMD14/RBL1/PSMD11/TUBB/TOPBP1/FBXO5/CDC25B/HAUS7/ODF2/CKAP5/CEP135/E2F8/CDK2/PRKDC/BUB3/DBF4B…	324
BP	GO:0016570	histone modification	330/10257	454/18670	2.58014259971712e-15	4.06718576145652e-13	3.20348385423158e-13	CDK1/UHRF1/BRCA2/EZH2/AURKB/AURKA/CHEK1/CCNB1/CCNA2/LIF/DNMT1/RUVBL1/KAT2A/SUV39H2/BRCA1/MRGBP/DTX3L/FOXP3/DNMT3B/ACTL6A/CDK2/PRMT3/RIF1/MYB/HMGA2/NAA40/WDR5B/MTF2/MEN1/SART3/JADE3/YEATS2/TET3/CBX8/BRMS1/SET/LEF1/SUZ12/BAZ1A/PAXIP1/HDAC10/EED/EHMT2/SUV39H1/PRDM12/WDR5/NOC2L/SETDB1/HDAC8/TBL1XR1/HDAC2/POLE3/TAF5/RNF2/UCN/BAZ1B/RUVBL2/BEND3/CHTOP/ELK4/ASXL1/SFPQ/KDM1A/PCGF1/YEATS4/TADA1/MORF4L2/DPF…	330
BP	GO:0000070	mitotic sister chromatid segregation	128/10257	151/18670	4.87577402045109e-15	7.50288749861319e-13	5.90958475260688e-13	KIF14/KIF18B/KIF23/NUF2/BUB1/KIF18A/NEK2/CENPF/BUB1B/DLGAP5/TRIP13/CDCA5/NDC80/KIF4A/CENPK/NCAPG/KIF2C/PLK1/NUSAP1/TTK/CDCA8/SPAG5/CENPE/ZWINT/NCAPH/DSCC1/AURKB/MAD2L1/PRC1/KIFC1/CDC20/CDC6/CCNB1/GEN1/TACC3/CDT1/SPDL1/KNSTRN/DSN1/PTTG1/NCAPD3/FBXO5/KIF22/SMC4/SMC2/NUP62/SEH1L/BUB3/RACGAP1/NCAPD2/ESPL1/KIF4B/PSRC1/NEK6/NAA10/INCENP/XRCC3/MSTO1/RAD21/ANAPC1/RAN/ZNF207/RRS1/ANAPC5/MAD1L1/TUBG1/SMC1A…	128
BP	GO:0016072	rRNA metabolic process	198/10257	253/18670	5.99856645468213e-15	9.01598488293269e-13	7.10136288245845e-13	DKC1/NOP2/DCAF13/POLR1B/CD3EAP/RPP25/WDR43/UTP18/DDX21/DDX11/BYSL/BOP1/NOP58/GTPBP4/NOP56/WDR75/PDCD11/DHX37/NAT10/NIFK/HEATR1/MRTO4/CHD7/DDX18/DDX56/NOL6/UTP20/TCOF1/NOL10/ERI1/UTP14A/LYAR/UTP6/RRP9/DDX10/DDX27/NOL11/EMG1/EBNA1BP2/NOLC1/TFB2M/WDR12/WDR46/UTP15/RPL7L1/NOL8/BMS1/ESF1/FDXACB1/EXOSC2/NOC4L/NCL/XRN2/MRM1/WDR3/RRP15/NVL/SUV39H1/GTF3C2/RRP1/RRP1B/GAR1/WDR36/DDX52/UTP23/RPP40/DDX47/RPF2…	198
BP	GO:0031123	RNA 3'-end processing	127/10257	150/18670	7.57212926545493e-15	1.11224253278716e-12	8.76048256644499e-13	DKC1/CCNB1/PABPC1L/PNPT1/INTS7/DDX39A/ERI1/THOC2/CSTF3/NCBP2/INTS8/SRSF2/SSB/MTPAP/POLR3K/ZNF473/CSTF1/CPSF3/PTCD1/EXOSC2/ZC3H3/SLBP/THOC6/SRSF1/BARD1/TUT1/CPSF6/RPRD1B/POLR2D/CSTF2/MAGOHB/THOC1/RNPS1/SRSF6/EXOSC9/SNRPA/EXOSC5/SRSF11/EXOSC8/CHTOP/TRNT1/PARN/EIF4A3/SUPV3L1/NCBP1/MAGOH/LEO1/UPF3B/INTS2/CPSF1/DHX36/PAPOLA/ALYREF/SARNP/PABPC1/ZC3H11A/CPSF2/DDX39B/EXOSC10/EXOSC3/EXOSC4/SRSF9/SYMPK/SRS…	127
BP	GO:0032984	protein-containing complex disassembly	248/10257	329/18670	7.96168661486776e-15	1.14347512426423e-12	9.00648338467848e-13	KIF18B/KIF18A/KIF2C/CKAP2/STMN1/ABCE1/MRPL17/HMGA1/KIF24/CKAP5/MRPL3/CCSAP/DENR/SET/SMARCD1/PTCD3/MRPL47/MTIF2/MRPL13/SUPT16H/SPAST/VPS33A/MRRF/MRPS17/MRPL19/MRPL50/ERAL1/SMARCC1/WNT8B/MRPL15/MRPS23/MRPL12/DAP3/CAPZA1/GRWD1/VIL1/SMARCA4/FZD2/MRPL42/NSF/MRPS5/GLE1/MTRF1/GSPT1/MRPS30/GSK3B/MCTS1/KIF2A/MRPL48/MRPS35/LRP6/EPS8/TWF1/DHX8/MRPS12/LAMP2/MRPL53/MRPL32/MRPL14/SPTAN1/ZMPSTE24/MRPS18B/AXIN1/…	248
BP	GO:0031124	mRNA 3'-end processing	89/10257	98/18670	8.468174563997e-15	1.18977852624158e-12	9.3711881445056e-13	CCNB1/PABPC1L/PNPT1/DDX39A/THOC2/CSTF3/NCBP2/SRSF2/MTPAP/ZNF473/CSTF1/CPSF3/ZC3H3/SLBP/THOC6/SRSF1/BARD1/TUT1/CPSF6/RPRD1B/POLR2D/CSTF2/MAGOHB/THOC1/RNPS1/SRSF6/SNRPA/SRSF11/CHTOP/EIF4A3/NCBP1/MAGOH/LEO1/UPF3B/CPSF1/DHX36/PAPOLA/ALYREF/SARNP/PABPC1/ZC3H11A/CPSF2/DDX39B/SRSF9/SYMPK/SRSF7/PABPN1/CPSF4/U2AF2/GRSF1/SRRM1/PAPOLG/CCNT1/RBM8A/WDR33/CTR9/HSF1/FIP1L1/CLP1/THOC3/NUDT21/SUPT5H/SRSF3/RNF20/C…	89
BP	GO:0032543	mitochondrial translation	116/10257	135/18670	1.18575997720811e-14	1.63054611333957e-12	1.28428561025272e-12	MRPL17/DARS2/MTERF3/MRPL3/CDK5RAP1/EARS2/GATC/FASTKD3/MTG2/PTCD3/MRPL47/MTG1/MTIF2/MRPL13/SHMT2/LRPPRC/MRRF/TARS2/MRPS17/YARS2/MRPL19/MRPL50/GFM1/ERAL1/IARS2/MRPL15/MRPS23/MRPL12/DAP3/MRPL42/TSFM/RPUSD4/MRPS5/MTRF1/WARS2/MRPS30/FASTKD2/TRUB2/MRPL48/LARS2/MRPS35/RMND1/NSUN4/TRMT10C/NSUN3/MRPS12/MRPL53/MRPL32/MRPL14/MRPS18B/MRPS28/C1QBP/MRPL9/QRSL1/MRPL30/MRPL38/CHCHD1/MRPL37/ALKBH1/AARS2/MRPS2/MRP…	116
BP	GO:0033044	regulation of chromosome organization	256/10257	342/18670	1.2427947725306e-14	1.67337137809694e-12	1.3180165613943e-12	BUB1/NEK2/CENPF/BUB1B/MKI67/DLGAP5/TRIP13/CDCA5/TOP2A/NDC80/ATAD2/CDC45/PLK1/TTK/CENPE/DKC1/AURKB/MAD2L1/CDC20/CHEK1/CDC6/CCNB1/RMI2/GEN1/TACC3/MCM2/LIF/CDT1/SPDL1/FEN1/DNMT1/DDX11/KAT2A/MAPK15/PTTG1/BRCA1/CCT6A/FOXP3/NAT10/FBXO5/DNMT3B/HMGA1/ATR/RIF1/HNRNPA2B1/BUB3/MYB/NAA40/CCT5/ESPL1/MTF2/PIF1/CCT2/NEK6/SART3/NAA10/SET/XRCC3/CCT3/PAXIP1/MAPKAPK5/GNL3/RAD21/GNL3L/EED/MORC2/ANAPC1/PRDM12/ZNF207/…	256
BP	GO:1901987	regulation of cell cycle phase transition	343/10257	480/18670	3.92268982926189e-14	5.17394782990196e-12	4.07521547031375e-12	CLSPN/KIF14/TPX2/DTL/BUB1/ANLN/NEK2/CDK1/CENPF/BUB1B/DLGAP5/TRIP13/CDCA5/HMMR/E2F7/NDC80/MTBP/RCC2/BLM/UBE2C/CDC45/GTSE1/SOX4/PLK1/TTK/DBF4/CENPE/EZH2/AURKB/KNTC1/E2F1/MAD2L1/PLK4/AURKA/CDC20/ORC1/CHEK1/CDC25C/ATAD5/CDC6/CCNB1/CDC7/GEN1/BID/TICRR/CDT1/SPDL1/RFWD3/HSP90AA1/CASP2/CDC25A/PCNA/CHEK2/MAPK15/DONSON/BRCA1/TFAP4/PSMD14/RBL1/PSMD11/TUBB/TOPBP1/FBXO5/CDC25B/HAUS7/ODF2/CKAP5/CEP135/E2F8/CDK…	343
BP	GO:0016569	covalent chromatin modification	339/10257	474/18670	4.57830691882665e-14	5.81202079331891e-12	4.57778814734729e-12	HELLS/CDK1/UHRF1/BRCA2/EZH2/AURKB/AURKA/CHEK1/CCNB1/CCNA2/LIF/DNMT1/RUVBL1/KAT2A/SUV39H2/BRCA1/MRGBP/DTX3L/FOXP3/DNMT3B/ACTL6A/CDK2/PRMT3/RIF1/MYB/HMGA2/NAA40/WDR5B/MTF2/MEN1/SART3/JADE3/YEATS2/TET3/CBX8/BRMS1/SET/LEF1/SUZ12/BAZ1A/PAXIP1/HDAC10/EED/MORC2/EHMT2/SUV39H1/PRDM12/WDR5/NOC2L/SETDB1/HDAC8/TBL1XR1/HDAC2/POLE3/TAF5/RNF2/UCN/BAZ1B/RUVBL2/BEND3/CHTOP/ELK4/ASXL1/PPHLN1/SFPQ/KDM1A/PCGF1/YEATS…	339
BP	GO:0018205	peptidyl-lysine modification	290/10257	397/18670	4.58630760419719e-14	5.81202079331891e-12	4.57778814734729e-12	BRCA2/SOX4/EZH2/CHEK1/LIF/NDC1/DNMT1/RUVBL1/PLOD3/KAT2A/SUV39H2/BRCA1/MRGBP/NUP85/FOXP3/RAE1/DNMT3B/ACTL6A/NUP107/NUP37/ZMIZ2/LOXL2/RIF1/NUP62/ATAT1/SEH1L/MYB/NAA40/WDR5B/NUP160/MTF2/METTL21A/MEN1/NUP155/JADE3/NUP43/YEATS2/TET3/SET/LEF1/SUZ12/BAZ1A/NUP188/PAXIP1/HDAC10/GNL3/GNL3L/EED/RANGAP1/EHMT2/NUP35/SUV39H1/CBX4/PRDM12/WDR5/NOC2L/NUP205/SETDB1/NUP93/HDAC2/POLE3/TAF5/P3H4/LOX/UBA2/RUVBL2/BEND3…	290
BP	GO:0140014	mitotic nuclear division	203/10257	264/18670	7.1130804166928e-14	8.84073821790107e-12	6.96333135528874e-12	KIF14/KIF18B/KIF23/TPX2/NUF2/BUB1/ANLN/KIF18A/NEK2/CENPF/BUB1B/MKI67/PKMYT1/DLGAP5/TRIP13/CDCA5/KIF11/MYBL2/NDC80/MTBP/KIF4A/UBE2C/CENPK/NCAPG/KIF2C/PLK1/NUSAP1/TTK/CDCA8/SPAG5/CENPE/ZWINT/NCAPH/DSCC1/AURKB/KNTC1/MAD2L1/PRC1/AURKA/BIRC5/KIFC1/CDC20/CHEK1/CDC25C/CDC6/CCNB1/RCC1/GEN1/TACC3/KIF20B/CDT1/SPDL1/CHEK2/KNSTRN/DSN1/BORA/PTTG1/NCAPD3/FBXO5/KIF22/SMC4/SMC2/MZT1/NUP62/SEH1L/BUB3/RACGAP1/MISP…	203
BP	GO:0006415	translational termination	92/10257	104/18670	1.47229716976337e-13	1.79536917135484e-11	1.41410707308355e-11	ABCE1/MRPL17/MRPL3/PTCD3/MRPL47/MRPL13/MRRF/MRPS17/MRPL19/MRPL50/ERAL1/MRPL15/MRPS23/MRPL12/DAP3/MRPL42/MRPS5/GLE1/MTRF1/GSPT1/MRPS30/MRPL48/MRPS35/MRPS12/MRPL53/MRPL32/MRPL14/MRPS18B/MRPS28/MRPL9/MRPL30/MRPL38/CHCHD1/JMJD4/MRPL37/MRPS2/OGFOD1/TRMT112/MRPS16/C12orf65/MRPS26/UPF1/MRPS10/MRPL44/MRPL18/EIF5A/MRPS22/MRPL36/MRPS34/MRPL4/MRPL45/MRPS9/MRPL27/MRPL20/MRPL22/GFM2/MRPS25/MRPL2/MRPL24/MRPL16…	92
BP	GO:0072331	signal transduction by p53 class mediator	204/10257	267/18670	1.91905458065121e-13	2.29682402865719e-11	1.80907367485951e-11	EXO1/TPX2/CDK1/E2F7/BRCA2/FOXM1/BLM/GTSE1/SOX4/BRIP1/RFC3/AURKB/E2F1/DNA2/AURKA/CHEK1/CDC25C/NOP2/ATAD5/CCNB1/RMI2/RFC4/CASP2/BOP1/PCNA/CHEK2/BRCA1/TFAP4/MSH2/TOPBP1/ATR/E2F8/CDK2/PAK1IP1/TRIAP1/TAF4/EEF1E1/CNOT11/RMI1/RFC5/PMAIP1/TAF2/RBBP8/HUS1/BARD1/PAXIP1/MAPKAPK5/BCL2L12/TFDP1/EHMT2/NOC2L/RRN3/MYBBP1A/CNOT2/CNOT10/NBN/HDAC2/SSRP1/RPF2/RAD1/AEN/TAF5/SUPT16H/RRS1/RFC2/RPA3/CSNK2B/E2F2/RRM2B/BA…	204
BP	GO:0006310	DNA recombination	220/10257	292/18670	2.86772514541634e-13	3.36983774815015e-11	2.65422369439874e-11	EXO1/EME1/TRIP13/TOP2A/BRCA2/RAD51AP1/XRCC2/BLM/CDC45/POLQ/RAD51/RECQL4/BRIP1/PARPBP/TIMELESS/KPNA2/AUNIP/CHEK1/RAD54L/GINS4/ATAD5/RAD54B/RMI2/HMGB3/CDC7/GEN1/MMS22L/MCM2/FANCB/MCM4/FEN1/HSPD1/RFWD3/RUVBL1/FIGNL1/MND1/TONSL/RAD51D/MCM8/MSH5/BRCA1/FOXP3/MSH2/PSMD14/MCM3/PALB2/ACTL6A/MCM7/GINS2/RIF1/MCM6/PRKDC/TSN/TCF3/PIF1/HELB/LEF1/RMI1/XRCC3/ACTR5/RBBP8/HUS1/SMC6/PAXIP1/HDAC10/RAD21/ZRANB3/FUS/P…	220
BP	GO:0031570	DNA integrity checkpoint	129/10257	157/18670	4.81610727540896e-13	5.55830380731573e-11	4.37795014734544e-11	CLSPN/DTL/EME1/CDK1/TOP2A/E2F7/BLM/CDC45/GTSE1/SOX4/PLK1/BRIP1/E2F1/DNA2/TIMELESS/AURKA/ORC1/CHEK1/CDC25C/CDC6/CCNB1/TICRR/CDT1/RFWD3/CASP2/PCNA/CHEK2/TIPIN/DONSON/BRCA1/MSH2/TOPBP1/INTS7/ATR/E2F8/CDK2/PRKDC/HMGA2/TRIAP1/CNOT11/HUS1/TFDP1/CNOT2/CNOT10/NBN/RAD1/THOC1/WDR76/BAX/CDK5RAP3/PRPF19/RAD9A/MDC1/CUL4A/CNOT6/RHNO1/ETAA1/MDM2/NAE1/DDX39B/E2F4/CNOT7/CDC5L/CCND1/TIPRL/PRMT1/BRCC3/RINT1/PIDD1/C…	129
BP	GO:0051321	meiotic cell cycle	191/10257	249/18670	5.84655200328437e-13	6.62916940302226e-11	5.22140821567557e-11	EXO1/NUF2/BUB1/EME1/KIF18A/ASPM/NEK2/BUB1B/PKMYT1/TRIP13/TOP2A/BRCA2/XRCC2/PLK1/TTK/RAD51/CKS2/BRIP1/NCAPH/FANCD2/AURKA/CDC20/CDC25C/FANCA/RAD54L/RAD54B/LIF/NDC1/MASTL/CDC25A/FIGNL1/MND1/MAPK15/RAD51D/MSH5/PTTG1/NCAPD3/FBXO5/SMC4/CDC25B/CCNE2/SMC2/CDK2/BUB3/NCAPD2/ESPL1/FBXO43/NSUN2/RMI1/RBBP8/HUS1/RAD21/OSGIN2/PSMC3IP/MLH3/NBN/RAD1/P3H4/FANCM/CCNE1/TUBG1/SMC1A/MSX2/PSMD13/ACTR2/MSH6/SPDYA/TUBGCP…	191
BP	GO:0000725	recombinational repair	113/10257	135/18670	1.15772303521537e-12	1.29006275458568e-10	1.01610682364819e-10	BRCA2/RAD51AP1/XRCC2/BLM/CDC45/POLQ/RAD51/RECQL4/PARPBP/TIMELESS/AUNIP/CHEK1/RAD54L/GINS4/RAD54B/RMI2/CDC7/GEN1/MMS22L/MCM2/FANCB/MCM4/FEN1/RFWD3/FIGNL1/TONSL/RAD51D/MCM8/BRCA1/PSMD14/MCM3/PALB2/MCM7/GINS2/RIF1/MCM6/HELB/RMI1/XRCC3/RBBP8/HUS1/FUS/MCM5/NBN/PPP4R2/PARP1/RPA3/WRAP53/SFPQ/KDM1A/ACTR2/AP5Z1/NABP2/RHNO1/NABP1/LIG3/WRN/SLX4/SFR1/INO80/MMS19/YY1/MAGEF1/RNF138/MAD2L2/RTEL1/RAD51B/PPP4C/UB…	113
BP	GO:0000819	sister chromatid segregation	150/10257	189/18670	1.51660949355882e-12	1.66133002658824e-10	1.30853229453175e-10	KIF14/KIF18B/KIF23/NUF2/BUB1/KIF18A/NEK2/CENPF/BUB1B/DLGAP5/TRIP13/CDCA5/TOP2A/NDC80/KIF4A/CENPK/NCAPG/KIF2C/PLK1/NUSAP1/TTK/CDCA8/SPAG5/CENPE/ZWINT/NCAPH/DSCC1/AURKB/MAD2L1/PRC1/KIFC1/CDC20/CDC6/CCNB1/RMI2/GEN1/TACC3/CDT1/SPDL1/FEN1/DDX11/KNSTRN/ESCO2/MAPK15/DSN1/PTTG1/NCAPD3/FBXO5/KIF22/SMC4/SMC2/NUP62/SEH1L/BUB3/RACGAP1/NCAPD2/ESPL1/KIF4B/PSRC1/NEK6/NAA10/INCENP/XRCC3/MSTO1/RAD21/ANAPC1/RAN/ZN…	150
BP	GO:0000724	double-strand break repair via homologous recombination	112/10257	134/18670	1.77520048003467e-12	1.91218678374401e-10	1.50611745990309e-10	BRCA2/RAD51AP1/XRCC2/BLM/CDC45/POLQ/RAD51/RECQL4/PARPBP/TIMELESS/AUNIP/CHEK1/RAD54L/GINS4/RAD54B/RMI2/CDC7/GEN1/MMS22L/MCM2/FANCB/MCM4/FEN1/RFWD3/FIGNL1/TONSL/RAD51D/MCM8/BRCA1/PSMD14/MCM3/PALB2/MCM7/GINS2/RIF1/MCM6/HELB/RMI1/XRCC3/RBBP8/HUS1/FUS/MCM5/NBN/PPP4R2/PARP1/RPA3/WRAP53/SFPQ/KDM1A/ACTR2/AP5Z1/NABP2/NABP1/LIG3/WRN/SLX4/SFR1/INO80/MMS19/YY1/MAGEF1/RNF138/MAD2L2/RTEL1/RAD51B/PPP4C/UBE2N/NI…	112
BP	GO:0006289	nucleotide-excision repair	94/10257	109/18670	2.50340928304698e-12	2.6523826551365e-10	2.08912636631841e-10	BRCA2/BRIP1/RFC3/NEIL3/RFC4/PCNA/LIG1/POLD1/POLE/POLR2H/RFC5/RBBP8/HUS1/GTF2H3/FANCC/POLR2D/HMGN1/PARP1/RFC2/RPA3/POLD3/CHD1L/PRPF19/GTF2H4/POLR2G/CUL4A/COPS7B/PNKP/LIG3/ISY1/SLX4/USP45/COPS5/GTF2H2C/ERCC2/POLD2/MMS19/AQR/CDK7/USP7/ERCC5/ERCC3/ERCC8/POLR2K/POLR2B/NEIL2/TCEA1/GTF2H1/RPA2/RAD23B/CUL4B/NTHL1/ERCC6/POLR2A/RNF111/COPS8/XRCC1/RFC1/GPS1/TP53/RPA4/MNAT1/UVSSA/RAD52/EP300/LIG4/RPA1/DDB1/P…	94
BP	GO:0006400	tRNA modification	77/10257	86/18670	3.47110148325561e-12	3.618343368755e-10	2.84995700730461e-10	PUS1/PUS7/TRMT6/METTL1/WDR4/NAT10/TARBP1/DUS4L/TRMU/SSB/ADAT2/CDK5RAP1/FTSJ1/NSUN2/TRMT1/THADA/TYW5/THUMPD2/GTPBP3/TRUB1/METTL2A/TRMT13/OSGEPL1/MOCS3/THUMPD3/DUS1L/TRMT11/ALKBH8/QTRT1/TRIT1/TRMT5/NSUN6/CDKAL1/TRMT10C/SEPHS1/NSUN3/METTL2B/SEPHS2/PUSL1/CTU2/ALKBH1/AARS2/TRMT112/DUS3L/OSGEP/CTU1/METTL6/KTI12/DUS2/TRMT61A/TRMT12/TPRKB/URM1/MTFMT/ELP3/PUS10/PUS3/ELP2/TRMT10A/METTL8/TRMT61B/TRMT1L/THUM…	77
BP	GO:0043624	cellular protein complex disassembly	168/10257	217/18670	3.62623845000812e-12	3.72006017498452e-10	2.9300733741419e-10	KIF18B/KIF18A/KIF2C/CKAP2/STMN1/ABCE1/MRPL17/KIF24/CKAP5/MRPL3/CCSAP/PTCD3/MRPL47/MRPL13/SPAST/MRRF/MRPS17/MRPL19/MRPL50/ERAL1/MRPL15/MRPS23/MRPL12/DAP3/CAPZA1/VIL1/MRPL42/NSF/MRPS5/GLE1/MTRF1/GSPT1/MRPS30/KIF2A/MRPL48/MRPS35/EPS8/TWF1/MRPS12/MRPL53/MRPL32/MRPL14/SPTAN1/MRPS18B/MRPS28/MRPL9/MAP1S/MRPL30/MRPL38/MAP6D1/CHCHD1/JMJD4/MRPL37/CAMSAP2/TRPV4/MRPS2/TAOK1/OGFOD1/TRMT112/MRPS16/C12orf65/MRP…	168
BP	GO:0010498	proteasomal protein catabolic process	334/10257	477/18670	6.09701229857282e-12	6.1570297633869e-10	4.84953149274641e-10	KIF14/CDK1/BUB1B/UBE2C/ENC1/PLK1/AURKB/TREM2/MAD2L1/AURKA/CDC20/PBK/CCNB1/CCNF/LAMP3/PTTG1/PSMD14/PSMD11/FBXO5/HSP90AB1/SKP2/CDK2/FBXL6/BUB3/UBE2S/KCTD13/DNAJC10/PANO1/PSMD12/PSMB2/PSMD1/PMAIP1/NHLRC3/FBXO45/UGGT1/APOE/USP14/DERL1/ANAPC1/PSME3/HSPA5/FAF2/HSP90B1/PSMA1/UBXN4/UBXN11/RNFT1/NUDT15/EDEM2/ANAPC7/PSME4/TBL1XR1/FBXO22/ANKZF1/ANAPC5/UBE2D1/TRIB3/PSMB3/PSMA4/PSMA3/BCAP31/PSMA7/RCN3/PSMA5/S…	334
BP	GO:0070646	protein modification by small protein removal	221/10257	299/18670	7.00985776329861e-12	6.9699554960306e-10	5.48982544830964e-10	CLSPN/CDK1/CDC20/CCNA2/TRAF2/RUVBL1/CDC25A/KAT2A/BRCA1/PSMD14/PSMD11/USP43/ACTL6A/SKP2/USP31/SART3/STAMBPL1/PSMD12/PSMB2/VCPIP1/PSMD1/ACTR5/BARD1/USP14/PSME3/PSMA1/OTUD6B/DESI2/PSME4/SHMT2/OTULIN/UBE2D1/PSMB3/ADRM1/USP39/PSMA4/PSMA3/PSMA7/USP1/PSMA5/USP42/ASXL1/SENP1/PSMD13/POLB/OGT/SENP5/TRRAP/KDM1B/PSMC4/RCE1/USP10/USP36/PSMD3/BIRC2/PSMB7/MDM2/USP24/USPL1/USP49/HIF1A/COPS7B/INO80D/PSMD7/SPATA2/…	221
BP	GO:0009451	RNA modification	131/10257	163/18670	7.37025206423315e-12	7.21726349865741e-10	5.68461546772433e-10	DKC1/NOP2/PUS1/PUS7/TRMT6/METTL1/WDR4/NAT10/TARBP1/DUS4L/TGS1/TRMU/EMG1/SSB/ADAT2/CDK5RAP1/TFB2M/FTSJ1/HENMT1/NSUN2/FDXACB1/TRMT1/ADAR/THADA/MRM1/TYW5/PUS7L/THUMPD2/GAR1/RBM15/GTPBP3/PARN/NSUN5/TRUB1/RPUSD1/APOBEC3B/METTL2A/TFB1M/RPUSD4/TRMT13/OSGEPL1/MOCS3/THUMPD3/DUS1L/FTSJ3/TRMT11/TRUB2/ALKBH8/METTL15/QTRT1/TRIT1/NSUN4/RNMT/TRMT5/FBL/NSUN6/DIMT1/CDKAL1/TRMT10C/SEPHS1/NSUN3/METTL2B/SEPHS2/TRMT2…	131
BP	GO:0006364	rRNA processing	165/10257	214/18670	1.03490865828929e-11	9.94997444763976e-10	7.83701172321569e-10	DKC1/NOP2/DCAF13/RPP25/WDR43/UTP18/DDX21/BYSL/BOP1/NOP58/GTPBP4/NOP56/WDR75/PDCD11/DHX37/NAT10/HEATR1/MRTO4/CHD7/DDX18/DDX56/NOL6/UTP20/NOL10/ERI1/UTP14A/LYAR/UTP6/RRP9/DDX10/DDX27/NOL11/EMG1/EBNA1BP2/NOLC1/TFB2M/WDR12/WDR46/UTP15/RPL7L1/NOL8/BMS1/ESF1/FDXACB1/EXOSC2/NOC4L/XRN2/MRM1/WDR3/RRP15/NVL/SUV39H1/RRP1/RRP1B/GAR1/WDR36/DDX52/UTP23/RPP40/DDX47/RPF2/NOP14/RRS1/ISG20L2/MPHOSPH10/EXOSC9/REXO4…	165
BP	GO:0061013	regulation of mRNA catabolic process	155/10257	199/18670	1.04687956435015e-11	9.94997444763976e-10	7.83701172321569e-10	E2F1/IGF2BP2/PNPT1/DHX34/PSMD14/PSMD11/XPO1/TBRG4/IGF2BP3/SLC11A1/EXOSC2/PSMD12/PSMB2/PSMD1/SET/TARDBP/AGO2/LARP1/FASTKD3/PSME3/PSMA1/PRR5L/YWHAB/PSME4/DCP2/DHX9/HNRNPM/FASTKD1/PSMB3/EXOSC9/PSMA4/ELAVL1/PSMA3/EXOSC5/PSMA7/EXOSC8/PSMA5/HNRNPU/PSMD13/PUM1/PARN/HNRNPR/DIS3/PSMC4/POLR2G/SYNCRIP/YWHAZ/DHX36/HNRNPC/PSMD3/PSMB7/YTHDF2/PABPC1/PKP3/CNOT7/EXOSC3/EXOSC4/ANP32A/HNRNPD/PSMD7/FMR1/MOV10/PCID2/…	155
BP	GO:0007093	mitotic cell cycle checkpoint	132/10257	165/18670	1.14537765428943e-11	1.07283706951776e-09	8.45010882706891e-10	CLSPN/BUB1/EME1/CDK1/CENPF/BUB1B/TRIP13/ZWILCH/TOP2A/E2F7/NDC80/BLM/GTSE1/SOX4/PLK1/TTK/ZWINT/AURKB/KNTC1/E2F1/MAD2L1/AURKA/CDC20/ORC1/CDC25C/CDC6/CCNB1/GEN1/TICRR/CDT1/SPDL1/RFWD3/CASP2/PCNA/CHEK2/TIPIN/DCLRE1B/DONSON/BRCA1/MSH2/TOPBP1/E2F8/CDK2/PRKDC/BUB3/HMGA2/TRIAP1/CNOT11/XRCC3/HUS1/TFDP1/ZNF207/CNOT2/CNOT10/BCL2L1/NBN/MAD1L1/BAX/CDK5RAP3/ZW10/RAD9A/NABP2/MDC1/CNOT6/TPR/RB1/MDM2/NAE1/E2F4/CN…	132
BP	GO:1901796	regulation of signal transduction by p53 class mediator	142/10257	180/18670	1.37928570875536e-11	1.27347479081227e-09	1.00304145677307e-09	EXO1/TPX2/BLM/BRIP1/RFC3/AURKB/DNA2/AURKA/CHEK1/NOP2/ATAD5/RMI2/RFC4/BOP1/CHEK2/BRCA1/TOPBP1/ATR/CDK2/PAK1IP1/TRIAP1/TAF4/EEF1E1/RMI1/RFC5/PMAIP1/TAF2/RBBP8/HUS1/BARD1/MAPKAPK5/BCL2L12/EHMT2/NOC2L/RRN3/NBN/HDAC2/SSRP1/RPF2/RAD1/TAF5/SUPT16H/RRS1/RFC2/RPA3/CSNK2B/RRM2B/CSNK2A1/KDM1A/CDK5RAP3/TTC5/RAD9A/SPRED1/SMYD2/MIF/HDAC1/TAF11/RHNO1/TOP3A/MDM2/NUAK1/SNAI1/DYRK2/WRN/PRKAA1/PHF20/TAF4B/TAF15/RBB…	142
BP	GO:0000077	DNA damage checkpoint	118/10257	145/18670	1.67762321614554e-11	1.52710969661248e-09	1.20281480700961e-09	CLSPN/DTL/EME1/CDK1/E2F7/BLM/GTSE1/SOX4/PLK1/BRIP1/E2F1/AURKA/CHEK1/CDC25C/CCNB1/RFWD3/CASP2/PCNA/CHEK2/TIPIN/DONSON/BRCA1/MSH2/INTS7/ATR/E2F8/CDK2/PRKDC/HMGA2/TRIAP1/CNOT11/HUS1/TFDP1/CNOT2/CNOT10/NBN/RAD1/THOC1/WDR76/BAX/CDK5RAP3/PRPF19/RAD9A/MDC1/CUL4A/CNOT6/RHNO1/ETAA1/MDM2/DDX39B/E2F4/CNOT7/CDC5L/CCND1/TIPRL/PRMT1/BRCC3/RINT1/PIDD1/CCAR2/PTPN11/CNOT3/TAOK1/RPA2/NEK11/PML/RNASEH2B/DOT1L/MDM4/…	118
BP	GO:0006275	regulation of DNA replication	92/10257	108/18670	1.93306545077142e-11	1.72787891638901e-09	1.3609489547232e-09	CDK1/E2F7/BRCA2/BLM/DBF4/RFC3/DSCC1/DNA2/TIMELESS/ATAD5/CDC6/CDC7/CCNA2/TICRR/CDT1/RFC4/CHTF18/PCNA/CHEK2/ESCO2/GTPBP4/TIPIN/DONSON/FBXO5/ATR/E2F8/CDK2/DBF4B/KCTD13/GMNN/CACYBP/RFC5/HUS1/EHMT2/ZRANB3/NBN/DHX9/UCN/RFC2/SMC1A/ESCO1/MSH6/WRNIP1/MCIDAS/TNFAIP1/SMC3/PDS5A/TTF1/ANKRD17/LIG3/WDR18/RAC1/STAG2/INO80/SMARCAL1/ATF1/CDAN1/ZMPSTE24/USP37/SENP2/ATG7/NUCKS1/S100A11/RBBP6/TP53/ATRX/CCDC88A/SLFN1…	92
BP	GO:0043161	proteasome-mediated ubiquitin-dependent protein catabolic process	296/10257	419/18670	1.95165033105984e-11	1.72787891638901e-09	1.3609489547232e-09	KIF14/CDK1/BUB1B/UBE2C/PLK1/AURKB/MAD2L1/AURKA/CDC20/PBK/CCNB1/CCNF/PTTG1/PSMD14/PSMD11/FBXO5/HSP90AB1/SKP2/CDK2/FBXL6/BUB3/UBE2S/KCTD13/DNAJC10/PANO1/PSMD12/PSMB2/PSMD1/NHLRC3/FBXO45/USP14/DERL1/ANAPC1/PSME3/HSPA5/FAF2/HSP90B1/PSMA1/UBXN4/UBXN11/EDEM2/ANAPC7/PSME4/TBL1XR1/FBXO22/ANKZF1/ANAPC5/UBE2D1/TRIB3/PSMB3/PSMA4/PSMA3/BCAP31/PSMA7/PSMA5/SENP1/PSMD13/BFAR/SMARCC1/TNFAIP1/OGT/HECW2/UBE3D/PSMC…	296
BP	GO:0032259	methylation	262/10257	366/18670	3.00368445170026e-11	2.59822803170233e-09	2.04647194333941e-09	EZH2/NOP2/TYMS/DNMT1/TRMT6/SMYD5/METTL1/SUV39H2/BRCA1/WDR4/DNMT3B/TARBP1/PRMT3/RIF1/TGS1/MYB/EMG1/WDR5B/TFB2M/FTSJ1/HENMT1/MTF2/SNRPB/METTL21A/MEN1/NSUN2/FDXACB1/ECE2/TET3/TRMT1/SUZ12/THADA/MIS18A/MRM1/PAXIP1/EED/EHMT2/SUV39H1/PRDM12/WDR5/FAM86C1/THUMPD2/SETDB1/RBM15/AHCY/PARP1/METTL7B/BEND3/CHTOP/KDM1A/GTPBP3/BRD4/NSUN5/IWS1/OGT/GATAD2A/TDRKH/KDM1B/SMYD2/RBBP5/PIWIL4/PCMTD2/METTL4/PAXBP1/METTL2A…	262
BP	GO:0098781	ncRNA transcription	91/10257	107/18670	3.01511840287289e-11	2.59822803170233e-09	2.04647194333941e-09	POLR1B/CD3EAP/DDX11/NIFK/INTS7/POU2F1/TCOF1/NCBP2/INTS8/NOL11/GTF2E1/POLR2H/NCL/RPRD1B/GTF3C2/POLR2D/SNAPC4/TAF5/SRRT/TAF1B/ZC3H8/GTF3C3/NCBP1/INTS4/NABP2/INTS2/POLR2G/GTF3A/SMARCA4/CCNK/TAF11/NPM3/PWP1/GTF3C4/USPL1/RPAP2/NABP1/GTF2F2/CCNT2/GTF3C5/INTS9/SP1/INTS10/INTS1/CCNT1/CDK7/POLR2K/TAF6/POLR2B/SNAPC1/BRF1/ICE2/ICE1/SPIN1/POLR2A/ZNF143/GTF2A1/INTS5/TP53/INTS6/TAF8/GTF2E2/SNAPC5/MTOR/RPRD2/IN…	91
BP	GO:0000723	telomere maintenance	129/10257	162/18670	3.5971178699155e-11	3.05897010437682e-09	2.40937147076334e-09	EXO1/NEK2/BRCA2/BLM/RAD51/RECQL4/DKC1/RFC3/AURKB/DNA2/POLE2/PRIM2/RFC4/FEN1/HSP90AA1/PCNA/DCLRE1B/MAPK15/RAD51D/CCT6A/NAT10/HSP90AB1/ATR/CCNE2/RIF1/HNRNPA2B1/PRKDC/CCT5/POLD1/PIF1/POLE/CCT2/PRIM1/RFC5/XRCC3/HUS1/SMC6/CCT3/MAPKAPK5/PTGES3/GNL3/GNL3L/GAR1/HDAC8/NBN/POLE3/DCLRE1A/DCP2/POLA2/POLA1/PARP1/RFC2/RPA3/POLD3/CCNE1/SMG7/DCLRE1C/CCT8/WRAP53/HNRNPU/CCT4/PARN/SMG5/TCP1/NABP2/XRCC5/TERT/DHX36/H…	129
BP	GO:0043488	regulation of mRNA stability	139/10257	177/18670	4.15734676094626e-11	3.48947170337606e-09	2.74845234941027e-09	E2F1/IGF2BP2/PSMD14/PSMD11/XPO1/TBRG4/IGF2BP3/SLC11A1/EXOSC2/PSMD12/PSMB2/PSMD1/SET/TARDBP/LARP1/FASTKD3/PSME3/PSMA1/YWHAB/PSME4/DCP2/DHX9/HNRNPM/FASTKD1/PSMB3/EXOSC9/PSMA4/ELAVL1/PSMA3/EXOSC5/PSMA7/EXOSC8/PSMA5/HNRNPU/PSMD13/PUM1/PARN/HNRNPR/DIS3/PSMC4/SYNCRIP/YWHAZ/DHX36/HNRNPC/PSMD3/PSMB7/YTHDF2/PABPC1/EXOSC3/EXOSC4/ANP32A/HNRNPD/PSMD7/FMR1/MOV10/PCID2/ANGEL2/SERBP1/MEX3D/KHSRP/PSMA2/PSMC6/FXR…	139
BP	GO:0034504	protein localization to nucleus	195/10257	262/18670	4.25323732061016e-11	3.49538747903792e-09	2.75311185918668e-09	ECT2/CDK1/GTSE1/SOX9/PLK1/DKC1/COL1A1/KPNA2/LIF/DCLK3/IPO4/BYSL/CSE1L/NUP85/CCT6A/DTX3L/NUP107/XPO1/NUP62/IPO9/CCT5/NOLC1/MFHAS1/CCT2/NUP155/NOL8/POLR1A/PARP9/TARDBP/FERMT1/SPRN/NUP188/BARD1/CCT3/RANGAP1/NVL/NUP35/RAN/NUP93/TMCO6/RPF2/RRS1/NXT2/PARP1/LILRB4/CCT8/WRAP53/SIX1/HNRNPU/SIX4/ZPR1/KPNB1/CCT4/NUTF2/CDK5RAP3/HEATR3/NF1/TCP1/NUP98/TERT/NUP153/ABCA7/MMP12/NUP50/TPR/NUP133/MDM2/POM121C/TRIM2…	195
BP	GO:0043487	regulation of RNA stability	143/10257	183/18670	4.27256089809679e-11	3.49538747903792e-09	2.75311185918668e-09	DKC1/E2F1/IGF2BP2/PSMD14/PSMD11/XPO1/TBRG4/IGF2BP3/SLC11A1/EXOSC2/PSMD12/PSMB2/PSMD1/SET/TARDBP/LARP1/FASTKD3/PSME3/PSMA1/YWHAB/PSME4/DCP2/DHX9/HNRNPM/FASTKD1/PSMB3/EXOSC9/PSMA4/ELAVL1/PSMA3/EXOSC5/PSMA7/EXOSC8/PSMA5/HNRNPU/PSMD13/PUM1/PARN/HNRNPR/DIS3/PSMC4/SYNCRIP/YWHAZ/DHX36/HNRNPC/PSMD3/PSMB7/YTHDF2/PABPC1/EXOSC3/EXOSC4/ANP32A/HNRNPD/PSMD7/FMR1/MOV10/PCID2/ANGEL2/SERBP1/MEX3D/KHSRP/PSMA2/PSMC…	143
BP	GO:0090501	RNA phosphodiester bond hydrolysis	123/10257	154/18670	7.05030863228508e-11	5.69576808630731e-09	4.48622270338561e-09	EXO1/RPP25/FEN1/BOP1/POP1/PNPT1/RNASEH2A/UTP20/ERI1/CSTF3/NCBP2/TSN/POLR3K/CPSF3/EXOSC2/AGO2/HELZ2/XRN2/TUT1/CPSF6/TSEN54/CNOT2/CSTF2/UTP23/RPP40/DCP2/NOP14/RRS1/ISG20L2/EXOSC9/EXOSC5/EXOSC8/POP5/ZNRD1/DROSHA/RRP36/KRI1/PARN/DBR1/PIWIL1/NCBP1/LACTB2/TSEN2/DIS3/NOB1/CPSF1/PIWIL4/CNOT6/RNASET2/RPP38/PAN3/CPSF2/EXOSC10/CNOT7/EXOSC3/EXOSC4/TSEN15/RNASE2/MOV10/CPSF4/ANGEL2/RCL1/PPP1R8/USB1/TSNAX/ERI2/…	123
BP	GO:0140056	organelle localization by membrane tethering	133/10257	169/18670	8.32644252083248e-11	6.6436787669309e-09	5.23283639126002e-09	NEK2/CDK1/PLK1/PLK4/HSP90AA1/RAB3IP/TUBB/HAUS7/ODF2/KIF24/CKAP5/CEP135/CEP83/RPGRIP1L/CEP152/HAUS8/CEP72/STX6/HAUS6/CEP131/NEDD1/EXOC6/CEP78/VPS33A/HAUS2/C2CD3/STX16/YWHAG/TUBG1/TMEM216/FGFR1OP/CEP76/RAB15/IQCB1/NPHP4/PDZD8/SCLT1/CENPJ/NSF/YKT6/HAUS5/STX3/CEP192/HAUS3/MAPRE1/SDCCAG8/TMEM67/CEP164/OFD1/TCTN2/RABEPK/FBF1/SFI1/CTBP2/CEP250/ALMS1/MKS1/CCP110/CEP41/CEP290/STXBP3/TCTN3/YWHAE/STXBP2/VPS…	133
BP	GO:0022406	membrane docking	139/10257	178/18670	8.70157965491258e-11	6.85833040362195e-09	5.40190490515497e-09	NEK2/CDK1/PLK1/PLK4/HSP90AA1/RAB3IP/TUBB/HAUS7/ODF2/KIF24/CKAP5/CEP135/CEP83/RPGRIP1L/CEP152/HAUS8/CEP72/STX6/HAUS6/CEP131/NEDD1/EXOC6/CEP78/VPS33A/HAUS2/C2CD3/STX16/YWHAG/TUBG1/TMEM216/FGFR1OP/CEP76/RAB15/IQCB1/NPHP4/PDZD8/SCLT1/CENPJ/NSF/YKT6/HAUS5/STX3/CEP192/HAUS3/MAPRE1/SDCCAG8/TMEM67/CEP164/OFD1/ICAM1/TCTN2/RABEPK/FBF1/SFI1/CTBP2/CEP250/ALMS1/MKS1/CCP110/CEP41/CEP290/STXBP3/TCTN3/YWHAE/STXB…	139
BP	GO:0045787	positive regulation of cell cycle	275/10257	389/18670	8.94024898251331e-11	6.96154568361247e-09	5.48320153195109e-09	KIF14/ECT2/KIF23/DTL/CDK1/DLGAP5/CDCA5/E2F7/BRCA2/NDC80/MTBP/RCC2/UBE2C/CDC45/GTSE1/SOX4/NUSAP1/DBF4/SPAG5/CKS2/EZH2/AURKB/E2F1/MAD2L1/PLK4/AURKA/CHEK1/CDC25C/ATAD5/CDC6/CCNB1/CDC7/FAP/GEN1/KIF20B/CDT1/FEN1/DDX11/CASP2/CDC25A/PCNA/CHEK2/MAPK15/CKS1B/BRCA1/TFAP4/FBXO5/CDC25B/CSPP1/POC1A/HSP90AB1/CIT/E2F8/CDK2/NUP62/RACGAP1/DBF4B/HMGA2/TRIAP1/ESPL1/RANBP1/GDPD5/PSRC1/CNOT11/XRCC3/RAD21/PDGFRB/TFDP1…	275
BP	GO:0098813	nuclear chromosome segregation	194/10257	262/18670	1.02564483348701e-10	7.89136018907919e-09	6.21556192323704e-09	KIF14/ECT2/KIF18B/KIF23/NUF2/BUB1/EME1/KIF18A/NEK2/CENPF/BUB1B/DLGAP5/TRIP13/CDCA5/TOP2A/NDC80/RCC2/KIF4A/CENPK/NCAPG/KIF2C/PLK1/NUSAP1/TTK/CDCA8/SPAG5/CENPE/ZWINT/BRIP1/NCAPH/DSCC1/AURKB/MAD2L1/FANCD2/PRC1/KIFC1/CDC20/CDC6/CCNB1/RMI2/GEN1/TACC3/NDC1/CDT1/SPDL1/FEN1/DDX11/KNSTRN/ESCO2/MAPK15/DSN1/PTTG1/NCAPD3/FBXO5/KIF22/SMC4/CCNE2/SMC2/NUP62/SEH1L/BUB3/RACGAP1/NCAPD2/ESPL1/KIF4B/PSRC1/NEK6/NAA10…	194
BP	GO:0006353	DNA-templated transcription, termination	67/10257	75/18670	1.15856006606071e-10	8.8091455375887e-09	6.93844765259395e-09	POLR1B/CD3EAP/POLR1C/TAF1A/TTF2/TAF1D/CSTF3/NCBP2/SNRPG/POLR3K/ZNF473/SNRPE/SNRPF/TWISTNB/CSTF1/SNRPB/CPSF3/POLR1A/POLR2H/SLBP/XRN2/GTF2H3/CSTF2/DHX9/TAF1B/ZNRD1/NCBP1/GTF2H4/CPSF1/SMN1/PAPOLA/TTF1/CPSF2/SYMPK/SNRPD3/PABPN1/CPSF4/TAF1C/ERCC2/WDR33/PRMT5/CDK7/FIP1L1/CLP1/NUDT21/ERCC3/POLR2K/ZMPSTE24/GTF2H1/CPSF7/POLR2A/SCAF8/SCAF4/MNAT1/SSU72/MAZ/LSM11/UBTF/TBP/SETX/GTF2H2/POLR1E/MTERF1/CCNH/PCF11…	67
BP	GO:0016579	protein deubiquitination	207/10257	283/18670	1.59741723451977e-10	1.20047762636061e-08	9.45545868560293e-09	CLSPN/CDK1/CDC20/CCNA2/TRAF2/RUVBL1/CDC25A/KAT2A/BRCA1/PSMD14/PSMD11/USP43/ACTL6A/SKP2/USP31/SART3/STAMBPL1/PSMD12/PSMB2/VCPIP1/PSMD1/ACTR5/BARD1/USP14/PSME3/PSMA1/OTUD6B/DESI2/PSME4/SHMT2/OTULIN/UBE2D1/PSMB3/ADRM1/USP39/PSMA4/PSMA3/PSMA7/USP1/PSMA5/USP42/ASXL1/PSMD13/POLB/OGT/TRRAP/KDM1B/PSMC4/RCE1/USP10/USP36/PSMD3/BIRC2/PSMB7/MDM2/USP24/USP49/HIF1A/INO80D/PSMD7/SPATA2/OTUD4/TRAF3/BRCC3/USP45/F…	207
BP	GO:0070126	mitochondrial translational termination	77/10257	89/18670	1.74881964031177e-10	1.28888414769923e-08	1.01517850407965e-08	MRPL17/MRPL3/PTCD3/MRPL47/MRPL13/MRRF/MRPS17/MRPL19/MRPL50/ERAL1/MRPL15/MRPS23/MRPL12/DAP3/MRPL42/MRPS5/MTRF1/MRPS30/MRPL48/MRPS35/MRPS12/MRPL53/MRPL32/MRPL14/MRPS18B/MRPS28/MRPL9/MRPL30/MRPL38/CHCHD1/MRPL37/MRPS2/MRPS16/MRPS26/MRPS10/MRPL44/MRPL18/MRPS22/MRPL36/MRPS34/MRPL4/MRPL45/MRPS9/MRPL27/MRPL20/MRPL22/GFM2/MRPS25/MRPL2/MRPL24/MRPL16/MRPL57/MRPL51/MRPS15/MRPS27/MRPL1/MRPL52/MRPL11/MRPL21/MR…	77
BP	GO:0007051	spindle organization	133/10257	170/18670	1.75494050746607e-10	1.28888414769923e-08	1.01517850407965e-08	STIL/KIF23/TPX2/NUF2/ASPM/NEK2/KIF11/MYBL2/NDC80/KIF4A/WDR62/PLK1/TTK/SPAG5/CENPE/AURKB/SPC25/PRC1/AURKA/AUNIP/BIRC5/KIFC1/CDC20/CCNB1/RCC1/TACC3/CENPW/CHEK2/KNSTRN/MAPK15/BORA/STMN1/RAE1/TUBB/FBXO5/HAUS7/POC1A/CKAP5/MZT1/NUP62/RACGAP1/MISP/HAUS8/ESPL1/KIF4B/CCSAP/CEP72/PSRC1/NEK6/MSTO1/HAUS6/RAN/ZNF207/SPAST/HAUS2/SAC3D1/TUBG1/SMC1A/HNRNPU/KPNB1/SPICE1/TUBGCP4/SMC3/KIF3B/WRAP73/TUBGCP3/TPR/BCCIP…	133
BP	GO:0017038	protein import	152/10257	199/18670	2.33676710653578e-10	1.69515206921574e-08	1.33517193526345e-08	ECT2/KPNA2/IPO4/HSPD1/HSP90AA1/CSE1L/NUP85/PAM16/NUP107/NUP62/IPO9/NOLC1/NUP155/TARDBP/FERMT1/SPRN/NUP188/APOE/NUP35/TOMM40/RAN/NUP93/TMCO6/NXT2/ZPR1/KPNB1/NUTF2/TIMM17A/HEATR3/NF1/NUP98/NUP153/MMP12/NUP50/TPR/NUP133/POM121C/TRIM28/NXT1/TIMM50/IFNG/MED1/UBR5/NUP88/PPP3CA/PSEN1/HSPA4/TIMM23/TNPO3/RBM22/IPO11/NUP54/TIMM10/AGT/LAMP2/TNPO1/KPNA3/PDCD5/NUP214/IPO7/JUP/PIK3R2/RGPD3/KPNA1/POM121/CBLB/RG…	152
BP	GO:0051054	positive regulation of DNA metabolic process	171/10257	228/18670	2.36057072921889e-10	1.69515206921574e-08	1.33517193526345e-08	NEK2/CDK1/E2F7/FOXM1/DBF4/RAD51/DKC1/RFC3/DSCC1/AURKB/DNA2/TIMELESS/ATAD5/CDC7/FANCB/CDT1/RFC4/CHTF18/NOX4/DNMT1/DDX11/HSP90AA1/PCNA/MAPK15/BRCA1/CCT6A/DTX3L/MSH2/HSP90AB1/FGFR4/ATR/E2F8/CDK2/RIF1/HNRNPA2B1/PRKDC/DBF4B/CCT5/KCTD13/CCT2/CBX8/PARP9/CACYBP/RFC5/CCT3/PAXIP1/MAPKAPK5/PTGES3/HDAC10/GNL3/MORC2/PDGFRB/NVL/FUS/SETDB1/NBN/DHX9/PDGFB/UCN/PARP1/RFC2/TFRC/TNFSF4/CCT8/WRAP53/PPHLN1/CCT4/BAX/AC…	171
BP	GO:0070125	mitochondrial translational elongation	76/10257	88/18670	2.76939185581936e-10	1.96687687518247e-08	1.54919363964632e-08	MRPL17/MRPL3/PTCD3/MRPL47/MRPL13/MRPS17/MRPL19/MRPL50/GFM1/ERAL1/MRPL15/MRPS23/MRPL12/DAP3/MRPL42/TSFM/MRPS5/MRPS30/MRPL48/MRPS35/MRPS12/MRPL53/MRPL32/MRPL14/MRPS18B/MRPS28/MRPL9/MRPL30/MRPL38/CHCHD1/MRPL37/MRPS2/MRPS16/MRPS26/MRPS10/MRPL44/MRPL18/MRPS22/MRPL36/MRPS34/MRPL4/TUFM/MRPL45/MRPS9/MRPL27/MRPL20/MRPL22/MRPS25/MRPL2/MRPL24/MRPL16/MRPL57/MRPL51/MRPS15/MRPS27/MRPL1/MRPL52/MRPL11/MRPL21/MRP…	76
BP	GO:0097711	ciliary basal body-plasma membrane docking	81/10257	95/18670	2.84347496268096e-10	1.99754116128337e-08	1.57334610063216e-08	NEK2/CDK1/PLK1/PLK4/HSP90AA1/RAB3IP/TUBB/HAUS7/ODF2/KIF24/CKAP5/CEP135/CEP83/RPGRIP1L/CEP152/HAUS8/CEP72/HAUS6/CEP131/NEDD1/CEP78/HAUS2/C2CD3/YWHAG/TUBG1/TMEM216/FGFR1OP/CEP76/IQCB1/NPHP4/SCLT1/CENPJ/HAUS5/CEP192/HAUS3/MAPRE1/SDCCAG8/TMEM67/CEP164/OFD1/TCTN2/FBF1/SFI1/CEP250/ALMS1/MKS1/CCP110/CEP41/CEP290/TCTN3/YWHAE/CEP97/PCNT/CNTRL/CEP57/AHI1/CSNK1E/TUBB4B/CEP89/AKAP9/CSNK1D/NDE1/CDK5RAP2/DYNC1…	81
BP	GO:0010948	negative regulation of cell cycle process	255/10257	361/18670	4.89359116441211e-10	3.40078276296726e-08	2.67859726894137e-08	CLSPN/DTL/BUB1/NEK2/CDK1/CENPF/BUB1B/TRIP13/E2F7/NDC80/MTBP/BLM/GTSE1/SOX4/PLK1/TTK/RAD51/RRM2/EZH2/AURKB/E2F1/MAD2L1/AURKA/CDC20/ORC1/CHEK1/CDC25C/CDC6/CCNB1/CDC7/CCNF/GEN1/TICRR/LIF/CDT1/CBX3/SPDL1/RFWD3/CASP2/PCNA/CHEK2/KAT2A/DONSON/PTTG1/BRCA1/TFAP4/PSMD14/RBL1/PSMD11/TOPBP1/FBXO5/HSP90AB1/E2F8/CDK2/PRKDC/BUB3/HMGA2/TRIAP1/ESPL1/FBXO43/MEN1/NAA10/PSMD12/PSMB2/PSMD1/CNOT11/SUZ12/XRCC3/RBBP8/HU…	255
BP	GO:0009314	response to radiation	309/10257	448/18670	5.65055809155737e-10	3.88505924954631e-08	3.06003347489042e-08	ECT2/DTL/BRCA2/RAD51AP1/XRCC2/BLM/RAD51/AURKB/FANCD2/CHEK1/RAD54L/PBK/TICRR/NOX4/FEN1/RFWD3/CDC25A/PCNA/CHEK2/FIGNL1/ANGPT2/TIPIN/BRCA1/MSH2/TOPBP1/DNMT3B/INTS7/ATR/IKBIP/SEMA5B/COL3A1/PRKDC/HMGA2/POLD1/TRIAP1/CLK2/RAD18/MC1R/F11R/MEN1/HAMP/ACTR5/HUS1/PAXIP1/HSPA5/ZRANB3/HMGN1/NOC2L/BCL2L1/POLE3/RAD1/AEN/PARP1/SPRTN/POLD3/BRAT1/DCLRE1C/CXCL10/PPEF1/SMC1A/RUVBL2/USP1/CCL7/FANCG/BAX/KDM1A/NPHP4/MSH…	309
BP	GO:0042590	antigen processing and presentation of exogenous peptide antigen via MHC class I	69/10257	79/18670	6.28836229953743e-10	4.27807216230636e-08	3.36958671252776e-08	IFI30/FCGR1A/PSMD14/PSMD11/TAP2/PSMD12/PSMB2/PSMD1/PDIA3/PSME3/PSMA1/PSME4/PSMB3/PSMA4/TAPBP/PSMA3/PSMA7/PSMA5/PSMD13/TAP1/FCGR1B/PSMC4/PSMD3/PSMB7/PSMD7/FCER1G/CHUK/PSMA2/PSMC6/CYBA/PSMB4/PSMB1/PSMD2/PSMF1/PSMD4/PSMC2/PSMD5/PSMB8/CALR/PSMB5/IKBKB/PSMB9/HLA-B/PSMD10/HLA-A/PSMD6/HLA-F/ITGB5/ITGAV/PSME2/CLEC4A/SNAP23/PSMA6/CYBB/NCF2/PSMC1/PSMC3/HLA-C/PSMD9/SEC22B/PSMC5/HLA-E/PSME1/VAMP8/PSMD8/HLA-G…	69
BP	GO:0071897	DNA biosynthetic process	149/10257	196/18670	6.40103570690883e-10	4.30868758844025e-08	3.39370068938118e-08	DTL/NEK2/CENPF/POLQ/DKC1/RFC3/DSCC1/AURKB/POLE2/TYMS/RFC4/CHTF18/NOX4/HSP90AA1/PCNA/POLG2/LIG1/MAPK15/CCT6A/DNAJC2/NAT10/USP43/HSP90AB1/FGFR4/ATR/LIN9/HNRNPA2B1/CCT5/POLD1/PIF1/POLE/CCT2/MEN1/RFC5/CCT3/MAPKAPK5/TK1/PTGES3/GNL3L/PDGFRB/NVL/TFDP1/GAR1/POLE3/DCP2/POLA2/PDGFB/LOX/POLA1/RFC2/RPA3/SPRTN/POLD3/SMG7/CCT8/WRAP53/HNRNPU/CCT4/PARN/POLB/SMG5/WRNIP1/SPHK1/PPIA/TCP1/XRCC5/ISG15/TERT/USP10/HNRN…	149
BP	GO:0044782	cilium organization	269/10257	384/18670	6.46669806713143e-10	4.30868758844025e-08	3.39370068938118e-08	NEK2/CDK1/PLK1/PLK4/SNX10/HSP90AA1/RAB3IP/MAPK15/TMEM138/GORAB/CELSR3/TUBB/HAUS7/POC1A/ODF2/KIF24/ONECUT2/CKAP5/CEP135/TBC1D30/ATAT1/DNAAF5/CEP83/NEK8/WDR34/RPGRIP1L/CEP152/HAUS8/TTC26/CEP72/WDR90/CFAP52/DNAAF3/HAUS6/CEP131/NEDD1/IFT80/CEP78/HAUS2/POC1B/C2CD3/YWHAG/TUBG1/TMEM216/FGFR1OP/CEP76/FNBP1L/IQCB1/NPHP4/ASAP1/ACTR2/CFAP43/MCIDAS/KIF3B/RPGR/STK36/WRAP73/LRRC61/SCLT1/CENPJ/MAK/LRGUK/CFAP61/…	269
BP	GO:0002479	antigen processing and presentation of exogenous peptide antigen via MHC class I, TAP-dependent	66/10257	75/18670	7.27944414949738e-10	4.80071913655118e-08	3.7812451027894e-08	FCGR1A/PSMD14/PSMD11/TAP2/PSMD12/PSMB2/PSMD1/PDIA3/PSME3/PSMA1/PSME4/PSMB3/PSMA4/TAPBP/PSMA3/PSMA7/PSMA5/PSMD13/TAP1/FCGR1B/PSMC4/PSMD3/PSMB7/PSMD7/CHUK/PSMA2/PSMC6/CYBA/PSMB4/PSMB1/PSMD2/PSMF1/PSMD4/PSMC2/PSMD5/PSMB8/CALR/PSMB5/IKBKB/PSMB9/HLA-B/PSMD10/HLA-A/PSMD6/HLA-F/ITGB5/ITGAV/PSME2/SNAP23/PSMA6/CYBB/NCF2/PSMC1/PSMC3/HLA-C/PSMD9/SEC22B/PSMC5/HLA-E/PSME1/VAMP8/PSMD8/HLA-G/VAMP3/IKBKG/CD36	66
BP	GO:0032392	DNA geometric change	97/10257	119/18670	8.96584918715719e-10	5.84369330601249e-08	4.60273472932994e-08	TOP2A/BLM/CDC45/POLQ/GINS1/RAD51/RECQL4/BRIP1/RFC3/DSCC1/DNA2/RAD54L/ERCC6L/GINS4/RAD54B/HMGB3/MCM2/MCM4/RFC4/CHTF18/DDX11/RUVBL1/MCM8/MCM3/HMGA1/CHD7/MCM7/GINS2/HNRNPA2B1/MCM6/G3BP1/PIF1/RAD18/HELB/RFC5/ACTR5/GTF2H3/ZRANB3/MCM5/NBN/DHX9/PARP1/RFC2/CHD1L/RUVBL2/ASCC3/SUPV3L1/WRNIP1/XRCC5/GTF2H4/DHX36/CUL4A/HMGB2/GTF2F2/SMARCAD1/WRN/CHD4/POT1/ERCC2/INO80/SMARCAL1/HMGB1/CHD1/ERCC3/ERCC8/RTEL1/GTF2H…	97
BP	GO:0000209	protein polyubiquitination	222/10257	310/18670	9.04176590749264e-10	5.84369330601249e-08	4.60273472932994e-08	DTL/UBE2C/UBE2T/CCNF/CBFB/TRAF2/BRCA1/DTX3L/PSMD14/PSMD11/SKP2/NMI/UBE2S/TRIM27/PSMD12/PSMB2/PSMD1/NHLRC3/BARD1/RNF114/ANAPC1/PSME3/PSMA1/ANAPC7/PSME4/RNF213/FBXO22/FBXO41/ANAPC5/UBE2D1/PSMB3/PSMA4/PSMA3/PSMA7/RLIM/PSMA5/PSMD13/BFAR/TPP2/PRPF19/RNF6/HECW2/UBE3D/PSMC4/CDC27/UBE2W/PSMD3/BIRC2/PSMB7/UBE2V1/RBCK1/RNF168/THOP1/AREL1/ANKIB1/UBR5/PSMD7/RNF19A/FBXL8/RNF34/PSMA2/CDC23/PSMC6/UBE2O/PSMB4/CD…	222
BP	GO:0006888	ER to Golgi vesicle-mediated transport	159/10257	212/18670	1.00154230452588e-09	6.40887912292156e-08	5.04789847283706e-08	MAPK15/ARFGAP1/COL7A1/RAB19/CTSC/SPAST/BCAP31/KDELR3/ZW10/KDELR2/CAPZA1/F5/SEC23B/TEX261/NSF/YIF1B/KLHL12/COPB1/YKT6/COG2/COPG1/COPB2/VAMP7/COPZ1/KDELR1/COPA/RINT1/PDCD6/HYOU1/TFG/SEC22A/TMED5/GOPC/TMED2/ANKRD28/CTSZ/ARF1/COG3/BET1L/ERGIC3/GOSR1/SPTAN1/SERPINA1/PROZ/COG5/PPP6R3/TRAPPC4/TMED3/SEC23IP/CTAGE8/SPTBN1/BET1/SPTBN5/CNIH4/PREB/SAR1A/IER3IP1/VAPB/ARCN1/CD55/COG6/TMED9/CTAGE1/SPTBN2/TMED4/…	159
BP	GO:2001252	positive regulation of chromosome organization	134/10257	174/18670	1.02994645471107e-09	6.5260234674487e-08	5.14016620741254e-08	NEK2/DLGAP5/DKC1/AURKB/CCNB1/LIF/CDT1/FEN1/DNMT1/DDX11/KAT2A/MAPK15/BRCA1/CCT6A/FOXP3/DNMT3B/ATR/RIF1/HNRNPA2B1/MYB/CCT5/ESPL1/MTF2/CCT2/SART3/CCT3/PAXIP1/MAPKAPK5/GNL3/RAD21/EED/MORC2/PRDM12/SETDB1/NBN/ANAPC5/CCT8/RUVBL2/CHTOP/HNRNPU/PPHLN1/CCT4/SFPQ/KDM1A/PARN/BRD4/OGT/TCP1/VEGFA/NABP2/XRCC5/DHX36/TPR/PAXBP1/RB1/TRIM28/PNKP/HNRNPD/PRKD2/SLX4/FMR1/HNRNPA1/POT1/AKAP8/CCT7/TADA2A/CTR9/SNW1/ANAPC4/…	134
BP	GO:1902115	regulation of organelle assembly	147/10257	194/18670	1.24333575066917e-09	7.80163005492701e-08	6.14488675547889e-08	STIL/LRFN4/PLK1/SPAG5/PLK4/KAT2A/MAPK15/BRCA1/CEP135/TBC1D30/NUP62/G3BP1/CCSAP/ATXN2L/NPRL3/CSF2/CNOT2/SMC1A/KIF9/HNRNPU/CEP76/SPICE1/ASAP1/RBM14/SMC3/PATL2/WRAP73/CEP295/CENPJ/CNOT6/ATXN2/TPR/FSCN1/MAK/RAB3GAP2/IL1RAP/PAN3/PRKAA1/TRIM37/SDCCAG8/ODF2L/CDK10/TBC1D7/CHMP4C/ALMS1/STAG2/SRC/SYNE2/CCP110/IFT88/STAM/NPM1/CNTROB/CEP97/ZMYND10/CHMP4A/PAN2/DYNC2LI1/GPSM2/EDN1/SDC4/MNS1/STYXL1/PIKFYVE/RNF4…	147
BP	GO:0050684	regulation of mRNA processing	109/10257	137/18670	1.29838315073744e-09	7.99786510033263e-08	6.2994495997799e-08	CCNB1/SRPK1/PTBP1/SRSF10/HNRNPA2B1/NCBP2/SRSF2/SART3/ZC3H3/SRSF1/BARD1/CPSF6/RBM19/SF3B4/RBM15/DHX9/RNPS1/SRSF6/SNRPA/TIA1/HNRNPU/DAZAP1/KHDRBS1/RBM25/PRPF19/IWS1/SNRNP70/NCBP1/MAGOH/SFSWAP/NUP98/LEO1/RBM17/DHX36/PAPOLA/SREK1/RBMX/SRSF9/SRSF7/FMR1/PABPN1/HNRNPL/CPSF4/HNRNPA1/U2AF2/TRA2B/SAFB/REST/CCNT1/RBM8A/CELF1/CTR9/HSF1/HNRNPK/SNW1/NUDT21/C9orf78/C1QBP/CWC22/SUPT5H/TRA2A/WTAP/SLTM/PTCD2/SRSF3…	109
BP	GO:0006302	double-strand break repair	182/10257	248/18670	1.29935917613326e-09	7.99786510033263e-08	6.2994495997799e-08	EME1/TRIP13/CDCA5/BRCA2/RAD51AP1/XRCC2/FOXM1/BLM/CDC45/POLQ/RAD51/RECQL4/BRIP1/PARPBP/DNA2/TIMELESS/AUNIP/CHEK1/RAD54L/GINS4/RAD54B/RMI2/CDC7/GEN1/MMS22L/MCM2/FANCB/MCM4/FEN1/RFWD3/DDX11/CHEK2/FIGNL1/ESCO2/DCLRE1B/TONSL/RAD51D/MCM8/BRCA1/DTX3L/MSH2/PSMD14/MCM3/PALB2/MCM7/GINS2/RIF1/MCM6/PRKDC/HMGA2/HELB/TDP1/PARP9/RMI1/XRCC3/ACTR5/RBBP8/HUS1/BARD1/PAXIP1/RAD21/FUS/MCM5/NBN/PPP4R2/DCLRE1A/POLA1/PA…	182
BP	GO:0032204	regulation of telomere maintenance	70/10257	81/18670	1.33377620014264e-09	8.1322599825678e-08	6.40530457188659e-08	NEK2/DKC1/AURKB/MAPK15/CCT6A/NAT10/ATR/HNRNPA2B1/CCT5/PIF1/CCT2/CCT3/MAPKAPK5/GNL3/GNL3L/HDAC8/NBN/DCP2/PARP1/SMG7/CCT8/HNRNPU/CCT4/PARN/SMG5/TCP1/NABP2/XRCC5/DHX36/HNRNPC/EXOSC10/SMG1/PNKP/HNRNPD/SLX4/HNRNPA1/POT1/CCT7/SRC/USP7/RTEL1/PINX1/CTNNB1/XRN1/PML/UPF1/TNKS/NAF1/FBXO4/XRCC1/ACD/ATRX/SLX1A/SIRT6/SLX1B/YLPM1/ATM/RAD50/TERF2/PPP1R10/TNKS2/MAP3K4/ERCC4/MAPK1/TERF1/HMBOX1/CTC1/ERCC1/TEN1/MAPK3	70
BP	GO:0051225	spindle assembly	89/10257	108/18670	1.49746168845897e-09	9.04494849767319e-08	7.12417582428684e-08	KIF23/TPX2/ASPM/NEK2/KIF11/MYBL2/KIF4A/PLK1/SPAG5/AURKB/AURKA/BIRC5/KIFC1/CDC20/RCC1/CENPW/CHEK2/MAPK15/TUBB/FBXO5/HAUS7/MZT1/RACGAP1/MISP/HAUS8/KIF4B/CCSAP/NEK6/MSTO1/HAUS6/ZNF207/HAUS2/SAC3D1/SMC1A/HNRNPU/KPNB1/SPICE1/TUBGCP4/SMC3/KIF3B/WRAP73/TUBGCP3/TPR/BCCIP/PIBF1/HAUS5/CEP192/HAUS3/MAPRE1/KIF2A/CHMP4C/STAG2/INO80/AAAS/CEP97/TNKS/GPSM2/TUBB1/RNF4/TUBGCP5/DRG1/CSNK1D/AURKC/STAG1/SENP6/DYNC1H1…	89
BP	GO:0016073	snRNA metabolic process	84/10257	101/18670	1.76772378466758e-09	1.05785174262098e-07	8.33207818971971e-08	DKC1/INTS7/POU2F1/NCBP2/INTS8/GTF2E1/EXOSC2/POLR2H/TUT1/RPRD1B/POLR2D/SNAPC4/TAF5/SRRT/EXOSC9/EXOSC5/EXOSC8/ZC3H8/NCBP1/INTS4/NABP2/INTS2/POLR2G/CCNK/TAF11/USPL1/EXOSC10/RPAP2/EXOSC3/EXOSC4/NABP1/GTF2F2/CCNT2/INTS9/SP1/INTS10/INTS1/USB1/CCNT1/CDK7/POLR2K/TAF6/POLR2B/SNAPC1/EXOSC7/ICE2/TOE1/ICE1/POLR2A/ZNF143/GTF2A1/INTS5/INTS6/EXOSC6/TAF8/GTF2E2/SNAPC5/RPRD2/INTS3/TBP/METTL16/GTF2A2/POLR2C/CDK9/N…	84
BP	GO:0006414	translational elongation	106/10257	133/18670	1.82175295642538e-09	1.08018250985112e-07	8.50796455555107e-08	DPH2/MRPL17/MRPL3/PTCD3/MRPL47/MRPL13/MRPS17/MRPL19/MRPL50/GFM1/ERAL1/EIF4A3/DPH7/MRPL15/MRPS23/MRPL12/DAP3/MRPL42/TSFM/DIO2/MRPS5/MRPS30/SRP9/MRPL48/MRPS35/MRPS12/MRPL53/MRPL32/MRPL14/MRPS18B/ZNF598/MRPS28/MRPL9/MRPL30/MRPL38/CHCHD1/MRPL37/ALKBH1/MRPS2/NEMF/MRPS16/GTPBP2/MRPS26/MRPS10/MRPL44/MRPL18/DPH6/EIF5A/MRPS22/EEFSEC/MRPL36/SECISBP2/MRPS34/MRPL4/TUFM/MRPL45/HBS1L/EEF1G/MRPS9/MRPL27/MRPL20/…	106
BP	GO:0060271	cilium assembly	256/10257	366/18670	2.10905416941736e-09	1.23503955768697e-07	9.72768276256613e-08	NEK2/CDK1/PLK1/PLK4/SNX10/HSP90AA1/RAB3IP/MAPK15/TMEM138/GORAB/CELSR3/TUBB/HAUS7/POC1A/ODF2/KIF24/ONECUT2/CKAP5/CEP135/TBC1D30/ATAT1/DNAAF5/CEP83/NEK8/WDR34/RPGRIP1L/CEP152/HAUS8/TTC26/CEP72/WDR90/CFAP52/DNAAF3/HAUS6/CEP131/NEDD1/IFT80/CEP78/HAUS2/POC1B/C2CD3/YWHAG/TUBG1/TMEM216/FGFR1OP/CEP76/FNBP1L/IQCB1/NPHP4/ASAP1/ACTR2/CFAP43/MCIDAS/KIF3B/RPGR/STK36/WRAP73/LRRC61/SCLT1/CENPJ/MAK/LRGUK/E2F4/CC…	256
BP	GO:0051170	import into nucleus	126/10257	163/18670	2.12114174382258e-09	1.23503955768697e-07	9.72768276256613e-08	ECT2/KPNA2/IPO4/CSE1L/NUP85/SNRPD1/NUP107/NUP62/IPO9/SNRPG/SNRPE/NOLC1/SNRPF/SNRPB/NUP155/TARDBP/FERMT1/SPRN/NUP188/GEMIN2/NUP35/RAN/NUP93/TMCO6/NXT2/ZPR1/KPNB1/NUTF2/HEATR3/NF1/DDX20/NUP98/NUP153/SMN1/MMP12/NUP50/TPR/GEMIN5/NUP133/POM121C/TRIM28/NXT1/IFNG/MED1/GEMIN6/UBR5/SNRPD3/NUP88/PPP3CA/PSEN1/HNRNPA1/TNPO3/RBM22/SNRPD2/IPO11/NUP54/AGT/TNPO1/KPNA3/NUP214/IPO7/JUP/PIK3R2/RGPD3/KPNA1/POM121/CB…	126
BP	GO:0051304	chromosome separation	76/10257	90/18670	2.58827353331447e-09	1.49357248623316e-07	1.17639951194632e-07	BUB1/EME1/CENPF/BUB1B/DLGAP5/TRIP13/TOP2A/NDC80/PLK1/TTK/CENPE/NCAPH/AURKB/MAD2L1/CDC20/CDC6/CCNB1/GEN1/TACC3/CDT1/SPDL1/MAPK15/PTTG1/NCAPD3/FBXO5/BUB3/NCAPD2/ESPL1/NEK6/RMI1/XRCC3/RAD21/ANAPC1/ZNF207/ANAPC5/FANCM/MAD1L1/CSNK2A1/ZW10/HECW2/CDC27/TPR/TOP3A/RB1/SMARCAD1/SLX4/PCID2/CDC23/DIS3L2/CSNK2A2/MAD2L2/ANAPC4/LCMT1/M1AP/NSMCE2/PSMG2/DYNC1LI1/EME2/RIOK2/MSH4/ATM/TEX11/CDK5RAP2/CUL3/ANAPC11/ERC…	76
BP	GO:0010212	response to ionizing radiation	115/10257	147/18670	2.9990704318074e-09	1.71336724848533e-07	1.34951896441689e-07	ECT2/BRCA2/RAD51AP1/XRCC2/BLM/RAD51/FANCD2/RAD54L/TICRR/NOX4/RFWD3/CHEK2/FIGNL1/BRCA1/MSH2/TOPBP1/DNMT3B/INTS7/ATR/IKBIP/PRKDC/HMGA2/CLK2/MEN1/HAMP/HUS1/PAXIP1/HSPA5/BCL2L1/POLE3/RAD1/AEN/PARP1/BRAT1/DCLRE1C/CXCL10/CCL7/BAX/KDM1A/POLB/RAD9A/NABP2/ELK1/XRCC5/RHNO1/MDM2/RNF168/NABP1/CCND1/WRN/PRKAA1/EYA3/TLK2/ICAM1/BRCC3/XRCC4/CYBA/RRM1/INO80/HSF1/MTA1/ERCC8/RNF8/ZMPSTE24/INIP/NIPBL/GATA3/TRIM13/PM…	115
BP	GO:0009301	snRNA transcription	63/10257	72/18670	3.02218577018919e-09	1.71336724848533e-07	1.34951896441689e-07	INTS7/POU2F1/NCBP2/INTS8/GTF2E1/POLR2H/RPRD1B/POLR2D/SNAPC4/TAF5/SRRT/ZC3H8/NCBP1/INTS4/NABP2/INTS2/POLR2G/CCNK/TAF11/USPL1/RPAP2/NABP1/GTF2F2/CCNT2/INTS9/SP1/INTS10/INTS1/CCNT1/CDK7/POLR2K/TAF6/POLR2B/SNAPC1/ICE2/ICE1/POLR2A/ZNF143/GTF2A1/INTS5/INTS6/TAF8/GTF2E2/SNAPC5/RPRD2/INTS3/TBP/GTF2A2/POLR2C/CDK9/TAF9/POLR2J/INTS12/RPRD1A/PHAX/GTF2F1/ELL/TAF13/POLR2I/SNAPC3/MYOD1/ELL3/ELL2	63
BP	GO:0006354	DNA-templated transcription, elongation	91/10257	112/18670	4.09295243768765e-09	2.30023926998046e-07	1.81176366028901e-07	EZH2/POLR1B/CD3EAP/POLR1C/TAF1A/NELFCD/TAF1D/NCBP2/TWISTNB/POLR1A/POLR2H/CDK12/GTF2H3/TEFM/POLR2D/HMGN1/SSRP1/THOC1/SUPT16H/ADRM1/TAF1B/HNRNPU/ZNRD1/CDK13/BRD4/IWS1/EAF1/NCBP1/LEO1/GTF2H4/POLR2G/CCNK/TSFM/ALYREF/DDX39B/RNF168/GTF2F2/CCNT2/PCID2/ZNF326/HTATSF1/TAF1C/ERCC2/NELFA/CCNT1/CCAR2/CTR9/CDK7/ERCC3/RNF8/POLR2K/POLR2B/SUPT5H/NELFB/TCEA1/GTF2H1/ENY2/ERCC6/POLR2A/SCAF8/CDC73/ELP3/MNAT1/ELP2/WD…	91
BP	GO:0034976	response to endoplasmic reticulum stress	204/10257	285/18670	4.59216006751074e-09	2.55854573416568e-07	2.01521652327422e-07	TNFRSF10B/TRAF2/DDX11/TXNDC12/TMEM33/BBC3/PTPN2/ARFGAP1/ATP2A2/CXCL8/ATP2A1/DNAJC10/TARDBP/HDGF/PMAIP1/PDIA3/UGGT1/TBL2/USP14/DERL1/DNAJB11/HSPA5/FAF2/HSP90B1/UBXN4/RNFT1/STC2/EDEM2/BCL2L1/ANKZF1/PDIA4/TRIB3/BCAP31/GRINA/CANX/RCN3/EIF2AK2/BAX/BFAR/CDK5RAP3/KDELR3/PDX1/TPP1/UGGT2/TMX1/SRPRB/EIF2B5/APAF1/MAN1B1/UFM1/STT3B/GFPT1/GORASP2/CCND1/MBTPS2/CREB3L1/GSK3B/TMEM67/TOR1A/BCL2L11/POMT2/NPLOC4/HM…	204
BP	GO:0042795	snRNA transcription by RNA polymerase II	62/10257	71/18670	4.83922811373069e-09	2.65050265246114e-07	2.08764559839444e-07	INTS7/POU2F1/NCBP2/INTS8/GTF2E1/POLR2H/RPRD1B/POLR2D/SNAPC4/TAF5/SRRT/ZC3H8/NCBP1/INTS4/NABP2/INTS2/POLR2G/CCNK/TAF11/RPAP2/NABP1/GTF2F2/CCNT2/INTS9/SP1/INTS10/INTS1/CCNT1/CDK7/POLR2K/TAF6/POLR2B/SNAPC1/ICE2/ICE1/POLR2A/ZNF143/GTF2A1/INTS5/INTS6/TAF8/GTF2E2/SNAPC5/RPRD2/INTS3/TBP/GTF2A2/POLR2C/CDK9/TAF9/POLR2J/INTS12/RPRD1A/PHAX/GTF2F1/ELL/TAF13/POLR2I/SNAPC3/MYOD1/ELL3/ELL2	62
BP	GO:0044786	cell cycle DNA replication	62/10257	71/18670	4.83922811373069e-09	2.65050265246114e-07	2.08764559839444e-07	E2F7/BRCA2/CDC45/GINS1/DBF4/RAD51/RFC3/DNA2/POLE2/ATAD5/CDC7/MCM2/MCM4/PRIM2/CDT1/RFC4/FEN1/PCNA/CHEK2/TIPIN/LIG1/DONSON/MCM3/FBXO5/MCM7/E2F8/MCM6/DBF4B/POLD1/POLE/PRIM1/GMNN/SLBP/RFC5/MCM5/POLE3/POLA2/POLA1/RFC2/RPA3/POLD3/SMC1A/ZPR1/MSH6/SMC3/ORC3/STAG2/INO80/POLD2/ZMPSTE24/RTEL1/SENP2/RPA2/UPF1/RFC1/ATRX/RPA1/TERF2/ZNF830/WIZ/TERF1/POLE4	62
BP	GO:0006352	DNA-templated transcription, initiation	181/10257	249/18670	4.98407507709678e-09	2.70689724565349e-07	2.13206431427157e-07	CDK1/SOX9/E2F3/TEAD4/CCNB1/CBFB/POLR1B/CD3EAP/NR6A1/POLR1C/TAF1A/NR2C1/TAF1D/NR2C2AP/TFB2M/TWISTNB/GTF2E1/POLR1A/POLR2H/TAF4/TAF2/HNF1B/HNF1A/PAXIP1/GTF2H3/POLR2D/HNF4A/RRN3/NOTCH3/MED14/TAF5/HNF4G/E2F2/TAF1B/ZNRD1/BAX/TFAM/NCOA6/GTF3C3/MED17/GTF2H4/PSMC4/POLR2G/SMARCA4/DHX36/TAF11/MED6/MED20/GTF3C4/TRIM28/POLRMT/CAND1/GTF2F2/MED1/CCND1/SMARCA5/MED30/CDK4/NOTCH4/GTF3C5/TAF4B/RUNX2/TAF15/RBPJ/MED1…	181
BP	GO:0043414	macromolecule methylation	219/10257	309/18670	5.11023851101842e-09	2.73688758471544e-07	2.15568594667359e-07	EZH2/NOP2/DNMT1/TRMT6/METTL1/SUV39H2/BRCA1/WDR4/DNMT3B/TARBP1/PRMT3/RIF1/TGS1/MYB/EMG1/WDR5B/TFB2M/FTSJ1/HENMT1/MTF2/SNRPB/METTL21A/MEN1/NSUN2/FDXACB1/TET3/TRMT1/SUZ12/THADA/MIS18A/MRM1/PAXIP1/EED/EHMT2/SUV39H1/PRDM12/WDR5/THUMPD2/SETDB1/RBM15/PARP1/BEND3/CHTOP/KDM1A/GTPBP3/BRD4/NSUN5/IWS1/OGT/GATAD2A/TDRKH/KDM1B/SMYD2/RBBP5/PIWIL4/PCMTD2/METTL4/PAXBP1/METTL2A/TFB1M/PWP1/NDUFAF7/SMYD3/GRHL2/TRMT1…	219
BP	GO:1902750	negative regulation of cell cycle G2/M phase transition	86/10257	105/18670	5.12398882485793e-09	2.73688758471544e-07	2.15568594667359e-07	CLSPN/DTL/CDK1/BLM/PLK1/AURKB/AURKA/ORC1/CHEK1/CDC6/TICRR/DONSON/BRCA1/PSMD14/PSMD11/TOPBP1/HMGA2/PSMD12/PSMB2/PSMD1/HUS1/RAD21/PSME3/PSMA1/PSME4/NBN/PSMB3/PSMA4/MIIP/PSMA3/PSMA7/PSMA5/PSMD13/CDK5RAP3/PSMC4/PSMD3/PSMB7/NAE1/PSMD7/BRCC3/RINT1/CHMP4C/PSMA2/PSMC6/PSMB4/PSMB1/PSMD2/PSMF1/PSMD4/PSMC2/PSMD5/PINX1/PSMB8/PSMB5/TAOK1/PSMB9/PSMD10/PSMD6/PSME2/TAOK2/GPR132/PSMA6/UIMC1/CUL1/ATM/RAD17/PSMC1/P…	86
BP	GO:0016236	macroautophagy	210/10257	295/18670	5.81379667119405e-09	3.07988261360058e-07	2.42584302863627e-07	RIPK2/VMP1/MTERF3/PGAM5/ATP6V1C1/NPRL3/LARP1/SNX5/HDAC10/TOMM40/ATP6V0D2/ATP13A2/VPS33A/PAFAH1B2/CSNK2B/CSNK2A1/LZTS1/TMEM41B/USP36/TCIRG1/TBK1/RAB3GAP2/EI24/LGALS8/HIF1A/ATP6V1E2/EXOC8/PRKAA1/ATP6V0B/NPC1/PSEN1/ATP6V1A/ATG4B/SLC38A9/CHMP4C/HGS/EXOC1/SRC/MAP3K7/UBXN2B/CSNK2A2/SMURF1/LAMP2/IFT88/MTMR14/WDR45B/GNAI3/CDK5/STAM/LAMTOR5/MAPK8/RUFY4/ATG16L1/VTA1/TOMM5/SUPT5H/VPS26A/NOD1/ATP6V1C2/VDAC1/…	210
BP	GO:0032508	DNA duplex unwinding	89/10257	110/18670	9.05730547687386e-09	4.75913539000291e-07	3.74849202277809e-07	TOP2A/BLM/CDC45/POLQ/GINS1/RAD51/RECQL4/BRIP1/RFC3/DSCC1/DNA2/ERCC6L/GINS4/RAD54B/MCM2/MCM4/RFC4/CHTF18/DDX11/RUVBL1/MCM8/MCM3/HMGA1/CHD7/MCM7/GINS2/MCM6/G3BP1/PIF1/RAD18/HELB/RFC5/ACTR5/GTF2H3/ZRANB3/MCM5/NBN/DHX9/PARP1/RFC2/CHD1L/RUVBL2/ASCC3/SUPV3L1/WRNIP1/XRCC5/GTF2H4/DHX36/CUL4A/GTF2F2/SMARCAD1/WRN/CHD4/POT1/ERCC2/INO80/CHD1/ERCC3/ERCC8/RTEL1/GTF2H1/RAD54L2/DHX30/MCM9/RAD23B/CUL4B/RECQL/CHD2…	89
BP	GO:0090068	positive regulation of cell cycle process	211/10257	298/18670	1.10244382252138e-08	5.74604389109327e-07	4.52582200824565e-07	KIF14/ECT2/KIF23/DTL/CDK1/DLGAP5/CDCA5/E2F7/NDC80/MTBP/RCC2/UBE2C/CDC45/GTSE1/SOX4/NUSAP1/DBF4/SPAG5/EZH2/AURKB/E2F1/MAD2L1/PLK4/AURKA/CDC25C/ATAD5/CDC6/CCNB1/CDC7/FAP/GEN1/KIF20B/CDT1/FEN1/DDX11/CASP2/CDC25A/PCNA/CHEK2/MAPK15/BRCA1/FBXO5/CDC25B/CSPP1/POC1A/CIT/E2F8/CDK2/NUP62/RACGAP1/DBF4B/HMGA2/TRIAP1/ESPL1/RANBP1/CNOT11/XRCC3/RAD21/PDGFRB/TFDP1/MYBBP1A/CNOT2/CNOT10/ADAM17/PDGFB/SPAST/ANAPC5/CC…	211
BP	GO:0045930	negative regulation of mitotic cell cycle	236/10257	338/18670	1.13863344407685e-08	5.86189113567178e-07	4.61706809321217e-07	CLSPN/BUB1/EME1/CDK1/CENPF/BUB1B/TRIP13/ZWILCH/TOP2A/E2F7/DDIAS/NDC80/MTBP/BLM/GTSE1/SOX4/PLK1/TTK/ZWINT/EZH2/AURKB/KNTC1/E2F1/MAD2L1/AURKA/CDC20/ORC1/CHEK1/CDC25C/CDC6/CCNB1/FAP/GEN1/TICRR/CDT1/SPDL1/RFWD3/CASP2/PCNA/CHEK2/TIPIN/DCLRE1B/PNPT1/DONSON/PTTG1/BRCA1/MSH2/PSMD14/RBL1/PSMD11/TOPBP1/FBXO5/E2F8/CDK2/PRKDC/BUB3/HMGA2/TRIAP1/NAA10/PSMD12/PSMB2/PSMD1/CNOT11/XRCC3/HUS1/RAD21/TFDP1/PSME3/PSMA…	236
BP	GO:0007091	metaphase/anaphase transition of mitotic cell cycle	49/10257	54/18670	1.14936094829192e-08	5.86189113567178e-07	4.61706809321217e-07	BUB1/CENPF/BUB1B/DLGAP5/TRIP13/NDC80/PLK1/TTK/CENPE/AURKB/MAD2L1/CDC20/CDC6/CCNB1/GEN1/TACC3/CDT1/SPDL1/FBXO5/BUB3/ESPL1/NEK6/XRCC3/RAD21/ANAPC1/ZNF207/ANAPC5/MAD1L1/ZW10/HECW2/CDC27/TPR/RB1/PCID2/CDC23/MAD2L2/ANAPC4/LCMT1/NSMCE2/PSMG2/DYNC1LI1/RIOK2/ATM/CDK5RAP2/CUL3/ANAPC11/TEX14/CDC26/DUSP1	49
BP	GO:0051983	regulation of chromosome segregation	84/10257	103/18670	1.15188020150134e-08	5.86189113567178e-07	4.61706809321217e-07	ECT2/BUB1/NEK2/CENPF/BUB1B/MKI67/DLGAP5/TRIP13/CDCA5/NDC80/RCC2/KIF2C/PLK1/TTK/SPAG5/CENPE/AURKB/MAD2L1/CDC20/CDC6/CCNB1/RMI2/GEN1/TACC3/CDT1/SPDL1/FEN1/DDX11/KNSTRN/MAPK15/PTTG1/FBXO5/BUB3/RACGAP1/ESPL1/RAD18/NEK6/NAA10/XRCC3/SMC6/RAD21/ANAPC1/ZNF207/HDAC8/ANAPC5/MAD1L1/HNRNPU/SFPQ/CSNK2A1/PUM1/ZW10/HECW2/CDC27/TPR/RB1/CTCF/TTL/PCID2/CDC23/CSNK2A2/MAD2L2/ANAPC4/CTNNB1/NIPBL/SMC5/LCMT1/TNKS/HORMA…	84
BP	GO:1902850	microtubule cytoskeleton organization involved in mitosis	103/10257	131/18670	1.21558870823927e-08	6.13777329792998e-07	4.83436430349103e-07	STIL/KIF23/TPX2/NUF2/NEK2/KIF11/MYBL2/NDC80/KIF4A/CENPA/WDR62/PLK1/NUSAP1/TTK/CENPE/AURKB/SPC25/MAD2L1/PRC1/AURKA/BIRC5/KIFC1/CDC20/SAPCD2/CCNB1/RCC1/TACC3/SPDL1/CHEK2/BORA/STMN1/RAE1/POC1A/MZT1/NUP62/RACGAP1/MISP/ESPL1/KIF4B/CCSAP/PSRC1/MSTO1/RAN/ZNF207/SPAST/TUBG1/SMC1A/HNRNPU/KPNB1/SPICE1/ZW10/SMC3/KIF3B/WRAP73/TPR/BCCIP/PIBF1/CEP192/KIF2A/CLTC/CHMP4C/STAG2/UBXN2B/TBCE/AAAS/ACTL8/CEP97/EFHC1/P…	103
BP	GO:0010972	negative regulation of G2/M transition of mitotic cell cycle	77/10257	93/18670	1.26534670282076e-08	6.3394850700237e-07	4.99324084442366e-07	CLSPN/CDK1/BLM/AURKB/AURKA/ORC1/CDC6/TICRR/DONSON/BRCA1/PSMD14/PSMD11/TOPBP1/HMGA2/PSMD12/PSMB2/PSMD1/HUS1/RAD21/PSME3/PSMA1/PSME4/NBN/PSMB3/PSMA4/MIIP/PSMA3/PSMA7/PSMA5/PSMD13/CDK5RAP3/PSMC4/PSMD3/PSMB7/NAE1/PSMD7/RINT1/CHMP4C/PSMA2/PSMC6/PSMB4/PSMB1/PSMD2/PSMF1/PSMD4/PSMC2/PSMD5/PINX1/PSMB8/PSMB5/TAOK1/PSMB9/PSMD10/PSMD6/PSME2/TAOK2/GPR132/PSMA6/CUL1/ATM/RAD17/PSMC1/PSMC3/ZNF830/PSMD9/TAOK3/RBX…	77
BP	GO:0010833	telomere maintenance via telomere lengthening	69/10257	82/18670	1.91380198388116e-08	9.5145401706338e-07	7.49404566319781e-07	NEK2/RAD51/DKC1/AURKB/HSP90AA1/DCLRE1B/MAPK15/CCT6A/NAT10/HSP90AB1/ATR/HNRNPA2B1/CCT5/PIF1/CCT2/CCT3/MAPKAPK5/PTGES3/GNL3L/GAR1/DCP2/PARP1/SMG7/CCT8/WRAP53/HNRNPU/CCT4/PARN/SMG5/TCP1/XRCC5/TERT/DHX36/HNRNPC/EXOSC10/PNKP/SLX4/HNRNPA1/POT1/TELO2/CCT7/SRC/RTEL1/PINX1/CTNNB1/XRN1/TNKS/NAF1/FBXO4/RFC1/ACD/SLX1A/SLX1B/ATM/RPA1/RAD50/TERF2/NOP10/TNKS2/MAP3K4/ERCC4/MAPK1/TERF1/HMBOX1/ZBTB48/CTC1/NHP2/TEN…	69
BP	GO:1901532	regulation of hematopoietic progenitor cell differentiation	71/10257	85/18670	2.24272401142788e-08	1.10646757907316e-06	8.71499664063097e-07	RUNX1/CBFB/PUS7/PSMD14/PSMD11/MYB/TCF3/PSMD12/PSMB2/PSMD1/PSME3/PSMA1/PSME4/PSMB3/PSMA4/PSMA3/PSMA7/EIF2AK2/PSMA5/PSMD13/HSPA9/PSMC4/CDK6/DHX36/PSMD3/PSMB7/YTHDF2/PSMD7/FOXC1/OSM/PSMA2/PDCD2/PSMC6/PSMB4/PSMB1/PSMD2/PSMF1/PSMD4/ZBTB1/PSMC2/METTL3/NUDT21/PSMD5/PSMB8/SETD1A/FNIP1/PSMB5/GATA3/PSMB9/PSMD10/TP73/PSMD6/N4BP2L2/PSME2/KMT2A/NOTCH1/ITCH/PSMA6/FLCN/PSMC1/PSMC3/SOS1/DPF2/PSMD9/TCF12/HES1/YAP…	71
BP	GO:0033260	nuclear DNA replication	53/10257	60/18670	2.69584750251056e-08	1.31001972997938e-06	1.03182576352521e-06	BRCA2/CDC45/GINS1/DBF4/RAD51/RFC3/DNA2/POLE2/ATAD5/CDC7/MCM2/MCM4/PRIM2/CDT1/RFC4/FEN1/PCNA/CHEK2/TIPIN/LIG1/DONSON/MCM3/MCM7/MCM6/DBF4B/POLD1/POLE/PRIM1/GMNN/SLBP/RFC5/MCM5/POLE3/POLA2/POLA1/RFC2/RPA3/POLD3/ORC3/INO80/POLD2/ZMPSTE24/RTEL1/RPA2/UPF1/RFC1/ATRX/RPA1/TERF2/ZNF830/WIZ/TERF1/POLE4	53
BP	GO:0051306	mitotic sister chromatid separation	53/10257	60/18670	2.69584750251056e-08	1.31001972997938e-06	1.03182576352521e-06	BUB1/CENPF/BUB1B/DLGAP5/TRIP13/NDC80/PLK1/TTK/CENPE/AURKB/MAD2L1/CDC20/CDC6/CCNB1/GEN1/TACC3/CDT1/SPDL1/PTTG1/FBXO5/BUB3/ESPL1/NEK6/XRCC3/RAD21/ANAPC1/ZNF207/ANAPC5/MAD1L1/ZW10/HECW2/CDC27/TPR/RB1/PCID2/CDC23/DIS3L2/MAD2L2/ANAPC4/LCMT1/NSMCE2/PSMG2/DYNC1LI1/RIOK2/ATM/CDK5RAP2/CUL3/ANAPC11/NCAPH2/TEX14/PPP2R1A/CDC26/DUSP1	53
BP	GO:0043312	neutrophil degranulation	325/10257	485/18670	2.74017405734021e-08	1.32162275616342e-06	1.04096478721895e-06	OLR1/ATP11A/TRPM2/HSP90AA1/DSN1/PLAU/PSMD14/PSMD11/TUBB/ITGAX/TMC6/CMTM6/HSP90AB1/CLEC5A/TMEM63A/CXCL1/ATAD3B/FUCA2/SLC11A1/ADAM10/CPNE1/NIT2/ILF2/GCA/CCT2/MLEC/ADAM8/CHI3L1/NRAS/HPSE/PSMD12/PSMD1/PLAUR/NHLRC3/ARPC5/MMP9/GPR84/GLA/FAF2/GGH/CD47/LPCAT1/RAP2C/CTSC/PAFAH1B2/FCGR2A/CCT8/HEXB/CSNK2B/GALNS/CTSB/PSMA5/KPNB1/PSMD13/OSCAR/PTPRJ/PA2G4/ACTR2/CDK13/PKM/CTSA/TLR2/PPIA/XRCC5/MIF/PTPN6/RNASET2/…	325
BP	GO:0031145	anaphase-promoting complex-dependent catabolic process	68/10257	81/18670	2.94974473732769e-08	1.41216298054436e-06	1.11227801557245e-06	CDK1/BUB1B/UBE2C/PLK1/AURKB/MAD2L1/AURKA/CDC20/CCNB1/PTTG1/PSMD14/PSMD11/FBXO5/CDK2/BUB3/UBE2S/PSMD12/PSMB2/PSMD1/ANAPC1/PSME3/PSMA1/ANAPC7/PSME4/ANAPC5/UBE2D1/PSMB3/PSMA4/PSMA3/PSMA7/PSMA5/PSMD13/PSMC4/CDC27/PSMD3/PSMB7/PSMD7/PSMA2/CDC23/PSMC6/PSMB4/CDC16/PSMB1/PSMD2/PSMF1/PSMD4/PSMC2/PSMD5/ANAPC4/PSMB8/PSMB5/PSMB9/PSMD10/PSMD6/ANAPC2/ANAPC10/PSME2/PSMA6/PSMC1/CUL3/PSMC3/ANAPC11/FZR1/PSMD9/PSMC5…	68
BP	GO:0044784	metaphase/anaphase transition of cell cycle	50/10257	56/18670	2.99303744081413e-08	1.42235301323395e-06	1.12030410710349e-06	BUB1/CENPF/BUB1B/DLGAP5/TRIP13/NDC80/PLK1/TTK/CENPE/AURKB/MAD2L1/CDC20/CDC6/CCNB1/GEN1/TACC3/CDT1/SPDL1/MAPK15/FBXO5/BUB3/ESPL1/NEK6/XRCC3/RAD21/ANAPC1/ZNF207/ANAPC5/MAD1L1/ZW10/HECW2/CDC27/TPR/RB1/PCID2/CDC23/MAD2L2/ANAPC4/LCMT1/NSMCE2/PSMG2/DYNC1LI1/RIOK2/ATM/CDK5RAP2/CUL3/ANAPC11/TEX14/CDC26/DUSP1	50
BP	GO:0002446	neutrophil mediated immunity	333/10257	499/18670	3.59246733049937e-08	1.69475301876039e-06	1.33485762660737e-06	OLR1/ATP11A/TRPM2/HSP90AA1/DSN1/PLAU/PSMD14/PSMD11/TUBB/ITGAX/TMC6/CMTM6/HSP90AB1/CLEC5A/TMEM63A/CXCL1/ATAD3B/FUCA2/SLC11A1/ADAM10/CPNE1/NIT2/ILF2/GCA/CCT2/MLEC/ADAM8/CHI3L1/NRAS/HPSE/PSMD12/PSMD1/PLAUR/NHLRC3/ARPC5/MMP9/GPR84/GLA/FAF2/GGH/CD47/LPCAT1/ADAM17/RAP2C/CTSC/PAFAH1B2/FCGR2A/CCT8/HEXB/CSNK2B/GALNS/CTSB/PSMA5/CXCL6/KPNB1/PSMD13/OSCAR/PTPRJ/PA2G4/ACTR2/CDK13/PKM/CTSA/TLR2/PPIA/XRCC5/MIF/P…	333
BP	GO:0002283	neutrophil activation involved in immune response	326/10257	488/18670	4.24304915548454e-08	1.98716135448526e-06	1.56517053515814e-06	OLR1/ATP11A/TRPM2/HSP90AA1/DSN1/PLAU/PSMD14/PSMD11/TUBB/ITGAX/TMC6/CMTM6/HSP90AB1/CLEC5A/TMEM63A/CXCL1/ATAD3B/FUCA2/SLC11A1/ADAM10/CPNE1/NIT2/ILF2/GCA/CCT2/MLEC/ADAM8/CHI3L1/NRAS/HPSE/PSMD12/PSMD1/PLAUR/NHLRC3/ARPC5/MMP9/GPR84/GLA/FAF2/GGH/CD47/LPCAT1/RAP2C/CTSC/PAFAH1B2/FCGR2A/CCT8/HEXB/CSNK2B/GALNS/CTSB/PSMA5/KPNB1/PSMD13/OSCAR/PTPRJ/PA2G4/ACTR2/CDK13/PKM/CTSA/TLR2/PPIA/XRCC5/MIF/PTPN6/RNASET2/…	326
BP	GO:0006457	protein folding	164/10257	227/18670	5.21298138685671e-08	2.37574436783594e-06	1.87123460065874e-06	HSPD1/HSP90AA1/P3H1/CCT6A/HSPE1/DNAJC2/PPIL1/CHORDC1/HSP90AB1/HSPH1/CCT5/FKBP9/CCT2/DNAJC10/MLEC/PFDN2/PPIH/PDIA3/UGGT1/CCT3/PTGES3/DERL1/BAG4/DNAJB11/HSPA5/HSP90B1/FKBP1A/PDRG1/HSPA14/PDIA4/DNAJC7/CANX/CCT8/CSNK2B/RUVBL2/CCT4/CSNK2A1/DNAJA1/EMC1/SPHK1/HSPA9/GANAB/PPIA/SNRNP70/TCP1/PFDN6/ENGASE/PFDN4/DNAJC25/PRKCSH/TOR1A/DNAJA3/MOGS/TOR1B/TRAP1/CCT7/PRDX4/PDIA5/RP2/CSNK2A2/TBCE/ATF6/PPIB/GNAI3/NK…	164
BP	GO:0006367	transcription initiation from RNA polymerase II promoter	139/10257	188/18670	5.21811314085291e-08	2.37574436783594e-06	1.87123460065874e-06	CDK1/SOX9/E2F3/TEAD4/CCNB1/CBFB/NR6A1/NR2C1/NR2C2AP/GTF2E1/POLR2H/TAF4/TAF2/HNF1B/HNF1A/PAXIP1/GTF2H3/POLR2D/HNF4A/NOTCH3/MED14/TAF5/HNF4G/E2F2/BAX/MED17/GTF2H4/PSMC4/POLR2G/DHX36/TAF11/MED6/MED20/TRIM28/CAND1/GTF2F2/MED1/CCND1/MED30/CDK4/NOTCH4/TAF4B/RUNX2/TAF15/RBPJ/MED12/ZNF451/PSMC6/ERCC2/MED26/HMGB1/CREB1/CDK7/NR5A2/MED13/PSMC2/SNW1/TAF6L/MED15/ERCC3/POLR2K/TAF6/MED23/POLR2B/GTF2H1/MAML2/TAF…	139
BP	GO:0030071	regulation of mitotic metaphase/anaphase transition	46/10257	51/18670	5.2198004058905e-08	2.37574436783594e-06	1.87123460065874e-06	BUB1/CENPF/BUB1B/DLGAP5/TRIP13/NDC80/PLK1/TTK/CENPE/AURKB/MAD2L1/CDC20/CDC6/CCNB1/GEN1/CDT1/SPDL1/FBXO5/BUB3/ESPL1/NEK6/XRCC3/RAD21/ZNF207/ANAPC5/MAD1L1/ZW10/HECW2/TPR/RB1/PCID2/CDC23/MAD2L2/ANAPC4/LCMT1/NSMCE2/PSMG2/DYNC1LI1/RIOK2/ATM/CDK5RAP2/CUL3/ANAPC11/TEX14/CDC26/DUSP1	46
BP	GO:0032206	positive regulation of telomere maintenance	46/10257	51/18670	5.2198004058905e-08	2.37574436783594e-06	1.87123460065874e-06	NEK2/DKC1/AURKB/MAPK15/CCT6A/ATR/HNRNPA2B1/CCT5/CCT2/CCT3/MAPKAPK5/GNL3/NBN/CCT8/CCT4/PARN/TCP1/NABP2/XRCC5/DHX36/PNKP/HNRNPD/SLX4/HNRNPA1/POT1/CCT7/RTEL1/CTNNB1/PML/TNKS/NAF1/FBXO4/ACD/ATRX/SLX1A/SIRT6/SLX1B/ATM/RAD50/PPP1R10/TNKS2/MAP3K4/MAPK1/HMBOX1/ERCC1/MAPK3	46
BP	GO:1904356	regulation of telomere maintenance via telomere lengthening	54/10257	62/18670	5.97678912820302e-08	2.68249917608167e-06	2.11284738479458e-06	NEK2/DKC1/AURKB/MAPK15/CCT6A/NAT10/ATR/HNRNPA2B1/CCT5/PIF1/CCT2/CCT3/MAPKAPK5/GNL3L/DCP2/PARP1/SMG7/CCT8/HNRNPU/CCT4/PARN/SMG5/TCP1/XRCC5/DHX36/HNRNPC/EXOSC10/PNKP/SLX4/HNRNPA1/POT1/CCT7/SRC/RTEL1/PINX1/CTNNB1/XRN1/TNKS/NAF1/FBXO4/ACD/SLX1A/SLX1B/ATM/TERF2/TNKS2/MAP3K4/ERCC4/MAPK1/TERF1/HMBOX1/CTC1/TEN1/MAPK3	54
BP	GO:1905818	regulation of chromosome separation	54/10257	62/18670	5.97678912820302e-08	2.68249917608167e-06	2.11284738479458e-06	BUB1/CENPF/BUB1B/DLGAP5/TRIP13/NDC80/PLK1/TTK/CENPE/AURKB/MAD2L1/CDC20/CDC6/CCNB1/GEN1/TACC3/CDT1/SPDL1/MAPK15/PTTG1/FBXO5/BUB3/ESPL1/NEK6/XRCC3/RAD21/ANAPC1/ZNF207/ANAPC5/MAD1L1/CSNK2A1/ZW10/HECW2/CDC27/TPR/RB1/PCID2/CDC23/CSNK2A2/MAD2L2/ANAPC4/LCMT1/NSMCE2/PSMG2/DYNC1LI1/RIOK2/ATM/CDK5RAP2/CUL3/ANAPC11/NUMA1/TEX14/CDC26/DUSP1	54
BP	GO:0097064	ncRNA export from nucleus	36/10257	38/18670	6.42973693162609e-08	2.86588895097238e-06	2.25729276234801e-06	NDC1/NUP85/RAE1/NUP107/NUP37/NOL6/NCBP2/NUP62/SEH1L/SSB/NUP160/XPOT/NUP155/NUP43/NUP188/NUP35/RAN/NUP205/NUP93/NUP98/NUP153/NUP50/TPR/NUP133/POM121C/NUP88/NUP54/AAAS/NUP214/NPM1/POM121/TSC1/RANBP2/NUP210/PHAX/SEC13	36
BP	GO:0006914	autophagy	330/10257	496/18670	6.61878136145033e-08	2.91001251286078e-06	2.29204630604896e-06	RIPK2/TREM2/HSP90AA1/LAMP3/MAPK15/MET/VMP1/MTERF3/PGAM5/ATP6V1C1/ABL2/NPRL3/EVA1A/MTDH/LARP1/SNX5/HDAC10/TOMM40/ATP6V0D2/ATP13A2/PTK2/VPS33A/TRIB3/PAFAH1B2/CSNK2B/CISD2/HK2/PIK3CB/FNBP1L/CSNK2A1/CTSA/LZTS1/TMEM41B/SNRNP70/IRF8/DRAM1/USP10/USP36/TCIRG1/SH3BP4/TBK1/RAB3GAP2/EI24/LGALS8/HIF1A/TRIM65/IFNG/ATP6V1E2/EXOC8/PRKAA1/ATP6V0B/TLK2/NPC1/GSK3B/CTTN/TM9SF1/BCL2L11/PSEN1/ATP6V1A/CLTC/ATG4B/SLC38…	330
BP	GO:0061919	process utilizing autophagic mechanism	330/10257	496/18670	6.61878136145033e-08	2.91001251286078e-06	2.29204630604896e-06	RIPK2/TREM2/HSP90AA1/LAMP3/MAPK15/MET/VMP1/MTERF3/PGAM5/ATP6V1C1/ABL2/NPRL3/EVA1A/MTDH/LARP1/SNX5/HDAC10/TOMM40/ATP6V0D2/ATP13A2/PTK2/VPS33A/TRIB3/PAFAH1B2/CSNK2B/CISD2/HK2/PIK3CB/FNBP1L/CSNK2A1/CTSA/LZTS1/TMEM41B/SNRNP70/IRF8/DRAM1/USP10/USP36/TCIRG1/SH3BP4/TBK1/RAB3GAP2/EI24/LGALS8/HIF1A/TRIM65/IFNG/ATP6V1E2/EXOC8/PRKAA1/ATP6V0B/TLK2/NPC1/GSK3B/CTTN/TM9SF1/BCL2L11/PSEN1/ATP6V1A/CLTC/ATG4B/SLC38…	330
BP	GO:1900034	regulation of cellular response to heat	66/10257	79/18670	6.96000592017016e-08	3.03935934203106e-06	2.39392522261329e-06	NDC1/HSP90AA1/NUP85/DNAJC2/RAE1/CHORDC1/NUP107/NUP37/HSP90AB1/ATR/NUP62/SEH1L/HSPH1/NUP160/NUP155/NUP43/NUP188/PTGES3/BAG4/NUP35/NUP205/NUP93/RPA3/DNAJC7/NUP98/NUP153/NUP50/TPR/NUP133/POM121C/NUP88/GSK3B/CCAR2/NUP54/HSF1/AAAS/NUP214/YWHAE/RPA2/POM121/HSBP1/FKBP4/RANBP2/EP300/BAG5/IER5/MTOR/MLST8/MAPKAPK2/ATM/RPA1/HSPA1B/NUP210/RPTOR/SIRT1/MAPK1/AKT1S1/CREBBP/HSPA8/DNAJB6/SEC13/CRYAB/HSPB8/CAMK2B/…	66
BP	GO:0042119	neutrophil activation	331/10257	498/18670	7.37853017304026e-08	3.20049936297713e-06	2.52084577300054e-06	OLR1/ATP11A/TRPM2/HSP90AA1/DSN1/PLAU/PSMD14/PSMD11/TUBB/ITGAX/TMC6/CMTM6/HSP90AB1/CLEC5A/TMEM63A/CXCL1/ATAD3B/FUCA2/SLC11A1/ADAM10/CPNE1/NIT2/ILF2/GCA/CCT2/CXCL8/MLEC/ADAM8/CHI3L1/NRAS/HPSE/PSMD12/PSMD1/PLAUR/NHLRC3/ARPC5/MMP9/GPR84/GLA/FAF2/GGH/CD47/LPCAT1/RAP2C/CTSC/PAFAH1B2/FCGR2A/CCT8/HEXB/CSNK2B/GALNS/CTSB/PSMA5/CXCL6/KPNB1/PSMD13/OSCAR/PTPRJ/PA2G4/ACTR2/CDK13/PKM/CTSA/TLR2/PPIA/XRCC5/MIF/PT…	331
BP	GO:1902036	regulation of hematopoietic stem cell differentiation	61/10257	72/18670	7.68765487023259e-08	3.31235422842088e-06	2.60894729490841e-06	RUNX1/CBFB/PUS7/PSMD14/PSMD11/MYB/TCF3/PSMD12/PSMB2/PSMD1/PSME3/PSMA1/PSME4/PSMB3/PSMA4/PSMA3/PSMA7/EIF2AK2/PSMA5/PSMD13/HSPA9/PSMC4/CDK6/PSMD3/PSMB7/YTHDF2/PSMD7/FOXC1/OSM/PSMA2/PSMC6/PSMB4/PSMB1/PSMD2/PSMF1/PSMD4/PSMC2/METTL3/PSMD5/PSMB8/SETD1A/PSMB5/GATA3/PSMB9/PSMD10/TP73/PSMD6/N4BP2L2/PSME2/KMT2A/ITCH/PSMA6/PSMC1/PSMC3/PSMD9/TCF12/YAP1/PSMC5/PSME1/PSMD8/LMO1	61
BP	GO:0032200	telomere organization	130/10257	175/18670	8.75891298763751e-08	3.74893077080141e-06	2.95281305041582e-06	EXO1/NEK2/BRCA2/BLM/RAD51/RECQL4/DKC1/RFC3/AURKB/DNA2/POLE2/PRIM2/RFC4/FEN1/HSP90AA1/PCNA/DCLRE1B/MAPK15/RAD51D/CCT6A/NAT10/HSP90AB1/ATR/CCNE2/RIF1/HNRNPA2B1/PRKDC/CCT5/POLD1/PIF1/POLE/CCT2/PRIM1/RFC5/XRCC3/HUS1/SMC6/CCT3/MAPKAPK5/PTGES3/GNL3/GNL3L/GAR1/HDAC8/NBN/POLE3/DCLRE1A/DCP2/POLA2/POLA1/PARP1/RFC2/RPA3/POLD3/CCNE1/SMG7/DCLRE1C/CCT8/WRAP53/HNRNPU/CCT4/PARN/SMG5/TCP1/NABP2/XRCC5/TERT/DHX36/H…	130
BP	GO:0043687	post-translational protein modification	247/10257	361/18670	8.87575416069944e-08	3.77394731188161e-06	2.97251711365253e-06	DTL/DSCC1/CCNF/DCAF13/TIMP1/ESCO2/P3H1/PSMD14/PSMD11/SKP2/FUCA2/ADAM10/UBD/TMEM132A/SPP1/EVA1A/MEN1/RCN1/PSMD12/PSMB2/VCAN/PSMD1/DCAF7/CHML/APOE/RABGGTB/PSME3/HSP90B1/PSMA1/WDR5/IGFBP3/STC2/PSME4/FBXO22/LRR1/CALU/FBXO41/PSMB3/PSMA4/PSMA3/PSMA7/PSMA5/ESCO1/PSMD13/MATN3/KBTBD6/PSMC4/RBBP5/PCSK9/F5/CUL4A/VHL/PSMD3/LAMB1/PSMB7/STT3B/NAE1/HIF1A/PTP4A2/KNG1/COPS7B/CAND1/ASB7/PRKCSH/PSMD7/TTL/FBXL8/DCUN…	247
BP	GO:0006401	RNA catabolic process	269/10257	397/18670	9.52403926015268e-08	4.02312847963182e-06	3.16878251545224e-06	DKC1/E2F1/DNA2/IGF2BP2/FEN1/POP1/PNPT1/DHX34/PSMD14/MRTO4/PSMD11/STK31/XPO1/RNASEH2A/PATL1/TBRG4/NCBP2/IGF2BP3/SLC11A1/SSB/SMG9/MTPAP/EXOSC2/PSMD12/PSMB2/PSMD1/SET/TARDBP/CNOT11/AGO2/LARP1/HELZ2/XRN2/FASTKD3/LSM5/PSME3/PSMA1/PRR5L/POLR2D/YWHAB/CNOT2/PSME4/CNOT10/MAGOHB/DCP2/DHX9/HNRNPM/LRPPRC/FASTKD1/RNPS1/PSMB3/EXOSC9/PSMA4/SMG7/ELAVL1/PSMA3/EXOSC5/PSMA7/EXOSC8/PSMA5/HNRNPU/OAS2/ZPR1/PSMD13/PUM1…	269
BP	GO:0070507	regulation of microtubule cytoskeleton organization	137/10257	186/18670	9.59519185967102e-08	4.02686525902947e-06	3.1717257575782e-06	STIL/TPX2/KIF18A/NEK2/SKA3/KIF11/PLK1/SPAG5/SKA1/PLK4/AURKA/CHEK1/CCNF/GEN1/TACC3/CKAP2/KAT2A/MAPK15/BORA/STMN1/BRCA1/RAE1/CHORDC1/MET/POC1A/XPO1/BICD1/NUP62/ATAT1/CCSAP/RANBP1/CEP85/PSRC1/XRCC3/CEP131/RASSF7/SPAST/SMC1A/HNRNPU/CEP76/SPICE1/RBM14/SMC3/CEP295/CENPJ/TPR/PRKAA1/TRIM37/MAPRE1/GSK3B/TMEM67/RAC1/CLTC/CHMP4C/TRAF3IP1/CEP250/ALMS1/STAG2/UBXN2B/SKA2/TBCD/CTNNB1/MAP1S/MAP6D1/NPM1/CAMSAP2/T…	137
BP	GO:0006270	DNA replication initiation	35/10257	37/18670	1.11237349537562e-07	4.58702860394668e-06	3.61293359425494e-06	MCM10/ORC6/CDC45/ORC1/POLE2/CDC6/MCM2/TICRR/MCM4/PRIM2/CDT1/MCM3/CCNE2/MCM7/CDK2/MCM6/ORC2/POLE/PRIM1/ORC5/MCM5/NBN/POLE3/POLA2/POLA1/CCNE1/WRNIP1/ORC3/ORC4/WDR18/LRWD1/RPA4/MCMDC2/POLE4/CDC34	35
BP	GO:0001701	in utero embryonic development	254/10257	373/18670	1.11428669475418e-07	4.58702860394668e-06	3.61293359425494e-06	STIL/NEK2/WNT2/E2F7/BRCA2/XRCC2/GINS1/CCNB2/ASF1B/PLK4/GINS4/CCNB1/SALL4/ATP11A/LIF/NCAPG2/BYSL/STK3/PLOD3/KAT2A/POLG2/MSH2/PALB2/ACTL6A/CHD7/CASP8/E2F8/NASP/EMG1/RPGRIP1L/SMG9/ADAM10/MDFI/RPL7L1/PHF6/NSUN2/WNT7B/STK4/LEF1/ST14/RBBP8/HNF1B/SMPD4/SPINT2/CSF2/RRN3/PHLDA2/CNOT2/JAG2/EIF2S2/BCL2L1/TBL1XR1/NLE1/NBN/PDGFB/C2CD3/WDR74/VASH1/CHTOP/SKIL/ELF3/ZPR1/SLC39A1/POLB/PRPF19/VEGFA/PSMC4/CUL4A/ALS2…	254
BP	GO:0051098	regulation of binding	254/10257	373/18670	1.11428669475418e-07	4.58702860394668e-06	3.61293359425494e-06	CTHRC1/HJURP/NEK2/CDCA5/RIPK2/PLK1/AURKB/E2F1/AURKA/NME1/TNFSF11/LIF/CDT1/TRAF2/DDX11/STK3/GTPBP4/STMN1/TFAP4/DTX3L/MET/HSP90AB1/HMGA2/ITGA2/CPNE1/MDFI/MEN1/GMNN/XIRP1/TDG/STK4/PARP9/PLAUR/LEF1/APOE/DERL1/GNL3L/NVL/MMP9/HSPA5/TRAF4/MITD1/RAN/FKBP1A/PHLDA2/HDAC8/HDAC2/DHX9/PDGFB/ADNP/LOX/TRIB3/PARP1/LHX2/CSNK2B/RUVBL2/MSX2/BAX/KDM1A/EIF4A3/PDX1/NCBP1/TERT/ZNF593/PCSK9/SOX11/RB1/PLXND1/TRIM28/BAMBI…	254
BP	GO:0010965	regulation of mitotic sister chromatid separation	50/10257	57/18670	1.13089175991918e-07	4.6259199014922e-06	3.64356598998612e-06	BUB1/CENPF/BUB1B/DLGAP5/TRIP13/NDC80/PLK1/TTK/CENPE/AURKB/MAD2L1/CDC20/CDC6/CCNB1/GEN1/TACC3/CDT1/SPDL1/PTTG1/FBXO5/BUB3/ESPL1/NEK6/XRCC3/RAD21/ANAPC1/ZNF207/ANAPC5/MAD1L1/ZW10/HECW2/CDC27/TPR/RB1/PCID2/CDC23/MAD2L2/ANAPC4/LCMT1/NSMCE2/PSMG2/DYNC1LI1/RIOK2/ATM/CDK5RAP2/CUL3/ANAPC11/TEX14/CDC26/DUSP1	50
BP	GO:0043902	positive regulation of multi-organism process	138/10257	188/18670	1.22279646718824e-07	4.97039847008654e-06	3.91489156923028e-06	INHBA/TOP2A/RIPK2/AURKA/KPNA2/TFAP4/SRPK1/NELFCD/TRIM15/OXTR/POLR2H/PPIH/LEF1/ADAR/AGO2/LARP1/APOE/HAVCR2/POLR2D/RRP1B/HDAC2/DHX9/TRIM11/PUM1/TARBP2/PPIA/SMC3/STAU1/POLR2G/MIF/SMARCA4/TAF11/TBK1/PABPC1/CNOT7/IFNG/GTF2F2/ANKRD17/FMR1/BCL2L11/APELA/CHMP4C/SP1/CYBA/NELFA/CCNT1/NR5A2/CHD1/SNW1/PPIB/RSF1/POLR2K/C1QBP/SMURF2/POLR2B/SUPT5H/NELFB/ACVR1B/ZNF639/NOD1/ANXA2/ZP3/NUCKS1/GRN/CLEC7A/VAPB/KPNA6/…	138
BP	GO:0046782	regulation of viral transcription	55/10257	64/18670	1.23245626764122e-07	4.97835303610324e-06	3.92115691467956e-06	TFAP4/NELFCD/HMGA2/TRIM27/POLR2H/TARDBP/LEF1/CCL3/POLR2D/RRP1B/DHX9/TRIM11/IFITM3/TARBP2/TRIM31/POLR2G/SMARCA4/HDAC1/TAF11/GTF2F2/SP1/NELFA/REST/CCNT1/CHD1/SNW1/TRIM14/RSF1/POLR2K/POLR2B/SUPT5H/NELFB/ZNF639/TRIM13/NUCKS1/TRIM32/POLR2A/EP300/SMARCB1/CTDP1/NELFE/POLR2C/TRIM21/CCL4/PSMC3/CDK9/TRIM62/SUPT4H1/POLR2J/GTF2F1/TRIM8/POLR2I/POU2F3/ZFP36/JUN	55
BP	GO:1902099	regulation of metaphase/anaphase transition of cell cycle	47/10257	53/18670	1.29580941154372e-07	5.20174920919695e-06	4.09711298739814e-06	BUB1/CENPF/BUB1B/DLGAP5/TRIP13/NDC80/PLK1/TTK/CENPE/AURKB/MAD2L1/CDC20/CDC6/CCNB1/GEN1/CDT1/SPDL1/MAPK15/FBXO5/BUB3/ESPL1/NEK6/XRCC3/RAD21/ZNF207/ANAPC5/MAD1L1/ZW10/HECW2/TPR/RB1/PCID2/CDC23/MAD2L2/ANAPC4/LCMT1/NSMCE2/PSMG2/DYNC1LI1/RIOK2/ATM/CDK5RAP2/CUL3/ANAPC11/TEX14/CDC26/DUSP1	47
BP	GO:1901991	negative regulation of mitotic cell cycle phase transition	176/10257	248/18670	1.37468597949754e-07	5.48431820092135e-06	4.31967602134509e-06	CLSPN/BUB1/CDK1/CENPF/BUB1B/TRIP13/E2F7/NDC80/BLM/GTSE1/SOX4/PLK1/TTK/EZH2/AURKB/E2F1/MAD2L1/AURKA/CDC20/ORC1/CDC25C/CDC6/CCNB1/GEN1/TICRR/CDT1/SPDL1/RFWD3/CASP2/PCNA/CHEK2/DONSON/BRCA1/PSMD14/RBL1/PSMD11/TOPBP1/FBXO5/E2F8/CDK2/PRKDC/BUB3/HMGA2/TRIAP1/PSMD12/PSMB2/PSMD1/CNOT11/XRCC3/HUS1/RAD21/TFDP1/PSME3/PSMA1/ZNF207/CNOT2/PSME4/CNOT10/NBN/PSMB3/PSMA4/MIIP/PSMA3/MAD1L1/PSMA7/PSMA5/PSMD13/BAX/CDK…	176
BP	GO:0032886	regulation of microtubule-based process	157/10257	218/18670	1.40089030079177e-07	5.55457301473449e-06	4.37501162068389e-06	STIL/TPX2/KIF18A/NEK2/SKA3/KIF11/PLK1/SPAG5/SKA1/PLK4/AURKA/CHEK1/CCNF/GEN1/TACC3/CKAP2/KAT2A/MAPK15/BORA/STMN1/BRCA1/RAE1/CHORDC1/MET/POC1A/XPO1/BICD1/NUP62/ATAT1/CCSAP/RANBP1/CEP85/PSRC1/XRCC3/CEP131/RASSF7/SPAST/SMC1A/HNRNPU/CEP76/SPICE1/RBM14/SMC3/CEP295/CENPJ/TPR/PRKAA1/TTLL6/TRIM37/MAPRE1/GSK3B/TMEM67/RAC1/CLTC/CHMP4C/TRIM46/TRAF3IP1/CEP250/ALMS1/STAG2/DIAPH1/UBXN2B/SKA2/TBCD/CTNNB1/MAP1S/M…	157
BP	GO:0044774	mitotic DNA integrity checkpoint	84/10257	106/18670	1.41255326487442e-07	5.56666570175816e-06	4.38453632152291e-06	CLSPN/EME1/CDK1/TOP2A/E2F7/BLM/GTSE1/SOX4/E2F1/AURKA/ORC1/CDC25C/CDC6/CCNB1/TICRR/RFWD3/CASP2/PCNA/CHEK2/TIPIN/DONSON/MSH2/TOPBP1/E2F8/CDK2/PRKDC/HMGA2/TRIAP1/CNOT11/HUS1/TFDP1/CNOT2/CNOT10/NBN/BAX/CDK5RAP3/RAD9A/MDC1/CNOT6/MDM2/NAE1/E2F4/CNOT7/CCND1/PRMT1/RINT1/PIDD1/CNOT3/TAOK1/RPA2/NEK11/PML/MDM4/ATF2/CNOT8/PLK2/GIGYF2/TP53/EME2/TAOK2/EP300/ARID3A/CARM1/PLK3/CNOT4/ATM/RAD17/PPP1R10/ZNF830/TAOK…	84
BP	GO:0007050	cell cycle arrest	169/10257	237/18670	1.43871431570208e-07	5.63540037720153e-06	4.43867459696029e-06	INHBA/CDK1/E2F7/DDIAS/MTBP/FOXM1/PRR11/GTSE1/SOX4/E2F1/AURKA/CDC25C/CCNB1/FAP/KIF20B/CDKN3/CASP2/PCNA/CHEK2/PNPT1/BRCA1/TFAP4/MSH2/HSP90AB1/E2F8/CDK2/TBRG4/HMGA2/TRIAP1/CXCL8/CDC123/CNOT11/PPM1G/UHMK1/BARD1/TFDP1/MYBBP1A/CNOT2/CNOT10/NBN/FOXE3/CRLF3/VASH1/SKIL/BAX/PPP1R9B/MIF/CDK6/CNOT6/CCNK/RB1/MDM2/E2F4/CNOT7/IFNG/CCND1/PRKAA1/CDK4/PRMT1/SLC38A9/PIDD1/SDE2/CDK7/E4F1/TCF7L2/IRF6/CDK5/LAMTOR5/CNO…	169
BP	GO:0009408	response to heat	130/10257	176/18670	1.53948752108397e-07	5.99379990889498e-06	4.72096490295628e-06	NDC1/HSP90AA1/NUP85/DNAJC2/RAE1/CHORDC1/NUP107/NUP37/HSP90AB1/ATR/LYN/NUP62/MICB/SEH1L/ATP2A2/HSPH1/NUP160/NUP155/NUP43/IRAK1/NUP188/PTGES3/BAG4/HSPA5/NUP35/POLR2D/NUP205/NUP93/HSPA14/HDAC2/RPA3/DNAJC7/CXCL10/SLC52A3/LRP11/DNAJA1/NF1/HSPA9/CLPB/NUP98/NUP153/EIF2B5/DHX36/NUP50/TPR/NUP133/POM121C/NUP88/SUMO1/GSK3B/PDCD6/DAXX/DNAJA3/EIF2S1/TFEC/CCAR2/NUP54/HSF1/AAAS/NUP214/TRPV4/YWHAE/RPA2/POM121/EI…	130
BP	GO:0009896	positive regulation of catabolic process	284/10257	423/18670	1.55899190264318e-07	6.03339201603764e-06	4.75214928533401e-06	DTL/SOX9/RIPK2/PLK1/TREM2/AURKA/HSP90AA1/PNPT1/DTX3L/ADAM8/MTDH/AGO2/LARP1/BARD1/APOE/PRR5L/RNFT1/EDEM2/PTK2/FBXO22/LPCAT1/PHKG2/CTSC/TRIB3/PAFAH1B2/BCAP31/HK2/PIK3CB/BAX/CSNK2A1/PUM1/SUPV3L1/C4BPA/HNRNPR/HECW2/RHBDD3/PSMC4/POLR2G/PCSK9/DHX36/NSF/SH3BP4/TBK1/YTHDF2/ST20/MDM2/RAB3GAP2/PABPC1/HIF1A/CNOT7/TRIM65/IFNG/AREL1/PRKAA1/HNRNPD/ANKIB1/SUMO1/GSK3B/FMR1/RNF19A/BCL2L11/MOV10/PSEN1/ATG4B/MEX3D/…	284
BP	GO:0002474	antigen processing and presentation of peptide antigen via MHC class I	77/10257	96/18670	1.8317133225972e-07	7.03139378410322e-06	5.53821678704255e-06	IFI30/FCGR1A/PSMD14/PSMD11/TAP2/PSMD12/PSMB2/PSMD1/PDIA3/PSME3/PSMA1/PSME4/PSMB3/PSMA4/TAPBP/PSMA3/BCAP31/PSMA7/CANX/PSMA5/PSMD13/TAP1/FCGR1B/PSMC4/PSMD3/PSMB7/PSMD7/FCER1G/CHUK/PSMA2/PSMC6/CYBA/PSMB4/PSMB1/PSMD2/PSMF1/PSMD4/PSMC2/PSMD5/PSMB8/CALR/PSMB5/IDE/IKBKB/PSMB9/HLA-B/PSMD10/HLA-A/PSMD6/HLA-F/ITGB5/ITGAV/PSME2/CLEC4A/SNAP23/PSMA6/CYBB/NCF2/PSMC1/PSMC3/HLA-C/PSMD9/SEC22B/ERAP1/PSMC5/SEC24D/…	77
BP	GO:0033045	regulation of sister chromatid segregation	66/10257	80/18670	1.83862842257999e-07	7.03139378410322e-06	5.53821678704255e-06	BUB1/CENPF/BUB1B/DLGAP5/TRIP13/CDCA5/NDC80/PLK1/TTK/CENPE/AURKB/MAD2L1/CDC20/CDC6/CCNB1/RMI2/GEN1/TACC3/CDT1/SPDL1/FEN1/DDX11/MAPK15/PTTG1/FBXO5/BUB3/ESPL1/NEK6/NAA10/XRCC3/RAD21/ANAPC1/ZNF207/HDAC8/ANAPC5/MAD1L1/HNRNPU/SFPQ/ZW10/HECW2/CDC27/TPR/RB1/CTCF/PCID2/CDC23/MAD2L2/ANAPC4/CTNNB1/NIPBL/SMC5/LCMT1/TNKS/NSMCE2/PSMG2/ATRX/DYNC1LI1/RIOK2/ATM/CDK5RAP2/CUL3/ANAPC11/NUMA1/TEX14/CDC26/DUSP1	66
BP	GO:0000082	G1/S transition of mitotic cell cycle	195/10257	279/18670	1.8530925658211e-07	7.04502191347165e-06	5.54895086582716e-06	INHBA/KIF14/IQGAP3/CDK1/MCM10/E2F7/ORC6/MTBP/CDC45/GTSE1/SOX4/DBF4/RRM2/EZH2/E2F1/AURKA/ORC1/POLE2/CDC25C/PPAT/CDC6/CCNB1/CDC7/RCC1/MCM2/BID/TYMS/MCM4/PRIM2/CDT1/CDKN3/RFWD3/CASP2/CDC25A/PCNA/CHEK2/MCM8/MCM3/RBL1/FBXO5/SKP2/CCNE2/MCM7/E2F8/CDK2/NASP/MCM6/ORC2/PRKDC/TRIAP1/POLE/PRIM1/GMNN/CNOT11/RBBP8/E2F6/TFDP1/PSME3/CNOT2/ORC5/MCM5/CNOT10/POLE3/ADAM17/POLA2/POLA1/RPA3/CCNE1/CRLF3/ZPR1/BAX/KHDRBS…	195
BP	GO:2000278	regulation of DNA biosynthetic process	85/10257	108/18670	2.09893476007137e-07	7.93299143528727e-06	6.24835241594652e-06	NEK2/DKC1/RFC3/DSCC1/AURKB/RFC4/CHTF18/NOX4/HSP90AA1/MAPK15/CCT6A/DNAJC2/NAT10/HSP90AB1/FGFR4/ATR/HNRNPA2B1/CCT5/PIF1/CCT2/MEN1/RFC5/CCT3/MAPKAPK5/PTGES3/GNL3L/PDGFRB/NVL/TFDP1/DCP2/PDGFB/RFC2/SMG7/CCT8/WRAP53/HNRNPU/CCT4/PARN/SMG5/TCP1/XRCC5/HNRNPC/GRHL2/DDX39B/EXOSC10/PNKP/HNRNPD/PRKD2/HNRNPA1/POT1/CCT7/SRC/ANKRD1/PINX1/CTNNB1/XRN1/PARP4/ARRB2/TNKS/NAF1/FBXO4/ACD/TP53/BMPR2/ATM/TERF2/TNKS2/MAP3…	85
BP	GO:0006283	transcription-coupled nucleotide-excision repair	61/10257	73/18670	2.16438202874503e-07	8.13279130917393e-06	6.40572306671419e-06	RFC3/RFC4/PCNA/LIG1/POLD1/POLR2H/RFC5/GTF2H3/POLR2D/HMGN1/RFC2/RPA3/POLD3/PRPF19/GTF2H4/POLR2G/CUL4A/COPS7B/LIG3/ISY1/COPS5/ERCC2/POLD2/AQR/CDK7/USP7/ERCC5/ERCC3/ERCC8/POLR2K/POLR2B/TCEA1/GTF2H1/RPA2/CUL4B/ERCC6/POLR2A/COPS8/XRCC1/RFC1/GPS1/MNAT1/UVSSA/EP300/RPA1/DDB1/POLR2C/GTF2H2/ZNF830/POLR2J/ERCC4/RBX1/XAB2/CCNH/POLR2I/COPS2/PPIE/COPS3/COPS7A/ERCC1/COPS6	61
BP	GO:0006890	retrograde vesicle-mediated transport, Golgi to ER	70/10257	86/18670	2.2303528322854e-07	8.33223719945695e-06	6.56281490534358e-06	KIF23/KIF18A/KIF11/KIF4A/KIF2C/CENPE/KIF15/KIF22/ARFGAP1/RACGAP1/KIF4B/TAPBP/KDELR3/ZW10/KIF3B/KDELR2/NSF/COPB1/COPG1/COPB2/COPZ1/KDELR1/COPA/KIF2A/RINT1/TMED2/COG3/KIF3A/BET1L/ERGIC3/ARF3/TMED3/BNIP1/ARCN1/SURF4/TMED9/PITPNB/KLC2/ARF4/COPG2/COG7/RAB6A/ARFGAP3/TMED10/SCFD1/COG4/SCYL1/TMED7/ATP9A/GOLPH3/KLC1/ERGIC2/HTT/STX18/PICK1/UVRAG/SEC22B/RAB6C/GBF1/RAB1A/GOLPH3L/ARFGAP2/NBAS/RAB33B/RER1/KIFA…	70
BP	GO:1903046	meiotic cell cycle process	137/10257	188/18670	2.79026674403318e-07	1.03130400106341e-05	8.1229771886001e-06	NUF2/BUB1/EME1/KIF18A/ASPM/BUB1B/TRIP13/TOP2A/BRCA2/PLK1/TTK/RAD51/CKS2/BRIP1/NCAPH/FANCD2/AURKA/CDC20/CDC25C/FANCA/RAD54L/RAD54B/LIF/NDC1/MASTL/CDC25A/FIGNL1/MND1/MAPK15/RAD51D/MSH5/PTTG1/NCAPD3/FBXO5/SMC4/CDC25B/CCNE2/SMC2/NCAPD2/ESPL1/FBXO43/NSUN2/RMI1/HUS1/RAD21/PSMC3IP/MLH3/RAD1/P3H4/FANCM/CCNE1/TUBG1/MSX2/PSMD13/ACTR2/MSH6/SPDYA/TDRKH/YTHDF2/SLX4/GPR3/WNT5A/MSX1/HSF1/CCNB1IP1/OVOL1/ACTR3/MO…	137
BP	GO:0043543	protein acylation	175/10257	248/18670	2.7924833697369e-07	1.03130400106341e-05	8.1229771886001e-06	BRCA2/SOX4/DSCC1/CHEK1/LIF/RUVBL1/NAA25/ZDHHC9/ESCO2/KAT2A/BRCA1/MRGBP/ZDHHC23/FOXP3/ACTL6A/NAT9/ATAT1/NAA40/NAA15/JADE3/NAA10/YEATS2/SET/ZDHHC24/LEF1/BAZ1A/PAXIP1/WDR5/NOC2L/ABHD17C/HDAC2/POLE3/TAF5/RUVBL2/BEND3/ESCO1/YEATS4/TADA1/MORF4L2/DPF1/IWS1/SPHK1/OGT/ZDHHC16/TRRAP/CEP295/MSL3/KANSL2/TAF5L/NAA50/GTF3C4/SUPT7L/HAT1/NMT1/PCGF2/PRKAA1/PHF20/CTCF/ZDHHC6/GSK3B/EP400/NAA35/ZNF451/NAA20/HCFC1/MA…	175
BP	GO:0048524	positive regulation of viral process	84/10257	107/18670	3.03034445361957e-07	1.1127906933945e-05	8.76480010628243e-06	TOP2A/KPNA2/TFAP4/SRPK1/NELFCD/POLR2H/PPIH/LEF1/ADAR/LARP1/APOE/POLR2D/RRP1B/DHX9/TRIM11/TARBP2/PPIA/SMC3/STAU1/POLR2G/SMARCA4/TAF11/PABPC1/CNOT7/GTF2F2/FMR1/CHMP4C/SP1/NELFA/CCNT1/NR5A2/CHD1/SNW1/PPIB/RSF1/POLR2K/POLR2B/SUPT5H/NELFB/ZNF639/ANXA2/NUCKS1/VAPB/KPNA6/LGALS9/POLR2A/RAB7A/IGF2R/PKN2/SRPK2/NOTCH1/EP300/SMARCB1/PPID/PDE12/DDB1/CTDP1/NELFE/POLR2C/TRIM21/YTHDC2/CDK9/CD4/SUPT4H1/POLR2J/CHM…	84
BP	GO:0006473	protein acetylation	147/10257	204/18670	3.27757043745106e-07	1.19677614334724e-05	9.42630427327584e-06	BRCA2/SOX4/DSCC1/CHEK1/LIF/RUVBL1/NAA25/ESCO2/KAT2A/BRCA1/MRGBP/FOXP3/ACTL6A/NAT9/ATAT1/NAA40/NAA15/JADE3/NAA10/YEATS2/SET/LEF1/BAZ1A/PAXIP1/WDR5/NOC2L/HDAC2/POLE3/TAF5/RUVBL2/BEND3/ESCO1/YEATS4/TADA1/MORF4L2/DPF1/IWS1/SPHK1/OGT/TRRAP/CEP295/MSL3/KANSL2/TAF5L/NAA50/GTF3C4/SUPT7L/HAT1/PCGF2/PRKAA1/PHF20/CTCF/GSK3B/EP400/NAA35/ZNF451/NAA20/HCFC1/MAP3K7/MSL2/TADA2A/CRTC2/NAA16/KANSL3/TAF6L/MSL1/RSF1…	147
BP	GO:1903829	positive regulation of cellular protein localization	222/10257	324/18670	3.30627558472072e-07	1.19683161124376e-05	9.42674116138802e-06	ECT2/CDK1/NDC80/GTSE1/PLK1/DKC1/E2F1/TREM2/CEMIP/BID/KIF20B/LIF/CDT1/STAC3/CCT6A/DTX3L/EPHB2/BBC3/HSP90AB1/CASP8/BICD1/NUP62/CCT5/CCT2/CENPQ/PARP9/TARDBP/PMAIP1/CCT3/GNL3/GNL3L/TFDP1/PRR5L/RAN/CEP131/EDEM2/YWHAB/ABHD17C/TM9SF4/XPO4/PARP1/BCAP31/YWHAG/AP2B1/CCT8/AKAP5/WRAP53/ZPR1/CCT4/NUTF2/CDK5RAP3/TCP1/TERT/ABCA7/YWHAZ/VIL1/TPR/USP36/MDM2/TRIM28/CD2AP/CARD10/IFNG/NMT1/STX3/PRKAA1/UBR5/CTDSPL2/HP…	222
BP	GO:0006369	termination of RNA polymerase II transcription	33/10257	35/18670	3.31475875619114e-07	1.19683161124376e-05	9.42674116138802e-06	TTF2/CSTF3/NCBP2/SNRPG/ZNF473/SNRPE/SNRPF/CSTF1/SNRPB/CPSF3/SLBP/CSTF2/NCBP1/CPSF1/PAPOLA/CPSF2/SYMPK/SNRPD3/PABPN1/CPSF4/WDR33/FIP1L1/CLP1/NUDT21/CPSF7/SCAF8/SCAF4/SSU72/MAZ/LSM11/SETX/PCF11/CSTF2T	33
BP	GO:0031647	regulation of protein stability	197/10257	284/18670	3.84169094790024e-07	1.37938047757107e-05	1.08645715930091e-05	GTSE1/SOX4/PLK1/AURKA/HSPD1/HSP90AA1/STK3/CHEK2/KAT2A/GTPBP4/P3H1/MCM8/CCT6A/CMTM6/HSP90AB1/DPM2/PRKDC/CCT5/NAA15/CCT2/PANO1/RNF149/STK4/TARDBP/CCT3/PTGES3/DERL1/GNL3L/ZNF207/HDAC8/NCLN/EFNA1/NLK/CCT8/CCT4/CTSA/TCP1/TERT/APTX/VHL/USP36/HIP1/MDM2/DDI2/HPS4/SUMO1/HYPK/B4GALT5/TELO2/PHB/CCT7/SRC/HCFC1/TRIM24/CCAR2/CREB1/PYCARD/MSX1/SUGT1/HIP1R/CDK7/NAA16/USP7/LAMP2/ATP1B3/COG3/PPIB/PDCD10/GET4/TRIM4…	197
BP	GO:0006997	nucleus organization	99/10257	130/18670	4.03022587859926e-07	1.43908010239707e-05	1.13347905489421e-05	CDK1/PLK1/CCNB2/CCNB1/NDC1/POLR1B/SRPK1/NUP107/SEH1L/EMG1/ANKLE2/NOLC1/NEK6/NUP155/TARDBP/NUP35/RRN3/NUP205/PSME4/NUP93/SPAST/PES1/WRAP53/AHCTF1/ZPR1/VRK1/PIWIL1/NUP98/NUP153/TPR/USP36/REEP4/NUP133/LEMD2/USPL1/BANF1/AGFG1/HMGB2/TMEM170A/WDR73/SUMO1/TOR1A/CHMP4C/SERBP1/TOR1B/UBXN2B/ETS1/NUP54/RNF8/ZMPSTE24/CHMP4A/PML/PPP2R2A/NSFL1C/PYGO2/TMF1/PITPNB/DYRK3/LEMD3/RPS19/KDM3A/SRPK2/SUN3/TBPL1/SUN1/CN…	99
BP	GO:0007052	mitotic spindle organization	83/10257	106/18670	4.3644576906523e-07	1.5498620909168e-05	1.22073553452831e-05	STIL/KIF23/TPX2/NUF2/NEK2/KIF11/MYBL2/NDC80/KIF4A/WDR62/PLK1/TTK/CENPE/AURKB/SPC25/PRC1/AURKA/BIRC5/KIFC1/CDC20/CCNB1/RCC1/TACC3/CHEK2/BORA/STMN1/RAE1/POC1A/MZT1/NUP62/RACGAP1/MISP/KIF4B/CCSAP/PSRC1/MSTO1/RAN/ZNF207/SPAST/TUBG1/SMC1A/HNRNPU/KPNB1/SPICE1/SMC3/KIF3B/WRAP73/TPR/BCCIP/PIBF1/CEP192/KIF2A/CLTC/CHMP4C/STAG2/TBCE/AAAS/CEP97/EFHC1/PCNT/TNKS/GPSM2/PLK2/VCP/DRG1/AURKC/STAG1/DYNC1H1/HSPA1B/G…	83
BP	GO:0033047	regulation of mitotic sister chromatid segregation	57/10257	68/18670	4.39253233660274e-07	1.54990174317854e-05	1.22076676629094e-05	BUB1/CENPF/BUB1B/DLGAP5/TRIP13/NDC80/PLK1/TTK/CENPE/AURKB/MAD2L1/CDC20/CDC6/CCNB1/GEN1/TACC3/CDT1/SPDL1/PTTG1/FBXO5/BUB3/ESPL1/NEK6/NAA10/XRCC3/RAD21/ANAPC1/ZNF207/ANAPC5/MAD1L1/HNRNPU/ZW10/HECW2/CDC27/TPR/RB1/PCID2/CDC23/MAD2L2/ANAPC4/NIPBL/SMC5/LCMT1/TNKS/NSMCE2/PSMG2/ATRX/DYNC1LI1/RIOK2/ATM/CDK5RAP2/CUL3/ANAPC11/NUMA1/TEX14/CDC26/DUSP1	57
BP	GO:0043903	regulation of symbiosis, encompassing mutualism through parasitism	158/10257	222/18670	4.41253165317735e-07	1.54990174317854e-05	1.22076676629094e-05	TOP2A/TRIM59/KPNA2/LAMP3/TFAP4/SRPK1/TRIM10/NELFCD/TRIM15/OAS3/FAM111A/STAT1/FUCA2/HMGA2/CXCL8/TRIM27/POLR2H/PLSCR1/TARDBP/PPIH/LEF1/ADAR/LARP1/CCL3/APOE/MORC2/POLR2D/RRP1B/SETDB1/ILF3/DHX9/TRIM11/IFITM3/EIF2AK2/CXCL6/TARBP2/PPIA/SMC3/ISG15/TRIM31/STAU1/POLR2G/SMARCA4/HDAC1/CCNK/TAF11/TRIM28/BANF1/PABPC1/CNOT7/GTF2F2/IFITM1/FMR1/BCL2L11/CHMP4C/SP1/NELFA/REST/CCNT1/NR5A2/CHD1/SNW1/PPIB/TRIM14/RSF1…	158
BP	GO:0001510	RNA methylation	66/10257	81/18670	4.5919168999401e-07	1.60419237428718e-05	1.26352831454397e-05	NOP2/TRMT6/METTL1/WDR4/TARBP1/TGS1/EMG1/TFB2M/FTSJ1/HENMT1/NSUN2/FDXACB1/TRMT1/THADA/MRM1/THUMPD2/RBM15/GTPBP3/NSUN5/METTL2A/TFB1M/TRMT13/THUMPD3/FTSJ3/TRMT11/ALKBH8/METTL15/NSUN4/RNMT/TRMT5/FBL/NSUN6/DIMT1/TRMT10C/NSUN3/METTL2B/TRMT2B/METTL3/ZCCHC4/CBLL1/TRMT112/WTAP/TRMT2A/METTL6/TRMT61A/TRMT12/PCIF1/CMTR2/ZC3H13/CMTR1/METTL16/RRNAD1/TRMT10A/METTL8/TRMT61B/TRMT1L/MEPCE/TYW3/RBM15B/MTO1/HSD17B10…	66
BP	GO:0009411	response to UV	106/10257	141/18670	4.90431085011495e-07	1.70411618410177e-05	1.34223244318936e-05	DTL/BRCA2/AURKB/CHEK1/PBK/FEN1/CDC25A/PCNA/TIPIN/MSH2/ATR/POLD1/TRIAP1/RAD18/MC1R/MEN1/ACTR5/HUS1/ZRANB3/HMGN1/NOC2L/PARP1/SPRTN/POLD3/RUVBL2/USP1/BAX/KDM1A/MSH6/DHX36/RHNO1/ST20/MDM2/E2F4/CCND1/WRN/PRKAA1/MAPK13/FMR1/ERCC2/INO80/EIF2S1/CCAR2/USF1/POLH/SDE2/YY1/TMEM161A/ERCC5/ZBTB1/METTL3/ERCC3/ERCC8/MAPK8/NPM1/PTPRK/TAF1/UBE2A/PML/TRIM32/EIF2AK4/C9orf116/CUL4B/ERCC6/TP53/USP28/TP53I13/UVSSA/BAK1…	106
BP	GO:1901988	negative regulation of cell cycle phase transition	186/10257	267/18670	5.06374312733866e-07	1.75010544556095e-05	1.37845548909709e-05	CLSPN/DTL/BUB1/CDK1/CENPF/BUB1B/TRIP13/E2F7/NDC80/BLM/GTSE1/SOX4/PLK1/TTK/EZH2/AURKB/E2F1/MAD2L1/AURKA/CDC20/ORC1/CHEK1/CDC25C/CDC6/CCNB1/GEN1/TICRR/CDT1/SPDL1/RFWD3/CASP2/PCNA/CHEK2/DONSON/BRCA1/PSMD14/RBL1/PSMD11/TOPBP1/FBXO5/E2F8/CDK2/PRKDC/BUB3/HMGA2/TRIAP1/MEN1/PSMD12/PSMB2/PSMD1/CNOT11/XRCC3/HUS1/RAD21/TFDP1/PSME3/PSMA1/ZNF207/CNOT2/PSME4/CNOT10/NBN/PSMB3/PSMA4/MIIP/PSMA3/MAD1L1/PSMA7/PSMA5…	186
BP	GO:0043484	regulation of RNA splicing	102/10257	135/18670	5.28470801345857e-07	1.81675893037142e-05	1.43095453264757e-05	SRPK1/PTBP1/SRSF10/HNRNPA2B1/PTBP3/SRSF2/CLK2/SART3/SRSF1/CDK12/ESRP1/RBM19/FUS/RRP1B/SF3B4/RBM15/RNPS1/SRSF6/HNRNPF/TIA1/HNRNPU/ZPR1/DAZAP1/KHDRBS1/RBM25/PRPF19/SNRNP70/NCBP1/MAGOH/SFSWAP/NUP98/RBM17/SREK1/RBMX/SRSF9/SRSF7/FMR1/HNRNPL/HNRNPA1/U2AF2/ZNF326/TRA2B/HNRNPH1/RBM22/REST/RBM8A/CELF1/HNRNPLL/HNRNPK/SNW1/C9orf78/ESRP2/C1QBP/CWC22/TRA2A/WTAP/SRSF3/POLR2A/SON/RBM10/SMU1/SRPK2/RBM4/RBM4B/NSR…	102
BP	GO:0018394	peptidyl-lysine acetylation	124/10257	169/18670	5.4688453943985e-07	1.87011363936495e-05	1.47297890990316e-05	BRCA2/SOX4/CHEK1/LIF/RUVBL1/KAT2A/BRCA1/MRGBP/FOXP3/ACTL6A/ATAT1/NAA40/JADE3/YEATS2/SET/LEF1/BAZ1A/PAXIP1/WDR5/NOC2L/HDAC2/POLE3/TAF5/RUVBL2/BEND3/ESCO1/YEATS4/TADA1/MORF4L2/DPF1/IWS1/OGT/TRRAP/MSL3/KANSL2/TAF5L/NAA50/GTF3C4/SUPT7L/HAT1/PCGF2/PRKAA1/PHF20/CTCF/EP400/ZNF451/HCFC1/MAP3K7/MSL2/TADA2A/CRTC2/KANSL3/TAF6L/MSL1/RSF1/ZMPSTE24/RPS6KA4/BAG6/NCOA3/SRCAP/SETD5/GATA3/BRD8/TAF1/PYGO2/ATF2/SUPT…	124
BP	GO:0006409	tRNA export from nucleus	32/10257	34/18670	5.70855559030744e-07	1.93164370576738e-05	1.52144253704749e-05	NDC1/NUP85/RAE1/NUP107/NUP37/NOL6/NUP62/SEH1L/SSB/NUP160/XPOT/NUP155/NUP43/NUP188/NUP35/RAN/NUP205/NUP93/NUP98/NUP153/NUP50/TPR/NUP133/POM121C/NUP88/NUP54/AAAS/NUP214/POM121/RANBP2/NUP210/SEC13	32
BP	GO:0071431	tRNA-containing ribonucleoprotein complex export from nucleus	32/10257	34/18670	5.70855559030744e-07	1.93164370576738e-05	1.52144253704749e-05	NDC1/NUP85/RAE1/NUP107/NUP37/NOL6/NUP62/SEH1L/SSB/NUP160/XPOT/NUP155/NUP43/NUP188/NUP35/RAN/NUP205/NUP93/NUP98/NUP153/NUP50/TPR/NUP133/POM121C/NUP88/NUP54/AAAS/NUP214/POM121/RANBP2/NUP210/SEC13	32
BP	GO:0006475	internal protein amino acid acetylation	122/10257	166/18670	5.8062257373048e-07	1.95446025730213e-05	1.53941379745647e-05	BRCA2/CHEK1/LIF/RUVBL1/KAT2A/BRCA1/MRGBP/FOXP3/ACTL6A/ATAT1/NAA40/JADE3/NAA10/YEATS2/SET/LEF1/BAZ1A/PAXIP1/WDR5/NOC2L/POLE3/TAF5/RUVBL2/BEND3/YEATS4/TADA1/MORF4L2/DPF1/IWS1/OGT/TRRAP/MSL3/KANSL2/TAF5L/NAA50/GTF3C4/SUPT7L/HAT1/PCGF2/PHF20/CTCF/EP400/ZNF451/HCFC1/MAP3K7/MSL2/TADA2A/CRTC2/KANSL3/TAF6L/MSL1/RSF1/ZMPSTE24/RPS6KA4/BAG6/NCOA3/SRCAP/SETD5/GATA3/BRD8/TAF1/PYGO2/ATF2/SUPT3H/CTBP1/KANSL1/AT…	122
BP	GO:0045088	regulation of innate immune response	299/10257	452/18670	5.99919406874699e-07	2.00895291535294e-05	1.58233447049143e-05	RIPK2/TREM2/LRP8/HMGB3/HSPD1/PARP14/PIK3AP1/PSMD14/ABCE1/PSMD11/TRIM15/HSP90AB1/CASP8/LYN/PTPN2/NMI/MICB/STAT1/PRKDC/PVR/MFHAS1/ADAM8/WDFY1/NRAS/PSMD12/PSMB2/PLSCR1/PSMD1/PARP9/IRF3/NLRC5/IKBKE/ADAR/UNC93B1/IRAK1/APOE/PSME3/HSP90B1/PSMA1/HAVCR2/PSME4/SLAMF8/DHX9/OTULIN/NONO/UBE2D1/PSMB3/PSMA4/PSMA3/ULBP2/PSMA7/CTSB/PSMA5/CD300LF/PSMD13/SFPQ/ULBP1/PUM1/CNPY3/TLR2/MUC13/RBM14/NLRC4/SCRIB/PAK2/XRCC5…	299
BP	GO:0006606	protein import into nucleus	107/10257	143/18670	6.48195564358133e-07	2.15942676930238e-05	1.70085390625932e-05	ECT2/KPNA2/IPO4/CSE1L/NUP85/NUP107/NUP62/IPO9/NOLC1/NUP155/TARDBP/FERMT1/SPRN/NUP188/NUP35/RAN/NUP93/TMCO6/NXT2/ZPR1/KPNB1/NUTF2/HEATR3/NF1/NUP98/NUP153/MMP12/NUP50/TPR/NUP133/POM121C/TRIM28/NXT1/IFNG/MED1/UBR5/NUP88/PPP3CA/PSEN1/TNPO3/RBM22/IPO11/NUP54/AGT/TNPO1/KPNA3/NUP214/IPO7/JUP/PIK3R2/RGPD3/KPNA1/POM121/CBLB/RGPD2/STAT3/PML/MBTPS1/IPO5/CDH1/KPNA6/RGPD1/RANBP2/TP53/KPNA4/SIX3/EFCAB7/RGPD4/R…	107
BP	GO:0006470	protein dephosphorylation	219/10257	321/18670	6.57400821644813e-07	2.17886231296945e-05	1.71616214492541e-05	DLGAP5/CDCA2/SLC39A10/CDC25C/CDKN3/MASTL/CDC25A/PPM1H/PTBP1/CDC25B/HSP90AB1/PTPN2/PTPN12/PGAM5/ANKLE2/MFHAS1/DUSP12/SET/PPM1G/PDGFRB/HSP90B1/RPRD1B/IGFBP3/FKBP1A/YWHAB/PPME1/PPP4R2/PDP1/EIF2AK2/PPEF1/PTPRJ/ACP1/MINPP1/PPP1R35/PPP1R9B/DUSP18/PTPN6/PPP1R14B/TIMM50/PTP4A2/NUAK1/RPAP2/PTPRE/SSH2/SYMPK/PPM1N/EYA3/TIPRL/CTDSPL2/PPP3CA/GSK3B/LMTK2/PTPN9/PGP/PPP1R8/FAM220A/PTPRG/PPP3R1/PTPMT1/UBASH3B/PTP…	219
BP	GO:0006284	base-excision repair	38/10257	42/18670	6.68388276948319e-07	2.20397624179438e-05	1.73594291478092e-05	POLQ/DNA2/NEIL3/FEN1/PCNA/LIG1/HMGA1/HMGA2/POLD1/POLE/TDG/APEX2/RPA3/POLB/MUTYH/LIG3/WRN/UNG/SMUG1/PARP2/MBD4/NEIL2/RPA2/APEX1/POLG/NTHL1/ERCC6/XRCC1/TP53/SIRT6/HUWE1/PRMT6/RPA1/USP47/FAM168A/OGG1/RPS3/POLL	38
BP	GO:2000573	positive regulation of DNA biosynthetic process	56/10257	67/18670	6.74749135488397e-07	2.21365668155406e-05	1.74356762982735e-05	NEK2/DKC1/RFC3/DSCC1/AURKB/RFC4/CHTF18/NOX4/HSP90AA1/MAPK15/CCT6A/HSP90AB1/FGFR4/ATR/HNRNPA2B1/CCT5/CCT2/RFC5/CCT3/MAPKAPK5/PTGES3/PDGFRB/NVL/PDGFB/RFC2/CCT8/WRAP53/CCT4/PARN/TCP1/XRCC5/GRHL2/DDX39B/PNKP/HNRNPD/PRKD2/HNRNPA1/POT1/CCT7/SRC/CTNNB1/ARRB2/TNKS/NAF1/FBXO4/ACD/ATM/TNKS2/MAP3K4/MAPK1/CHTF8/HMBOX1/KLF4/SMOC2/FGF2/MAPK3	56
BP	GO:0060218	hematopoietic stem cell differentiation	67/10257	83/18670	7.35470300367677e-07	2.40067906630116e-05	1.89087420126427e-05	RUNX1/CBFB/PUS7/PSMD14/PSMD11/MYB/TCF3/PSMD12/PSMB2/PSMD1/PSME3/PSMA1/PSME4/PSMB3/PSMA4/PSMA3/PSMA7/EIF2AK2/PSMA5/PSMD13/HSPA9/BATF/XRCC5/PSMC4/CDK6/PSMD3/PSMB7/YTHDF2/PSMD7/FOXC1/OSM/PSMA2/PSMC6/ERCC2/PSMB4/PSMB1/PSMD2/PSMF1/PSMD4/PSMC2/METTL3/PSMD5/PSMB8/SETD1A/PSMB5/GATA3/PSMB9/PSMD10/TP73/PSMD6/CHD2/TP53/N4BP2L2/PSME2/KMT2A/ITCH/PSMA6/PSMC1/PSMC3/PSMD9/TCF12/YAP1/PSMC5/PSME1/PSMD8/SFRP1/LMO1	67
BP	GO:0032386	regulation of intracellular transport	281/10257	423/18670	7.52475469430566e-07	2.44384369795465e-05	1.92487245182027e-05	ECT2/GTSE1/SPAG5/CEMIP/KIF20B/MAPK15/CDH3/XPO5/XPO1/LYN/NCBP2/NUP62/CASK/ATP2A2/NOLC1/ATP2A1/TARDBP/FERMT1/UHMK1/BARD1/CPSF6/BAG4/RANGAP1/PRR5L/RAN/CEP131/EDEM2/ATP13A2/DHX9/CHRNA5/TM9SF4/XPO4/BCAP31/CHRNA6/ZPR1/NUTF2/KHDRBS1/MYLK2/GIT1/IWS1/NF1/WWC1/NUP153/PCSK9/TPR/DGKI/USP36/CACNA1D/MDM2/TRIM28/PRKCG/IFNG/RBM27/PRKAA1/SH3TC2/UBR5/RBM26/VAMP7/CTDSPL2/HPS4/CAPN10/GSK3B/FCER1G/FMR1/PSEN1/MIEF1/RA…	281
BP	GO:0007004	telomere maintenance via telomerase	58/10257	70/18670	7.70961200284005e-07	2.49136111871776e-05	1.96229913924918e-05	NEK2/DKC1/AURKB/HSP90AA1/MAPK15/CCT6A/NAT10/HSP90AB1/ATR/CCT5/PIF1/CCT2/CCT3/MAPKAPK5/PTGES3/GNL3L/GAR1/DCP2/SMG7/CCT8/WRAP53/HNRNPU/CCT4/PARN/SMG5/TCP1/XRCC5/TERT/HNRNPC/EXOSC10/PNKP/HNRNPA1/POT1/TELO2/CCT7/SRC/PINX1/CTNNB1/XRN1/TNKS/NAF1/FBXO4/RFC1/ACD/ATM/RPA1/RAD50/TERF2/NOP10/TNKS2/MAP3K4/MAPK1/TERF1/HMBOX1/CTC1/NHP2/TEN1/MAPK3	58
BP	GO:0043900	regulation of multi-organism process	270/10257	405/18670	7.85229621203583e-07	2.52484529444714e-05	1.98867266202698e-05	INHBA/TOP2A/TRIM59/RIPK2/AURKA/KPNA2/TIMP1/LAMP3/TFAP4/DTX3L/SRPK1/TRIM10/NELFCD/TRIM15/OAS3/MICB/FAM111A/STAT1/FUCA2/HMGA2/OXTR/CXCL8/TRIM27/POLR2H/PLSCR1/PARP9/TARDBP/PPIH/LEF1/ADAR/AGO2/LARP1/IL23A/CCL3/APOE/MORC2/HAVCR2/POLR2D/RRP1B/SETDB1/ILF3/HDAC2/DHX9/TRIM11/IFITM3/EIF2AK2/CXCL6/PUM1/TARBP2/PPIA/SMC3/IL2RA/ISG15/TRIM31/STAU1/POLR2G/MIF/SMARCA4/MMP12/HDAC1/CCNK/TAF11/BIRC2/TBK1/YTHDF2/TRIM…	270
BP	GO:2000736	regulation of stem cell differentiation	89/10257	116/18670	8.68724262217306e-07	2.77948757757943e-05	2.18923946434752e-05	RUNX1/SOX9/CBFB/PUS7/PSMD14/PSMD11/MYB/TCF3/PSMD12/PSMB2/PSMD1/CDK12/PSME3/PSMA1/PSME4/PSMB3/PSMA4/PSMA3/PSMA7/EIF2AK2/PSMA5/HNRNPU/PSMD13/CDK13/HSPA9/PSMC4/LBH/CDK6/DHX36/PSMD3/PWP1/PSMB7/YTHDF2/PSMD7/FOXC1/OSM/PSMA2/PSMC6/REST/PSMB4/PSMB1/PSMD2/PSMF1/PSMD4/PSMC2/METTL3/NUDT21/PSMD5/PSMB8/NELFB/SETD1A/PSMB5/GATA3/PSMB9/PSMD10/STAT3/TP73/PSMD6/OCIAD1/N4BP2L2/PSME2/KDM3A/KMT2A/NOTCH1/JAG1/ITCH/PSM…	89
BP	GO:2001020	regulation of response to DNA damage stimulus	152/10257	214/18670	8.82951745943353e-07	2.81109218425216e-05	2.21413256073739e-05	DDIAS/RAD51AP1/FOXM1/POLQ/RAD51/PARPBP/TIMELESS/AUNIP/CHEK1/ATAD5/RMI2/FANCB/BID/RFWD3/DDX11/PCNA/CHEK2/FIGNL1/BRCA1/DTX3L/FBXO5/ATR/RIF1/PRKDC/HMGA2/TRIAP1/HELB/EEF1E1/CBX8/PARP9/PMAIP1/PAXIP1/BCL2L12/HDAC10/FUS/BCL2L1/PPP4R2/DHX9/THOC1/WDR76/PARP1/USP1/WRAP53/SKIL/KDM1A/ACTR2/WRNIP1/RAD9A/SPRED1/SMYD2/MIF/DEK/CUL4A/ETAA1/MDM2/TRIM28/DDX39B/SMG1/UBE2V1/RNF168/PRKCG/SNAI1/UBR5/EYA3/FMR1/BRCC3/RIN…	152
BP	GO:0071826	ribonucleoprotein complex subunit organization	200/10257	291/18670	8.8952483137418e-07	2.81813675743692e-05	2.21968115816591e-05	NOP2/TICRR/BRIX1/HSP90AA1/RUVBL1/BOP1/SNRPD1/SRPK1/MRTO4/SRSF10/HSP90AB1/ATR/MTERF3/PATL1/BICD1/NIP7/TGS1/G3BP1/SNRPG/SNRPE/SNRPF/SNRPB/ATXN2L/GRB7/SART3/NUFIP1/DENR/ADAR/AGO2/SRSF1/EIF3B/CPSF6/PTGES3/GEMIN2/POLR2D/CNOT2/PPAN/MTIF2/PRPF3/EIF2S2/NLE1/CLNS1A/RPF2/DHX9/RRS1/SNRPC/WDR77/SRSF6/MRRF/USP39/RUVBL2/SHQ1/ERAL1/COIL/TARBP2/CRNKL1/PRPF19/SF3A3/NCBP1/PATL2/SFSWAP/DDX20/ZNHIT6/SMN1/CNOT6/ATXN2…	200
BP	GO:0007018	microtubule-based movement	195/10257	283/18670	9.19057659574852e-07	2.8974973921133e-05	2.28218887892374e-05	KIF14/KIF18B/KIF23/KIF18A/KIF20A/DLGAP5/KIF11/KIF4A/KIF2C/CENPE/KIF15/KIFC1/KIF20B/KIF22/KIF24/BICD1/TMEM201/DNAAF5/RACGAP1/WDR34/KIF4B/TTC26/AP3M2/BLOC1S3/CCSAP/KIF12/DNAH3/CEP131/IFT80/DNAH17/SPAST/LRPPRC/WDR66/BLOC1S2/KIF9/HNRNPU/KPNB1/SFPQ/ACTR2/CFAP43/KIF3B/RPGR/KIFC2/STK36/KIF21B/MAK/HIF1A/CFAP61/COPG1/DNAH5/TTLL6/SSX2IP/VAMP7/IFT81/FMR1/OFD1/MREG/DNAH2/KIF2A/IFT52/TRIM46/TRAF3IP1/KTN1/LCA5…	195
BP	GO:0016573	histone acetylation	115/10257	156/18670	9.35561912538983e-07	2.935211961524e-05	2.31189443486894e-05	BRCA2/CHEK1/LIF/RUVBL1/KAT2A/BRCA1/MRGBP/FOXP3/ACTL6A/NAA40/JADE3/YEATS2/SET/LEF1/BAZ1A/PAXIP1/WDR5/NOC2L/POLE3/TAF5/RUVBL2/BEND3/YEATS4/TADA1/MORF4L2/DPF1/IWS1/OGT/TRRAP/MSL3/KANSL2/TAF5L/NAA50/GTF3C4/SUPT7L/HAT1/PCGF2/PHF20/CTCF/EP400/ZNF451/HCFC1/MAP3K7/MSL2/TADA2A/CRTC2/KANSL3/TAF6L/MSL1/RSF1/ZMPSTE24/RPS6KA4/NCOA3/SRCAP/SETD5/GATA3/BRD8/TAF1/PYGO2/ATF2/SUPT3H/CTBP1/KANSL1/ATG5/BRPF1/KMT2A/EL…	115
BP	GO:0090307	mitotic spindle assembly	48/10257	56/18670	9.46318207596999e-07	2.95461573705285e-05	2.32717765163442e-05	KIF23/TPX2/NEK2/KIF11/MYBL2/KIF4A/PLK1/AURKB/BIRC5/KIFC1/CDC20/CHEK2/MZT1/RACGAP1/MISP/KIF4B/CCSAP/MSTO1/ZNF207/SMC1A/HNRNPU/KPNB1/SPICE1/SMC3/KIF3B/WRAP73/TPR/BCCIP/PIBF1/CEP192/KIF2A/CHMP4C/STAG2/AAAS/CEP97/DRG1/AURKC/STAG1/HSPA1B/GOLGA2/CHMP2B/CLASP1/CHMP5/RAB11A/CHMP1A/CHMP4B/RHOA/FLNA	48
BP	GO:0050792	regulation of viral process	148/10257	208/18670	1.03394019875851e-06	3.21267091566166e-05	2.53043259169846e-05	TOP2A/TRIM59/KPNA2/LAMP3/TFAP4/SRPK1/TRIM10/NELFCD/TRIM15/OAS3/FAM111A/STAT1/HMGA2/CXCL8/TRIM27/POLR2H/PLSCR1/TARDBP/PPIH/LEF1/ADAR/LARP1/CCL3/APOE/MORC2/POLR2D/RRP1B/SETDB1/ILF3/DHX9/TRIM11/IFITM3/EIF2AK2/TARBP2/PPIA/SMC3/ISG15/TRIM31/STAU1/POLR2G/SMARCA4/HDAC1/CCNK/TAF11/TRIM28/BANF1/PABPC1/CNOT7/GTF2F2/IFITM1/FMR1/CHMP4C/SP1/NELFA/REST/CCNT1/NR5A2/CHD1/SNW1/PPIB/TRIM14/RSF1/POLR2K/TRIM26/POLR2…	148
BP	GO:0016925	protein sumoylation	66/10257	82/18670	1.08889589922477e-06	3.36724124243527e-05	2.65217857902343e-05	NDC1/NUP85/RAE1/NUP107/NUP37/ZMIZ2/NUP62/SEH1L/NUP160/NUP155/NUP43/NUP188/GNL3/GNL3L/RANGAP1/NUP35/CBX4/NUP205/NUP93/UBA2/SENP1/NUP98/SENP5/NUP153/NUP50/TPR/NUP133/MDM2/POM121C/TRIM28/SUMO4/NUP88/SUMO1/ZNF451/IFIH1/NUP54/UBE2I/AAAS/NUP214/CTNNB1/SENP2/RWDD3/POM121/STX1A/RANBP2/NSMCE2/SUMO2/HMG20A/ZBED1/SENP6/MAGEA2/RELA/SAE1/NUP210/SUMO3/PARK7/MAGEA2B/TRPM4/PIAS2/PIAS1/CAPN3/PIAS3/ARNT/PIAS4/HMG2…	66
BP	GO:0018393	internal peptidyl-lysine acetylation	118/10257	161/18670	1.12294093258505e-06	3.45598440347486e-05	2.72207636590542e-05	BRCA2/CHEK1/LIF/RUVBL1/KAT2A/BRCA1/MRGBP/FOXP3/ACTL6A/ATAT1/NAA40/JADE3/YEATS2/SET/LEF1/BAZ1A/PAXIP1/WDR5/NOC2L/POLE3/TAF5/RUVBL2/BEND3/YEATS4/TADA1/MORF4L2/DPF1/IWS1/OGT/TRRAP/MSL3/KANSL2/TAF5L/NAA50/GTF3C4/SUPT7L/HAT1/PCGF2/PHF20/CTCF/EP400/ZNF451/HCFC1/MAP3K7/MSL2/TADA2A/CRTC2/KANSL3/TAF6L/MSL1/RSF1/ZMPSTE24/RPS6KA4/BAG6/NCOA3/SRCAP/SETD5/GATA3/BRD8/TAF1/PYGO2/ATF2/SUPT3H/CTBP1/KANSL1/ATG5/BRP…	118
BP	GO:0044773	mitotic DNA damage checkpoint	76/10257	97/18670	1.2741975406069e-06	3.90290933883527e-05	3.07409294406335e-05	CLSPN/EME1/CDK1/E2F7/BLM/GTSE1/SOX4/E2F1/AURKA/CDC25C/CCNB1/RFWD3/CASP2/PCNA/CHEK2/TIPIN/DONSON/MSH2/E2F8/CDK2/PRKDC/HMGA2/TRIAP1/CNOT11/HUS1/TFDP1/CNOT2/CNOT10/NBN/BAX/CDK5RAP3/RAD9A/MDC1/CNOT6/MDM2/E2F4/CNOT7/CCND1/PRMT1/RINT1/PIDD1/CNOT3/TAOK1/RPA2/NEK11/PML/MDM4/ATF2/CNOT8/PLK2/GIGYF2/TP53/EME2/TAOK2/EP300/ARID3A/CARM1/PLK3/CNOT4/ATM/PPP1R10/ZNF830/TAOK3/CNOT6L/SYF2/HUS1B/RAD9B/CNOT1/MUC1/XPC…	76
BP	GO:0002244	hematopoietic progenitor cell differentiation	121/10257	166/18670	1.32954125739879e-06	4.05321940875866e-05	3.192483376753e-05	INHBA/ANLN/TOP2A/RUNX1/SOX4/CBFB/PUS7/ESCO2/PSMD14/PSMD11/PRRC2C/PRKDC/MYB/TCF3/PSMD12/PSMB2/PSMD1/ADAR/PDGFRB/PSME3/PSMA1/PSME4/RRS1/PSMB3/PSMA4/PSMA3/PSMA7/EIF2AK2/PSMA5/AGPAT5/PSMD13/HSPA9/BATF/XRCC5/SIPA1L3/PSMC4/CDK6/DHX36/PTPN6/ACP6/PSMD3/PSMB7/YTHDF2/ZBTB24/ARMC6/PSMD7/KCNAB2/FOXC1/PSEN1/OSM/PSMA2/PDCD2/PSMC6/ERCC2/REST/PSMB4/PSMB1/PSMD2/PSMF1/PSMD4/ZBTB1/PSMC2/METTL3/NUDT21/PSMD5/PSMB8/WD…	121
BP	GO:0031331	positive regulation of cellular catabolic process	242/10257	361/18670	1.51400301014418e-06	4.59389739650789e-05	3.61834373958845e-05	RIPK2/PLK1/TREM2/AURKA/HSP90AA1/PNPT1/DTX3L/ADAM8/MTDH/AGO2/LARP1/APOE/PRR5L/RNFT1/EDEM2/PTK2/FBXO22/PHKG2/CTSC/TRIB3/PAFAH1B2/BCAP31/HK2/PIK3CB/BAX/PUM1/SUPV3L1/HNRNPR/PSMC4/POLR2G/PCSK9/DHX36/SH3BP4/TBK1/YTHDF2/ST20/MDM2/RAB3GAP2/PABPC1/HIF1A/CNOT7/TRIM65/IFNG/PRKAA1/HNRNPD/ANKIB1/SUMO1/GSK3B/FMR1/RNF19A/BCL2L11/MOV10/PSEN1/MEX3D/KHSRP/HMGB1/MAP3K7/HSF1/SMURF1/PSMC2/METTL3/MAGEF1/GNAI3/PTPN1/SO…	242
BP	GO:0019827	stem cell population maintenance	115/10257	157/18670	1.60921818603247e-06	4.85998931604105e-05	3.82792874946041e-05	ASPM/SOX9/SOX4/FANCD2/SALL4/LIF/LOXL2/RIF1/HMGA2/MTF2/POLR2H/HNF1B/GNL3/FANCC/POLR2D/CNOT2/MED14/SRRT/ELAVL1/SMC1A/PAX8/SMC3/LEO1/LBH/POLR2G/CUL4A/VPS72/POU5F1/CDX2/MED30/KDM2B/RBPJ/MED12/REST/IGF2BP1/DIS3L2/CTR9/METTL3/MED15/POLR2K/CNOT3/CTNNB1/POLR2B/NCOA3/ASCL2/NIPBL/STAT3/ZNF706/MED27/PRRX1/ZNF322/EOMES/NKAP/FUT10/POLR2A/ZC3H13/CDC73/KDM3A/SS18/NOTCH1/JAG1/EPHA1/BCL9/LIG4/ARID1A/POLR2C/SETD6/…	115
BP	GO:0006378	mRNA polyadenylation	39/10257	44/18670	1.65532297043671e-06	4.97597784089881e-05	3.91928611262273e-05	PABPC1L/PNPT1/CSTF3/MTPAP/CPSF3/ZC3H3/TUT1/CPSF6/CSTF2/SNRPA/LEO1/CPSF1/PAPOLA/PABPC1/CPSF2/SYMPK/GRSF1/PAPOLG/CCNT1/WDR33/CTR9/HSF1/FIP1L1/CLP1/NUDT21/SUPT5H/RNF20/CPSF7/SCAF8/ZC3H14/CDC73/SSU72/RNF40/NELFE/CDK9/APP/PAPOLB/PCF11/CPEB1	39
BP	GO:0034605	cellular response to heat	102/10257	137/18670	1.7551874028427e-06	5.25174823359832e-05	4.13649428857081e-05	NDC1/HSP90AA1/NUP85/DNAJC2/RAE1/CHORDC1/NUP107/NUP37/HSP90AB1/ATR/LYN/NUP62/SEH1L/ATP2A2/HSPH1/NUP160/NUP155/NUP43/IRAK1/NUP188/PTGES3/BAG4/HSPA5/NUP35/POLR2D/NUP205/NUP93/HSPA14/HDAC2/RPA3/DNAJC7/CXCL10/SLC52A3/NF1/HSPA9/CLPB/NUP98/NUP153/DHX36/NUP50/TPR/NUP133/POM121C/NUP88/SUMO1/GSK3B/PDCD6/DAXX/EIF2S1/TFEC/CCAR2/NUP54/HSF1/AAAS/NUP214/TRPV4/YWHAE/RPA2/POM121/HSBP1L1/TRPV1/HSBP1/FKBP4/RANBP2/I…	102
BP	GO:0006903	vesicle targeting	73/10257	93/18670	1.81506348580574e-06	5.40587802247119e-05	4.25789329001045e-05	FAM91A1/MAPK15/COL7A1/CTSC/AP1AR/SCRIB/F5/NSF/KLHL12/YKT6/PSEN1/PDCD6/C17orf75/TFG/TMED2/ANKRD28/CTSZ/GOSR1/SERPINA1/AP1M2/PPP6R3/TRAPPC4/SEC23IP/BET1/PREB/SAR1A/TBC1D23/TMED9/STARD3NL/SEC16A/CNIH1/SNAP23/WDR11/TRAPPC2/CSNK1D/ARFGAP3/TMED10/EXOC4/SCFD1/STARD3/TRAPPC3/CEP19/PPP6C/TGFA/PPP6R1/CUL3/GOSR2/TRAPPC6B/GOLGA2/TRAPPC2L/SEC22B/GBF1/LMAN1/SEC24D/RAB1A/CLASP1/TRAPPC9/ARFGAP2/WIPI1/USO1/CLASP2…	73
BP	GO:0051031	tRNA transport	33/10257	36/18670	1.86386124724844e-06	5.50645537352283e-05	4.33711217478544e-05	NDC1/NUP85/RAE1/NUP107/NUP37/NOL6/NUP62/SEH1L/SSB/NUP160/XPOT/NUP155/NUP43/NUP188/NUP35/RAN/NUP205/NUP93/NUP98/NUP153/NUP50/TPR/NUP133/POM121C/NUP88/NUP54/AAAS/NUP214/POM121/RANBP2/TOMM20/NUP210/SEC13	33
BP	GO:0000466	maturation of 5.8S rRNA from tricistronic rRNA transcript (SSU-rRNA, 5.8S rRNA, LSU-rRNA)	22/10257	22/18670	1.87439297876377e-06	5.50645537352283e-05	4.33711217478544e-05	BOP1/UTP20/ERI1/WDR12/EXOSC2/NOP14/RRS1/EXOSC9/PES1/EXOSC8/KRI1/URB1/EXOSC10/EXOSC3/FTSJ3/RCL1/FCF1/RPS21/ABT1/EXOSC7/ERI3/NOL9	22
BP	GO:0000469	cleavage involved in rRNA processing	22/10257	22/18670	1.87439297876377e-06	5.50645537352283e-05	4.33711217478544e-05	BOP1/UTP20/ERI1/EXOSC2/UTP23/NOP14/RRS1/EXOSC9/EXOSC8/RRP36/KRI1/NOB1/EXOSC10/EXOSC3/RCL1/FCF1/RPS21/ABT1/EXOSC7/ERI3/NOL9/NHP2	22
BP	GO:0098727	maintenance of cell number	116/10257	159/18670	2.03050726817232e-06	5.93808528244241e-05	4.67708175702851e-05	ASPM/SOX9/SOX4/EZH2/FANCD2/SALL4/LIF/LOXL2/RIF1/HMGA2/MTF2/POLR2H/HNF1B/GNL3/FANCC/POLR2D/CNOT2/MED14/SRRT/ELAVL1/SMC1A/PAX8/SMC3/LEO1/LBH/POLR2G/CUL4A/VPS72/POU5F1/CDX2/MED30/KDM2B/RBPJ/MED12/REST/IGF2BP1/DIS3L2/CTR9/METTL3/MED15/POLR2K/CNOT3/CTNNB1/POLR2B/NCOA3/ASCL2/NIPBL/STAT3/ZNF706/MED27/PRRX1/ZNF322/EOMES/NKAP/FUT10/POLR2A/ZC3H13/CDC73/KDM3A/SS18/NOTCH1/JAG1/EPHA1/BCL9/LIG4/ARID1A/POLR2C/S…	116
BP	GO:0051650	establishment of vesicle localization	198/10257	290/18670	2.04863366802134e-06	5.96410783622609e-05	4.69757819751124e-05	KIF23/FAM91A1/MAPK15/CDH3/CASK/MYO7A/ATP2A2/AP3M2/BLOC1S3/COL7A1/CHRNA5/CTSC/BLOC1S2/CHRNA6/FNBP1L/AP1AR/GIT1/SCRIB/KIF3B/F5/NSF/DGKI/CACNA1D/KLHL12/ASIP/PRKCG/YKT6/STX3/VAMP7/GSK3B/FMR1/TOR1A/DOC2A/MREG/PSEN1/PDCD6/TRIM46/CTBP2/C17orf75/TFG/TMED2/ANKRD28/CTSZ/ARF1/BLOC1S4/CPLX1/KIF3A/CDK5/GOSR1/KIF5B/CTNNB1/PICALM/SERPINA1/AP1M2/PPP6R3/DNM1L/TRAPPC4/PRKCZ/SEC23IP/GRIPAP1/PPFIA3/CADPS2/BET1/STX1A…	198
BP	GO:0016311	dephosphorylation	312/10257	478/18670	2.12855999273414e-06	6.16431898578943e-05	4.85527278602534e-05	PKMYT1/DLGAP5/CDCA2/SLC39A10/CDC25C/CDKN3/MASTL/NT5DC4/CDC25A/PPM1H/SPOCD1/PTBP1/CDC25B/HSP90AB1/PTPN2/PTPN12/ENOPH1/PGAM5/GPATCH2/ITGA2/ANKLE2/MFHAS1/DUSP12/NT5C3A/SET/NANP/PPM1G/CILP2/BAG4/PDGFRB/HSP90B1/RPRD1B/IGFBP3/RRP1B/FKBP1A/YWHAB/ALPP/PPME1/PPP4R2/PDP1/MPHOSPH10/SMG7/EIF2AK2/PPEF1/CDK5RAP3/PTPRJ/PXYLP1/ACP1/POLB/MINPP1/SMG5/PPP1R35/G6PC3/PPP1R9B/SPRED1/DUSP18/APTX/PTPN6/ACP6/PPP1R14B/TIM…	312
BP	GO:0048511	rhythmic process	201/10257	295/18670	2.14250469244449e-06	6.16431898578943e-05	4.85527278602534e-05	INHBA/DTL/CDK1/TOP2A/EZH2/TIMELESS/TYMS/CBX3/CASP2/PCNA/CLDN4/SUV39H2/SERPINE1/PRKDC/OXTR/SGPL1/TOP1/TARDBP/HNF1B/HSPA5/SUV39H1/MDK/HNF4A/CSF2/MYBBP1A/HDAC2/DHX9/ADNP/NONO/AHCY/NFYA/MMP7/GPR176/HNRNPU/AHR/SFPQ/CSNK2A1/ENOX2/NFKB2/HNRNPR/OGT/ARNTL2/RELB/CUL4A/HDAC1/GFPT1/PRKCG/PSPC1/PRKAA1/HNRNPD/GSK3B/CDK4/AMH/RAI1/SP1/SRC/CCAR2/CREB1/NCOR2/KDM5A/ETS1/PRMT5/USP7/METTL3/MTA1/CDK5/MAPK8/KDM5B/DNM1L…	201
BP	GO:0000460	maturation of 5.8S rRNA	26/10257	27/18670	2.16509424380969e-06	6.16431898578943e-05	4.85527278602534e-05	BOP1/UTP20/ERI1/WDR12/EXOSC2/NOP14/RRS1/EXOSC9/PES1/EXOSC8/KRI1/URB1/EXOSC10/EXOSC3/EXOSC4/LAS1L/MPHOSPH6/FTSJ3/RCL1/FCF1/RPS21/ABT1/EXOSC7/ERI3/NOL9/C1D	26
BP	GO:0022616	DNA strand elongation	26/10257	27/18670	2.16509424380969e-06	6.16431898578943e-05	4.85527278602534e-05	GINS1/RFC3/DNA2/GINS4/MCM4/RFC4/FEN1/PCNA/DCLRE1B/LIG1/MCM3/RNASEH2A/MCM7/GINS2/POLE/NBN/POLA1/POLD3/GINS3/TERT/LIG3/POT1/POLD2/RNASEH1/NUCKS1/RAD50	26
BP	GO:0032201	telomere maintenance via semi-conservative replication	26/10257	27/18670	2.16509424380969e-06	6.16431898578943e-05	4.85527278602534e-05	RFC3/DNA2/POLE2/PRIM2/RFC4/FEN1/PCNA/POLD1/POLE/PRIM1/RFC5/POLE3/POLA2/POLA1/RFC2/RPA3/POLD3/POLD2/RTEL1/RPA2/UPF1/RFC1/RPA1/TERF2/TERF1/POLE4	26
BP	GO:0032210	regulation of telomere maintenance via telomerase	46/10257	54/18670	2.32658302818087e-06	6.5950465399706e-05	5.19453163632627e-05	NEK2/DKC1/AURKB/MAPK15/CCT6A/NAT10/ATR/CCT5/PIF1/CCT2/CCT3/MAPKAPK5/GNL3L/DCP2/SMG7/CCT8/HNRNPU/CCT4/PARN/SMG5/TCP1/XRCC5/HNRNPC/EXOSC10/PNKP/HNRNPA1/POT1/CCT7/SRC/PINX1/CTNNB1/XRN1/TNKS/NAF1/FBXO4/ACD/ATM/TERF2/TNKS2/MAP3K4/MAPK1/TERF1/HMBOX1/CTC1/TEN1/MAPK3	46
BP	GO:0002478	antigen processing and presentation of exogenous peptide antigen	126/10257	175/18670	2.383462082574e-06	6.72677530116845e-05	5.29828666114818e-05	KIF23/KIF18A/KIF11/KIF4A/KIF2C/CENPE/KIF15/IFI30/FCGR1A/PSMD14/PSMD11/KIF22/AP1S3/RACGAP1/KIF4B/TAP2/PSMD12/PSMB2/PSMD1/PDIA3/PSME3/PSMA1/PSME4/PSMB3/PSMA4/TAPBP/PSMA3/AP2B1/PSMA7/CANX/PSMA5/PSMD13/TAP1/KIF3B/FCGR1B/PSMC4/CAPZA1/PSMD3/PSMB7/CTSV/PSMD7/FCER1G/CTSS/CHUK/KIF2A/CLTC/PSMA2/PSMC6/CYBA/PSMB4/PSMB1/PSMD2/PSMF1/ARF1/AP1S1/PSMD4/PSMC2/KIF3A/CTSD/PSMD5/CTSL/PSMB8/CLTA/AP1M2/CALR/PSMB5/IKBKB…	126
BP	GO:0002223	stimulatory C-type lectin receptor signaling pathway	86/10257	113/18670	2.4083369687958e-06	6.76742688231619e-05	5.33030552910593e-05	PSMD14/PSMD11/LYN/NRAS/PSMD12/PSMB2/PSMD1/PSME3/PSMA1/PSME4/PSMB3/PSMA4/PSMA3/PSMA7/PSMA5/PSMD13/MUC13/PAK2/PSMC4/RELB/PSMD3/PSMB7/CARD11/PSMD7/FCER1G/CHUK/PSMA2/PSMC6/SRC/PSMB4/MAP3K7/PSMB1/PSMD2/PSMF1/MUC3A/PSMD4/PSMC2/PSMD5/PSMB8/PSMB5/PRKACG/CARD9/IKBKB/PSMB9/PSMD10/MUC12/NFKB1/PSMD6/PSME2/MUC16/CLEC4A/EP300/PSMA6/PAK1/KRAS/CUL1/SYK/HRAS/MUCL1/RELA/PSMC1/PSMC3/MALT1/BCL10/PSMD9/CLEC6A/TAB3/PS…	86
BP	GO:0019058	viral life cycle	221/10257	328/18670	2.43163456459676e-06	6.80331350259258e-05	5.35857131665069e-05	CDK1/TOP2A/CLDN1/TRIM59/KPNA2/SLC52A2/NDC1/LAMP3/NUP85/SRPK1/RAE1/TRIM10/NUP107/XPO1/TRIM15/NUP37/HSP90AB1/CLEC5A/CD80/NUP62/OAS3/FAM111A/SEH1L/HMGA2/ITGA2/PVR/NUP160/CXCL8/TRIM27/F11R/NUP155/NUP43/PLSCR1/PPIH/ADAR/LARP1/SLC1A5/XPR1/NUP188/APOE/MORC2/NUP35/RAN/NUP205/SETDB1/ILF3/NUP93/SCARB1/TRIM11/TNFRSF4/IFITM3/TFRC/EIF2AK2/CTSB/KPNB1/CD46/TARBP2/PPIA/SMC3/NUP98/ISG15/TRIM31/STAU1/NUP153/DEK/NU…	221
BP	GO:0042770	signal transduction in response to DNA damage	99/10257	133/18670	2.52440397248373e-06	7.03242365265619e-05	5.53902795414307e-05	DTL/CDK1/E2F7/BRCA2/FOXM1/GTSE1/SOX4/PLK1/E2F1/AURKA/CHEK1/CDC25C/ATAD5/CCNB1/BID/CASP2/PCNA/CHEK2/BRCA1/TFAP4/ATR/E2F8/CDK2/PRKDC/TRIAP1/EEF1E1/CNOT11/PMAIP1/PAXIP1/TFDP1/CNOT2/CNOT10/NBN/BAX/KDM1A/PRPF19/MYO6/BATF/SPRED1/SMYD2/MIF/USP10/CNOT6/MDM2/E2F4/CNOT7/SNAI1/CDC5L/PRMT1/BRCC3/RINT1/PIDD1/ANKRD1/MSX1/SP100/MAD2L2/ZMPSTE24/CNOT3/SPRED2/SPRED3/PSMD10/PML/MDM4/CNOT8/DYRK3/PLK2/TP53/ATRX/EP300…	99
BP	GO:0006892	post-Golgi vesicle-mediated transport	80/10257	104/18670	2.57050839614491e-06	7.13012693746117e-05	5.61598310537916e-05	MYO1B/KRT18/CORO7/SCAMP3/EXOC6/AP1AR/LYPLA1/RABIF/NSF/CCDC93/EXOC8/VAMP7/ARFGEF2/EXOC1/VPS54/GOPC/PKDCC/RP2/ARF1/STEAP2/C16orf70/ARF3/LAMP1/SPTBN1/AP4M1/EXOC2/CSK/VPS13C/AP3D1/ARFRP1/GGA3/SEC16A/STX4/VTI1A/ARF4/SNAP23/GGA2/GGA1/EXOC4/SCFD1/SYS1/VPS13A/GOLPH3/AP1G1/VPS52/GOSR2/RAB14/ANXA13/RAB10/EPS15/AP2A1/PREPL/EXOC5/MON2/GOLGA4/GBF1/GOLPH3L/AMN/KLHL20/WIPI1/DNM2/KIF16B/ACSL3/RAB31/GAK/LLGL1/RAB…	80
BP	GO:0048024	regulation of mRNA splicing, via spliceosome	76/10257	98/18670	2.62296881333979e-06	7.24455018829704e-05	5.70610759393218e-05	SRPK1/PTBP1/SRSF10/HNRNPA2B1/SRSF2/SART3/SRSF1/RBM19/SF3B4/RBM15/RNPS1/SRSF6/TIA1/HNRNPU/DAZAP1/KHDRBS1/RBM25/PRPF19/SNRNP70/NCBP1/MAGOH/SFSWAP/NUP98/RBM17/SREK1/RBMX/SRSF9/SRSF7/FMR1/HNRNPL/HNRNPA1/U2AF2/TRA2B/REST/RBM8A/CELF1/HNRNPK/SNW1/C9orf78/C1QBP/CWC22/TRA2A/WTAP/SRSF3/SON/RBM10/SMU1/SRPK2/RBM4/RBM4B/NSRP1/THRAP3/SRSF4/YTHDC1/SLC39A5/METTL16/RBM7/RBM3/MBNL3/SRSF8/RBM15B/RBMXL1/DDX5/DYRK1A/…	76
BP	GO:0030705	cytoskeleton-dependent intracellular transport	129/10257	180/18670	2.71554364782775e-06	7.46832280677052e-05	5.88236017061365e-05	KIF23/KIF4A/TUBB/BICD1/TMEM201/WDR34/MYO19/TTC26/AP3M2/BLOC1S3/CEP131/IFT80/HOOK1/SPAST/LRPPRC/TUBA1C/BLOC1S2/HNRNPU/FNBP1L/SFPQ/KIF3B/RPGR/MAK/HIF1A/COPG1/SSX2IP/VAMP7/IFT81/FMR1/MREG/IFT52/TRIM46/TRAF3IP1/LCA5L/SYNE2/BLOC1S4/IFT88/KIF3A/TNPO1/KIF5B/CCDC88C/MAP1S/ACTL8/MAP6D1/RABL2B/IFT122/PRKCZ/LAMP1/MYO10/DYNC2LI1/OPA1/RHOT2/MAPK8IP3/TUBA1B/AP3D1/ARHGAP21/BLOC1S6/HOOK2/CLN3/SPG7/TTC30B/TTC21B/…	129
BP	GO:0042176	regulation of protein catabolic process	253/10257	381/18670	2.75752600797345e-06	7.51978505887444e-05	5.92289397049061e-05	DTL/SOX9/PLK1/TREM2/MAD2L1/AURKA/PBK/TIMP1/HSP90AA1/CHEK2/LAMP3/PSMD14/XPO1/HSP90AB1/SF3B3/ADAM8/PANO1/PSMD1/BARD1/APOE/USP14/PSME3/RNFT1/NUDT15/EDEM2/ATP13A2/PTK2/FBXO22/LPCAT1/EFNA1/CTSC/TRIB3/BCAP31/AZIN1/SENP1/CSNK2A1/CDK5RAP3/SMARCC1/CTSA/C4BPA/OGT/SNRNP70/HECW2/RHBDD3/PSMC4/PCSK9/NSF/GLMN/PSMD3/MDM2/RHBDF1/PRKCG/IFNG/ODC1/AREL1/ANKIB1/TLK2/SUMO1/GSK3B/FMR1/RNF19A/PSEN1/ATG4B/BANP/HGS/PHB/WN…	253
BP	GO:0045089	positive regulation of innate immune response	253/10257	381/18670	2.75752600797345e-06	7.51978505887444e-05	5.92289397049061e-05	RIPK2/HMGB3/HSPD1/PIK3AP1/PSMD14/PSMD11/TRIM15/CASP8/LYN/MICB/PRKDC/PVR/MFHAS1/ADAM8/WDFY1/NRAS/PSMD12/PSMB2/PLSCR1/PSMD1/PARP9/IRF3/NLRC5/IKBKE/UNC93B1/IRAK1/PSME3/HSP90B1/PSMA1/HAVCR2/PSME4/DHX9/OTULIN/NONO/UBE2D1/PSMB3/PSMA4/PSMA3/ULBP2/PSMA7/CTSB/PSMA5/CD300LF/PSMD13/SFPQ/ULBP1/PUM1/CNPY3/TLR2/MUC13/RBM14/NLRC4/PAK2/XRCC5/PSMC4/RELB/IRF7/MMP12/PSMD3/BIRC2/TBK1/PSMB7/UBE2V1/POLR3F/POLR3D/HMGB2…	253
BP	GO:0030488	tRNA methylation	35/10257	39/18670	3.00715011779007e-06	8.16605513078874e-05	6.43192302947048e-05	TRMT6/METTL1/WDR4/TARBP1/FTSJ1/NSUN2/TRMT1/THADA/THUMPD2/GTPBP3/METTL2A/TRMT13/THUMPD3/TRMT11/ALKBH8/TRMT5/NSUN6/TRMT10C/NSUN3/METTL2B/TRMT112/METTL6/TRMT61A/TRMT12/TRMT10A/METTL8/TRMT61B/TRMT1L/TYW3/MTO1/HSD17B10/TRDMT1/LCMT2/TRMT44/BCDIN3D	35
BP	GO:0000291	nuclear-transcribed mRNA catabolic process, exonucleolytic	32/10257	35/18670	3.1242388487548e-06	8.44851702071225e-05	6.65440170560591e-05	PATL1/EXOSC2/LSM5/DCP2/EXOSC9/EXOSC5/EXOSC8/DIS3/POLR2G/CNOT6/LSM7/CNOT7/LSM4/EXOSC3/EXOSC4/DIS3L2/LSM2/LSM6/EXOSC7/SKIV2L/CNOT8/EXOSC1/DCP1A/EDC3/EXOSC6/EDC4/DCPS/HBS1L/WDR61/DDX6/LSM1/LSM3	32
BP	GO:0007033	vacuole organization	118/10257	163/18670	3.17067207115897e-06	8.53835566495851e-05	6.7251623404056e-05	CLN6/VMP1/MYO7A/NPRL3/TMEM199/TMEM165/ATP13A2/HOOK1/VPS33A/HEXB/TMEM41B/TPP1/RAB3GAP2/PPT1/HPS4/PSEN1/ATG4B/RAB20/UBXN2B/ARF1/SMURF1/IFT88/WDR45B/ACP2/RUFY4/ATG16L1/LAPTM4B/VPS16/ATG7/UBQLN1/CHMP4A/ANXA2/NSFL1C/VPS41/MBTPS1/GRN/ABCA1/WIPI2/ATG2A/PIKFYVE/TMEM106B/HOOK2/GBA/CLN3/RAB7A/AMBRA1/ATG3/ATG5/RB1CC1/FAM160A2/GNPTAB/ATG9B/MFSD8/MAP1LC3B2/SCFD1/SCARB2/ATG13/PIK3C2B/ATG101/PIP4K2B/RAB14/VPS35…	118
BP	GO:0000380	alternative mRNA splicing, via spliceosome	61/10257	76/18670	3.32470385237474e-06	8.91600041406555e-05	7.02261097623248e-05	PTBP1/SRSF10/SRSF2/SART3/RSRC1/SRSF1/RBM19/SCNM1/RBM15/DHX9/HNRNPM/RNPS1/SRSF6/HNRNPU/SFPQ/KHDRBS1/KDM1A/CDK13/RBM25/MAGOH/SFSWAP/RBM17/SREK1/RBMX/SRSF9/SRSF7/FMR1/HNRNPL/HNRNPA1/TRA2B/REST/RBM8A/CELF1/ESRP2/WTAP/SRSF3/RBM10/SMU1/RBM4/RBM4B/NSRP1/THRAP3/SRSF4/SLU7/RBM7/MBNL3/SRSF8/RBM15B/DDX5/DYRK1A/DDX17/RBM5/SAP18/PQBP1/MYOD1/RBFOX3/RBM24/CELF3/SRRM4/CELF2/RBM11	61
BP	GO:0044843	cell cycle G1/S phase transition	202/10257	298/18670	3.48667640483977e-06	9.31173124152042e-05	7.33430495598309e-05	INHBA/KIF14/IQGAP3/CDK1/MCM10/E2F7/ORC6/MTBP/CDC45/GTSE1/SOX4/DBF4/RRM2/EZH2/E2F1/AURKA/ORC1/POLE2/CDC25C/PPAT/CDC6/CCNB1/CDC7/RCC1/CCNA2/MCM2/BID/TYMS/MCM4/PRIM2/CDT1/CDKN3/RFWD3/CASP2/CDC25A/PCNA/CHEK2/MCM8/MCM3/RBL1/FBXO5/SKP2/CCNE2/MCM7/E2F8/CDK2/NASP/MCM6/ORC2/PRKDC/TRIAP1/POLE/MEN1/PRIM1/GMNN/CNOT11/RBBP8/E2F6/TFDP1/PSME3/CNOT2/ORC5/MCM5/CNOT10/POLE3/ADAM17/POLA2/POLA1/RPA3/CCNE1/CRLF3/ZPR1…	202
BP	GO:0034502	protein localization to chromosome	65/10257	82/18670	3.59135083552243e-06	9.55181088476604e-05	7.52340162035368e-05	CDK1/CDCA5/BRCA2/NDC80/MTBP/RCC2/CENPA/PLK1/TTK/DKC1/EZH2/AURKB/CDT1/SPDL1/ESCO2/MCM8/CCT6A/MSH2/ATR/BUB3/CCT5/CCT2/CENPQ/CCT3/GNL3/RAD21/GNL3L/HDAC8/CCT8/RUVBL2/WRAP53/PPHLN1/CCT4/ZW10/TCP1/NABP2/XRCC5/TERT/RB1/LEMD2/CTCF/POT1/LRWD1/CCT7/CHAMP1/PINX1/NIPBL/RPA2/MCM9/TNKS/BOD1/MIS12/ACD/ATRX/CARM1/SPIDR/RPA1/TERF2/TNKS2/MAU2/PIH1D1/TERF1/SETD2/CHMP7/TRAPPC12	65
BP	GO:0051568	histone H3-K4 methylation	47/10257	56/18670	4.30392820030189e-06	0.000114001180157996	8.97920482168246e-05	DNMT1/BRCA1/DNMT3B/MYB/WDR5B/TET3/PAXIP1/WDR5/BEND3/KDM1A/OGT/RBBP5/ZNF335/DPY30/CTR9/SNW1/KMT2B/CTNNB1/SETD1A/GATA3/PYGO2/KMT2A/KMT2D/RLF/WDR61/PRMT6/NELFE/KMT2E/PAGR1/KDM6A/RTF1/PRDM7/PIH1D1/WDR82/ARID4A/BCOR/GFI1/ASH1L/CTCFL/KMT2C/DYDC1/TET2/SETD1B/PRDM9/CXXC1/ASH2L/GCG	47
BP	GO:0090503	RNA phosphodiester bond hydrolysis, exonucleolytic	37/10257	42/18670	4.34544511786097e-06	0.000114631068558104	9.0288174393021e-05	PNPT1/ERI1/EXOSC2/XRN2/CNOT2/DCP2/ISG20L2/EXOSC9/EXOSC5/EXOSC8/PARN/DIS3/CNOT6/PAN3/EXOSC10/CNOT7/EXOSC3/EXOSC4/ANGEL2/USB1/ERI2/ANGEL1/DIS3L2/XRN1/EXOSC7/TOE1/ERI3/PAN2/CNOT8/EXOSC1/EXOSC6/DCPS/PDE12/DIS3L/CNOT6L/CNOT1/ZC3H12A	37
BP	GO:1902117	positive regulation of organelle assembly	60/10257	75/18670	4.89688287154943e-06	0.000128652658531805	0.000101332159036427	SPAG5/PLK4/MAPK15/CEP135/NUP62/G3BP1/CSF2/CNOT2/ASAP1/WRAP73/CEP295/CENPJ/CNOT6/FSCN1/RAB3GAP2/PAN3/SRC/CCP110/ZMYND10/PAN2/GPSM2/EDN1/SDC4/MNS1/ARHGEF5/CCDC88A/MAPK9/SDC1/DYNC1H1/CEP120/PIP4K2B/SDCBP/HTT/STX18/RP1/LCP1/CNOT6L/G3BP2/BBS4/NUMA1/LRSAM1/PIP4K2C/CNOT1/RALB/SH3GLB1/ATMIN/MARK4/PIP4K2A/CROCC/KCTD17/ARHGAP35/PDCD6IP/RAB3GAP1/IL5/PROX1/BMP10/RHOA/TNF/FUZ/DZIP1	60
BP	GO:1903313	positive regulation of mRNA metabolic process	62/10257	78/18670	5.08539489148687e-06	0.000133064401553359	0.000104807030450588	CCNB1/PNPT1/NCBP2/AGO2/PRR5L/SF3B4/DAZAP1/PUM1/PRPF19/HNRNPR/SNRNP70/NCBP1/NUP98/LEO1/POLR2G/DHX36/YTHDF2/PABPC1/CNOT7/RBMX/HNRNPD/MOV10/TRA2B/MEX3D/KHSRP/HSF1/METTL3/SNW1/NUDT21/TRA2A/PLEKHN1/ROCK2/UPF1/CNOT8/YTHDF3/GIGYF2/CDC73/TNRC6A/ZC3HAV1/THRAP3/SLC39A5/METTL16/ZC3H12D/ROCK1/RBM3/TRIM71/RC3H1/ZFP36L2/RBM23/CNOT6L/RBMXL1/METTL14/CNOT1/FTO/ZC3H12A/TNRC6B/GTPBP1/BTG2/CPEB1/RBM24/CELF3/ZFP36	62
BP	GO:0006368	transcription elongation from RNA polymerase II promoter	66/10257	84/18670	5.31901559119508e-06	0.000138616120023765	0.000109179793714004	EZH2/NELFCD/NCBP2/POLR2H/CDK12/GTF2H3/POLR2D/SSRP1/SUPT16H/ADRM1/HNRNPU/CDK13/BRD4/IWS1/EAF1/NCBP1/LEO1/GTF2H4/POLR2G/CCNK/RNF168/GTF2F2/CCNT2/PCID2/ERCC2/NELFA/CCNT1/CTR9/CDK7/ERCC3/RNF8/POLR2K/POLR2B/SUPT5H/NELFB/TCEA1/GTF2H1/ENY2/POLR2A/CDC73/ELP3/MNAT1/ELP2/WDR61/SUPT6H/CTDP1/NELFE/POLR2C/GTF2H2/CDK9/RTF1/SUPT4H1/POLR2J/RECQL5/SETD2/SHH/GTF2F1/ELL/CCNH/BTBD18/POLR2I/ELP4/PBRM1/MLLT1/ELL3/ELL2	66
BP	GO:0140013	meiotic nuclear division	123/10257	172/18670	5.48260346197313e-06	0.000142305486645511	0.000112085691575151	NUF2/BUB1/EME1/KIF18A/ASPM/BUB1B/TRIP13/TOP2A/BRCA2/PLK1/TTK/RAD51/CKS2/BRIP1/NCAPH/FANCD2/AURKA/CDC20/FANCA/RAD54L/RAD54B/LIF/NDC1/MASTL/FIGNL1/MND1/MAPK15/RAD51D/MSH5/PTTG1/FBXO5/SMC4/CDC25B/CCNE2/SMC2/ESPL1/FBXO43/RMI1/RAD21/PSMC3IP/MLH3/RAD1/P3H4/FANCM/CCNE1/MSX2/PSMD13/ACTR2/SPDYA/TDRKH/SLX4/GPR3/WNT5A/MSX1/HSF1/CCNB1IP1/ACTR3/MOV10L1/RAD51B/BAG6/CALR/TEX19/MEIKIN/M1AP/HORMAD1/SPIRE2/SYCE2/S…	123
BP	GO:0016574	histone ubiquitination	39/10257	45/18670	5.80113764031707e-06	0.000149971010277477	0.000118123375278204	UHRF1/DTX3L/CBX8/SUZ12/RNF2/KDM1A/PCGF1/LEO1/RNF168/PCGF2/UBR5/TRIM37/KDM2B/ATXN7L3/CTR9/PCGF3/RNF8/BMI1/UBE2N/WDR70/UBE2A/CUL4B/TRIP12/RNF20/PCGF6/CDC73/UBR2/HUWE1/RNF40/OTUB1/DDB1/WAC/CDK9/USP22/DDB2/BCOR/RAG1/RYBP/PCGF5	39
BP	GO:0051783	regulation of nuclear division	133/10257	188/18670	5.8401260794294e-06	0.000150377429686662	0.000118443488027346	BUB1/ANLN/NEK2/CENPF/BUB1B/MKI67/PKMYT1/DLGAP5/TRIP13/CDCA5/KIF11/NDC80/MTBP/UBE2C/PLK1/NUSAP1/TTK/CENPE/AURKB/KNTC1/MAD2L1/AURKA/CDC20/CHEK1/CDC25C/CDC6/CCNB1/RCC1/GEN1/TACC3/KIF20B/LIF/CDT1/SPDL1/MAPK15/BORA/PTTG1/FBXO5/NUP62/BUB3/ESPL1/CCSAP/RANBP1/FBXO43/CEP85/NEK6/NAA10/XRCC3/RAD21/ANAPC1/PDGFRB/ZNF207/RAD1/PDGFB/ANAPC5/MAD1L1/SMC1A/HNRNPU/MSX2/CDK13/SPHK1/PPP1R9B/ZW10/SMC3/HECW2/CDC27/TPR/R…	133
BP	GO:0031023	microtubule organizing center organization	98/10257	133/18670	6.04730135594678e-06	0.000155094081997952	0.000122158518618875	STIL/NEK2/CDK1/BRCA2/XRCC2/KIF11/WDR62/PLK1/PLK4/AURKA/CHEK1/CCNF/GEN1/KAT2A/SASS6/BRCA1/CHORDC1/HAUS7/POC1A/XPO1/ODF2/CKAP5/CEP135/CDK2/NUP62/CEP152/HAUS8/RANBP1/CEP72/CEP85/XRCC3/HAUS6/CEP131/PARD6B/HAUS2/C2CD3/SAC3D1/CEP76/CCDC78/SPICE1/MCIDAS/RBM14/KIF3B/CEP295/CENPJ/E2F4/HAUS5/CEP192/HAUS3/SSX2IP/TRIM37/SDCCAG8/TMEM67/CHMP4C/CEP250/ALMS1/GCC2/UBXN2B/SYNE2/CCP110/RTTN/KIF3A/CTNNB1/NPM1/CNTROB…	98
BP	GO:0006271	DNA strand elongation involved in DNA replication	20/10257	20/18670	6.22145627742288e-06	0.000158929928541439	0.000125179790129466	GINS1/RFC3/DNA2/GINS4/MCM4/RFC4/FEN1/PCNA/LIG1/MCM3/RNASEH2A/MCM7/GINS2/POLE/POLA1/POLD3/GINS3/LIG3/POLD2/RNASEH1	20
BP	GO:0009615	response to virus	218/10257	326/18670	6.36940097279829e-06	0.000162068655461399	0.000127651981369468	DDX21/STMN1/DTX3L/FOXP3/ABCE1/HMGA1/TRIM15/SKP2/OAS3/MICB/FAM111A/STAT1/IVNS1ABP/HMGA2/CCT5/G3BP1/POLR3K/NT5C3A/PLSCR1/PARP9/IRF3/NLRC5/IKBKE/ADAR/PMAIP1/IL23A/UNC93B1/XPR1/SERINC5/CXCL9/STAT2/RRP1B/ILF3/CREBZF/BCL2L1/DHX9/TRIM11/IFITM3/TNFSF4/EXOSC5/IFI6/CXCL10/EIF2AK2/POLR3A/OAS2/IRF9/PUM1/TARBP2/APOBEC3B/IL2RA/ENO1/ISG15/IRF7/CDK6/DHX36/MMP12/BIRC2/TBK1/LGALS8/BANF1/IFNGR1/POLR3F/POLR3D/CNOT7/…	218
BP	GO:0042157	lipoprotein metabolic process	96/10257	130/18670	6.40396542194819e-06	0.000162309131459024	0.000127841390218953	APOC1/PIGW/ZDHHC9/ZDHHC23/PIGU/DPM2/LIPG/ZDHHC24/APOE/ABHD17C/DPM1/LYPLA1/ZDHHC16/PIGM/PCSK9/RAB3GAP2/PPT1/PIGA/PIGC/NMT1/PIGF/ZDHHC6/PIGG/PIGO/PIGX/CTSD/WDR45B/ZDHHC5/PIGT/PIGL/MAP6D1/LYPLA2/PIGK/ZDHHC8/ATG7/ABHD13/APOL6/ABCA1/GPAA1/WIPI2/ABHD12/APOL4/GBA/PGAP2/ZDHHC12/ITGAV/ZDHHC7/ATG5/ZDHHC20/PPM1B/ZDHHC17/ATM/ZDHHC4/APOL2/PIGQ/ATG10/APOL1/PIGB/PEMT/ATG12/LYPLAL1/APOA2/ZDHHC11/WIPI1/APOL5/ZDHH…	96
BP	GO:0006402	mRNA catabolic process	241/10257	364/18670	6.52613585570379e-06	0.000164759437638334	0.000129771352788584	E2F1/IGF2BP2/PNPT1/DHX34/PSMD14/MRTO4/PSMD11/XPO1/PATL1/TBRG4/NCBP2/IGF2BP3/SLC11A1/SSB/SMG9/MTPAP/EXOSC2/PSMD12/PSMB2/PSMD1/SET/TARDBP/CNOT11/AGO2/LARP1/HELZ2/FASTKD3/LSM5/PSME3/PSMA1/PRR5L/POLR2D/YWHAB/CNOT2/PSME4/CNOT10/MAGOHB/DCP2/DHX9/HNRNPM/FASTKD1/RNPS1/PSMB3/EXOSC9/PSMA4/SMG7/ELAVL1/PSMA3/EXOSC5/PSMA7/EXOSC8/PSMA5/HNRNPU/PSMD13/PUM1/PARN/EIF4A3/SMG5/SUPV3L1/HNRNPR/NCBP1/PATL2/MAGOH/UPF3B/…	241
BP	GO:0030330	DNA damage response, signal transduction by p53 class mediator	81/10257	107/18670	6.7584576493836e-06	0.000169960746256678	0.000133868118748389	CDK1/E2F7/BRCA2/FOXM1/GTSE1/SOX4/E2F1/AURKA/CDC25C/CCNB1/CASP2/PCNA/CHEK2/BRCA1/TFAP4/ATR/E2F8/CDK2/TRIAP1/EEF1E1/CNOT11/PMAIP1/PAXIP1/TFDP1/CNOT2/CNOT10/NBN/BAX/KDM1A/MYO6/BATF/SPRED1/SMYD2/MIF/USP10/CNOT6/MDM2/E2F4/CNOT7/SNAI1/PRMT1/PIDD1/ANKRD1/MSX1/SP100/ZMPSTE24/CNOT3/SPRED2/SPRED3/PSMD10/PML/MDM4/CNOT8/DYRK3/PLK2/TP53/ATRX/EP300/ARID3A/CARM1/PLK3/CNOT4/ATM/BCL3/PPM1D/SIRT1/CNOT6L/DDX5/DYRK1…	81
BP	GO:0019884	antigen processing and presentation of exogenous antigen	129/10257	182/18670	6.86719682620108e-06	0.000172025942200533	0.000135494752556134	KIF23/KIF18A/KIF11/KIF4A/KIF2C/CENPE/KIF15/IFI30/FCGR1A/PSMD14/PSMD11/KIF22/AP1S3/RACGAP1/KIF4B/TAP2/PSMD12/PSMB2/PSMD1/PDIA3/PSME3/PSMA1/PSME4/PSMB3/PSMA4/TAPBP/PSMA3/AP2B1/PSMA7/CANX/PSMA5/PSMD13/TAP1/KIF3B/FCGR1B/PSMC4/CAPZA1/PSMD3/PSMB7/CTSV/PSMD7/FCER1G/CTSS/CHUK/KIF2A/CLTC/PSMA2/PSMC6/CYBA/PSMB4/PSMB1/PSMD2/PSMF1/ARF1/AP1S1/PSMD4/PSMC2/KIF3A/CTSD/PSMD5/CTSL/PSMB8/CLTA/AP1M2/CALR/PSMB5/IKBKB…	129
BP	GO:0098732	macromolecule deacylation	79/10257	104/18670	6.98026425312468e-06	0.000174183196401331	0.000137193895257512	FOXP3/BRMS1/HDAC10/ABHD17C/HDAC8/TBL1XR1/HDAC2/UCN/ELK4/SFPQ/MORF4L2/RBM14/LYPLA1/SPRED1/VEGFA/HDAC1/MSL3/PPT1/IFNG/SMARCAD1/PRKAA1/PRKD2/AKAP8/PHB/REST/CCAR2/MTA2/KDM5A/NEK3/FNTA/MTA1/HDAC7/MAPK8/LYPLA2/BAZ2A/NIPBL/SPRED2/SPRED3/ABHD13/MIER2/SREBF1/SUDS3/ABHD12/CTBP1/TP53/SIRT6/HDAC6/SIN3B/SIN3A/EP300/AKAP8L/SIRT7/RCOR1/SIRT5/BRMS1L/MTA3/SIRT1/HDAC3/MIER1/MORF4L1/LYPLAL1/DYRK1A/SKI/SIRT3/PPT2/NO…	79
BP	GO:0007098	centrosome cycle	92/10257	124/18670	7.14386382396361e-06	0.000177579968824142	0.000139869333816551	STIL/NEK2/CDK1/BRCA2/XRCC2/KIF11/WDR62/PLK1/PLK4/AURKA/CHEK1/CCNF/GEN1/KAT2A/SASS6/BRCA1/CHORDC1/HAUS7/POC1A/XPO1/ODF2/CKAP5/CEP135/CDK2/NUP62/CEP152/HAUS8/RANBP1/CEP72/CEP85/XRCC3/HAUS6/CEP131/PARD6B/HAUS2/C2CD3/SAC3D1/CEP76/SPICE1/RBM14/KIF3B/CEP295/CENPJ/HAUS5/CEP192/HAUS3/SSX2IP/TRIM37/SDCCAG8/TMEM67/CHMP4C/CEP250/ALMS1/UBXN2B/SYNE2/CCP110/RTTN/KIF3A/CTNNB1/NPM1/CNTROB/ROCK2/NSFL1C/PLK2/USP33…	92
BP	GO:0072395	signal transduction involved in cell cycle checkpoint	59/10257	74/18670	7.19024775576613e-06	0.000177754069237875	0.000140006462508752	DTL/CDK1/E2F7/GTSE1/SOX4/PLK1/E2F1/AURKA/CHEK1/CDC25C/CCNB1/CASP2/PCNA/CHEK2/BRCA1/E2F8/CDK2/PRKDC/TRIAP1/CNOT11/TFDP1/CNOT2/CNOT10/BAX/PRPF19/CNOT6/SOX11/MDM2/E2F4/CNOT7/CDC5L/PRMT1/BRCC3/RINT1/PIDD1/CNOT3/PML/MDM4/CNOT8/PLK2/TP53/EP300/UIMC1/ARID3A/CARM1/PLK3/CNOT4/ATM/FZR1/CNOT6L/BABAM1/CDC14B/CNOT1/MUC1/SFN/PCBP4/BTG2/CDKN1A/CRADD	59
BP	GO:0016241	regulation of macroautophagy	122/10257	171/18670	7.20587438346329e-06	0.000177754069237875	0.000140006462508752	RIPK2/ATP6V1C1/NPRL3/LARP1/SNX5/ATP6V0D2/ATP13A2/PAFAH1B2/LZTS1/USP36/TBK1/RAB3GAP2/HIF1A/ATP6V1E2/EXOC8/PRKAA1/ATP6V0B/NPC1/ATP6V1A/SLC38A9/EXOC1/MAP3K7/SMURF1/IFT88/GNAI3/CDK5/LAMTOR5/MAPK8/RUFY4/SUPT5H/VPS26A/NOD1/ATP6V1C2/SPTLC2/TRIM13/UBQLN1/UBQLN4/ATP6V1B1/CHMP4A/CDC37/CLEC16A/VPS13C/TSC1/PIKFYVE/ATP6V1B2/GBA/KDR/RB1CC1/TP53/HDAC6/POLDIP2/RHEB/ATP6V0A2/MTOR/EXOC4/CASP3/SCFD1/PIK3CA/RRAGC/ML…	122
BP	GO:0030177	positive regulation of Wnt signaling pathway	127/10257	179/18670	7.4423871418273e-06	0.000182890296949163	0.000144051968052339	ASPM/DEPDC1B/SOX4/COL1A1/RUVBL1/CDH3/PSMD14/PSMD11/SULF1/PSMD12/PSMB2/PSMD1/PSME3/PSMA1/PSME4/TBL1XR1/NLE1/PSMB3/PSMA4/PSMA3/PTK7/PSMA7/SFRP4/PSMA5/PSMD13/CSNK2A1/TLR2/TERT/PSMC4/SMARCA4/GID8/PSMD3/PSMB7/BAMBI/CSNK1G1/ATP6AP2/UBR5/PSMD7/SULF2/DKK2/RBPJ/PSMA2/PSMC6/CSNK1G2/SRC/WNT5A/PSMB4/CCAR2/PSMB1/PSMD2/PSMF1/PSMD4/RNF220/XIAP/LRRK1/PSMC2/LGR5/NRARP/PSMD5/AXIN1/SMURF2/PSMB8/JUP/PSMB5/ATP6V1C2/P…	127
BP	GO:0046605	regulation of centrosome cycle	48/10257	58/18670	7.52781573833226e-06	0.000184288913321369	0.000145153576198464	STIL/NEK2/KIF11/PLK4/AURKA/CHEK1/CCNF/GEN1/KAT2A/BRCA1/CHORDC1/POC1A/XPO1/NUP62/RANBP1/CEP85/XRCC3/CEP131/CEP76/SPICE1/RBM14/CEP295/CENPJ/TRIM37/TMEM67/CHMP4C/CEP250/ALMS1/UBXN2B/CTNNB1/NPM1/ROCK2/NSFL1C/PLK2/PKHD1/CDK5RAP2/CEP120/MCPH1/CHMP2B/RAB6C/ATF5/CHMP5/MARK4/CHMP1A/PDCD6IP/NUBP1/CHMP4B/KAT2B	48
BP	GO:0016050	vesicle organization	217/10257	325/18670	7.83185384492381e-06	0.000191008571319783	0.000150446256977365	SNX10/F2R/MAPK15/FBXO5/MYO7A/BLOC1S3/TAP2/COL7A1/STX6/HOOK1/CTSC/TAPBP/STX16/BLOC1S2/FNBP1L/TAP1/RAB22A/SPHK1/F5/SEC23B/PMEL/NSF/ALS2/KLHL12/ASIP/AGFG1/CD2AP/EXOC8/STX3/VAMP7/HPS4/ARFGEF2/PDCD6/PRKCI/S100A10/CHMP4C/HGS/TFG/RAB20/TMED2/CREB1/TMCC1/ANKRD28/CTSZ/VPS8/ARF1/BLOC1S4/CPLX1/GNAI3/STAM/GOSR1/KIF5B/VTA1/PICALM/SERPINA1/LAPTM4B/CALR/PPP6R3/VPS16/PI4K2B/VPS33B/TRAPPC4/SEC23IP/ZFYVE16/CHMP4A/…	217
BP	GO:1904358	positive regulation of telomere maintenance via telomere lengthening	33/10257	37/18670	8.0883030621365e-06	0.000196521438686422	0.000154788419503333	NEK2/DKC1/AURKB/MAPK15/CCT6A/ATR/HNRNPA2B1/CCT5/CCT2/CCT3/MAPKAPK5/CCT8/CCT4/PARN/TCP1/XRCC5/DHX36/PNKP/HNRNPA1/POT1/CCT7/RTEL1/CTNNB1/TNKS/NAF1/FBXO4/ACD/ATM/TNKS2/MAP3K4/MAPK1/HMBOX1/MAPK3	33
BP	GO:0043928	exonucleolytic nuclear-transcribed mRNA catabolic process involved in deadenylation-dependent decay	30/10257	33/18670	8.71311515060488e-06	0.000210909600068762	0.000166121130961266	PATL1/EXOSC2/LSM5/DCP2/EXOSC9/EXOSC5/EXOSC8/DIS3/CNOT6/LSM7/CNOT7/LSM4/EXOSC3/EXOSC4/LSM2/LSM6/EXOSC7/SKIV2L/CNOT8/EXOSC1/DCP1A/EDC3/EXOSC6/EDC4/DCPS/HBS1L/WDR61/DDX6/LSM1/LSM3	30
BP	GO:0048002	antigen processing and presentation of peptide antigen	133/10257	189/18670	9.06606817065263e-06	0.000218634323085552	0.000172205442550181	KIF23/KIF18A/KIF11/KIF4A/KIF2C/CENPE/TREM2/KIF15/IFI30/FCGR1A/PSMD14/PSMD11/KIF22/AP1S3/RACGAP1/SLC11A1/KIF4B/TAP2/PSMD12/PSMB2/PSMD1/PDIA3/PSME3/PSMA1/PSME4/PSMB3/PSMA4/TAPBP/PSMA3/BCAP31/AP2B1/PSMA7/CANX/PSMA5/PSMD13/TAP1/KIF3B/FCGR1B/PSMC4/CAPZA1/PSMD3/PSMB7/CTSV/PSMD7/FCER1G/CTSS/CHUK/KIF2A/CLTC/PSMA2/PSMC6/CYBA/PSMB4/PYCARD/PSMB1/PSMD2/PSMF1/ARF1/AP1S1/PSMD4/PSMC2/KIF3A/CTSD/PSMD5/CTSL/PSMB8…	133
BP	GO:0007080	mitotic metaphase plate congression	38/10257	44/18670	9.21182987338143e-06	0.000220978066147553	0.00017405147159777	KIF14/NUF2/KIF18A/CDCA5/NDC80/KIF2C/CDCA8/CENPE/KIFC1/CCNB1/CDT1/SPDL1/KIF22/NUP62/SEH1L/PSRC1/RRS1/MAD1L1/HNRNPU/KPNB1/ZW10/PIBF1/CHMP4C/CDC23/CHAMP1/PINX1/CHMP4A/BOD1/MIS12/CUL3/CHMP2B/VPS4A/CHMP5/CHMP7/RAB11A/CHMP1A/CHMP4B/ANKRD53	38
BP	GO:0009416	response to light stimulus	210/10257	314/18670	9.23163822680478e-06	0.000220978066147553	0.00017405147159777	DTL/BRCA2/AURKB/CHEK1/PBK/FEN1/CDC25A/PCNA/TIPIN/MSH2/ATR/SEMA5B/POLD1/TRIAP1/RAD18/MC1R/MEN1/ACTR5/HUS1/ZRANB3/HMGN1/NOC2L/PARP1/SPRTN/POLD3/PPEF1/RUVBL2/USP1/BAX/KDM1A/NPHP4/MSH6/NF1/ELK1/METAP2/DHX36/RHNO1/ST20/MDM2/HIF1A/E2F4/HRH1/PDE6C/NMT1/CCND1/WRN/PRKAA1/MAPK13/FMR1/CEP250/ERCC2/INO80/EIF2S1/CCAR2/CREB1/FNTA/SLC24A1/USF1/PITPNM1/POLH/SDE2/YY1/TMEM161A/ERCC5/ZBTB1/METAP1/METTL3/MTA1/ERCC3/…	210
BP	GO:0051298	centrosome duplication	54/10257	67/18670	9.65958441456485e-06	0.000230368612809346	0.000181447854841078	STIL/BRCA2/WDR62/PLK4/CCNF/GEN1/KAT2A/SASS6/BRCA1/CHORDC1/POC1A/XPO1/CKAP5/CEP135/CDK2/NUP62/CEP152/CEP72/XRCC3/CEP131/C2CD3/SAC3D1/CEP76/SPICE1/RBM14/CEP295/CENPJ/CEP192/TRIM37/TMEM67/CHMP4C/ALMS1/CCP110/RTTN/NPM1/CNTROB/ROCK2/PLK2/USP33/PKHD1/NDE1/CDK5RAP2/CEP120/CHMP2B/RAB6C/KIAA0753/CEP63/CHMP5/CETN2/CHMP1A/PDCD6IP/NUBP1/CHMP4B/KAT2B	54
BP	GO:0035601	protein deacylation	78/10257	103/18670	9.74059806457225e-06	0.00023144663710048	0.000182296951394239	FOXP3/BRMS1/HDAC10/ABHD17C/HDAC8/TBL1XR1/HDAC2/UCN/ELK4/SFPQ/MORF4L2/RBM14/LYPLA1/SPRED1/VEGFA/HDAC1/MSL3/PPT1/IFNG/SMARCAD1/PRKAA1/PRKD2/AKAP8/PHB/REST/CCAR2/MTA2/KDM5A/NEK3/FNTA/MTA1/HDAC7/MAPK8/LYPLA2/BAZ2A/NIPBL/SPRED2/SPRED3/ABHD13/MIER2/SREBF1/SUDS3/ABHD12/CTBP1/TP53/SIRT6/HDAC6/SIN3B/SIN3A/EP300/AKAP8L/SIRT7/RCOR1/SIRT5/BRMS1L/MTA3/SIRT1/HDAC3/MIER1/MORF4L1/LYPLAL1/DYRK1A/SKI/SIRT3/NOTUM/S…	78
BP	GO:0090329	regulation of DNA-dependent DNA replication	45/10257	54/18670	1.01591758511973e-05	0.000240508254675049	0.000189434256473454	E2F7/BRCA2/BLM/DBF4/RFC3/DSCC1/TIMELESS/CDC7/TICRR/CDT1/RFC4/CHTF18/CHEK2/TIPIN/DONSON/FBXO5/E2F8/CDK2/DBF4B/GMNN/RFC5/ZRANB3/NBN/RFC2/SMC1A/MSH6/WRNIP1/SMC3/LIG3/WDR18/STAG2/INO80/SMARCAL1/ZMPSTE24/SENP2/ATG7/ATRX/SLFN11/TERF2/ZNF830/WIZ/TERF1/MSH3/CHTF8/STOML2	45
BP	GO:0072401	signal transduction involved in DNA integrity checkpoint	58/10257	73/18670	1.05241694569223e-05	0.000247337117091231	0.000194812951171966	DTL/CDK1/E2F7/GTSE1/SOX4/PLK1/E2F1/AURKA/CHEK1/CDC25C/CCNB1/CASP2/PCNA/CHEK2/BRCA1/E2F8/CDK2/PRKDC/TRIAP1/CNOT11/TFDP1/CNOT2/CNOT10/BAX/PRPF19/CNOT6/MDM2/E2F4/CNOT7/CDC5L/PRMT1/BRCC3/RINT1/PIDD1/CNOT3/PML/MDM4/CNOT8/PLK2/TP53/EP300/UIMC1/ARID3A/CARM1/PLK3/CNOT4/ATM/FZR1/CNOT6L/BABAM1/CDC14B/CNOT1/MUC1/SFN/PCBP4/BTG2/CDKN1A/CRADD	58
BP	GO:0072422	signal transduction involved in DNA damage checkpoint	58/10257	73/18670	1.05241694569223e-05	0.000247337117091231	0.000194812951171966	DTL/CDK1/E2F7/GTSE1/SOX4/PLK1/E2F1/AURKA/CHEK1/CDC25C/CCNB1/CASP2/PCNA/CHEK2/BRCA1/E2F8/CDK2/PRKDC/TRIAP1/CNOT11/TFDP1/CNOT2/CNOT10/BAX/PRPF19/CNOT6/MDM2/E2F4/CNOT7/CDC5L/PRMT1/BRCC3/RINT1/PIDD1/CNOT3/PML/MDM4/CNOT8/PLK2/TP53/EP300/UIMC1/ARID3A/CARM1/PLK3/CNOT4/ATM/FZR1/CNOT6L/BABAM1/CDC14B/CNOT1/MUC1/SFN/PCBP4/BTG2/CDKN1A/CRADD	58
BP	GO:0090670	RNA localization to Cajal body	19/10257	19/18670	1.13338914856626e-05	0.00026254817445103	0.000206793809562967	DKC1/RUVBL1/CCT6A/CCT5/CCT2/CCT3/DCP2/CCT8/RUVBL2/WRAP53/SHQ1/CCT4/PARN/TCP1/EXOSC10/CCT7/NAF1/NOP10/NHP2	19
BP	GO:0090671	telomerase RNA localization to Cajal body	19/10257	19/18670	1.13338914856626e-05	0.00026254817445103	0.000206793809562967	DKC1/RUVBL1/CCT6A/CCT5/CCT2/CCT3/DCP2/CCT8/RUVBL2/WRAP53/SHQ1/CCT4/PARN/TCP1/EXOSC10/CCT7/NAF1/NOP10/NHP2	19
BP	GO:0090672	telomerase RNA localization	19/10257	19/18670	1.13338914856626e-05	0.00026254817445103	0.000206793809562967	DKC1/RUVBL1/CCT6A/CCT5/CCT2/CCT3/DCP2/CCT8/RUVBL2/WRAP53/SHQ1/CCT4/PARN/TCP1/EXOSC10/CCT7/NAF1/NOP10/NHP2	19
BP	GO:0090685	RNA localization to nucleus	19/10257	19/18670	1.13338914856626e-05	0.00026254817445103	0.000206793809562967	DKC1/RUVBL1/CCT6A/CCT5/CCT2/CCT3/DCP2/CCT8/RUVBL2/WRAP53/SHQ1/CCT4/PARN/TCP1/EXOSC10/CCT7/NAF1/NOP10/NHP2	19
BP	GO:0007030	Golgi organization	103/10257	142/18670	1.13982993378058e-05	0.000263097173643711	0.000207226224051237	CDK1/VMP1/CIT/VCPIP1/STX6/HOOK1/STX16/ZW10/VRK1/YWHAZ/COG2/GORASP2/NPLOC4/ARHGEF7/RAB29/GCC2/TMED5/TMED2/UBXN2B/ARFGEF1/PRMT5/COG3/GOLGA8A/PDCD10/CUL7/CAMSAP2/PI4K2B/TMED3/SEC23IP/NSFL1C/SPTBN5/TJAP1/SURF4/TMED9/ARHGAP21/GOLGA8B/GOLGA5/TMED4/LMAN2L/SEC16A/VTI1A/KIFC3/ATP8B3/MAP2K1/AKAP9/FBXW8/CSNK1D/COG1/COG7/USP6NL/RAB2A/BAG5/TMED10/GOLGB1/CAMSAP3/COG4/TMED7/PLK3/STK25/GOLPH3/TRAPPC11/HTT/STX18/…	103
BP	GO:2001233	regulation of apoptotic signaling pathway	265/10257	406/18670	1.2151389309934e-05	0.000279481954128481	0.000220131555358084	INHBA/DDIAS/E2F1/ATAD5/TNFRSF10B/BID/RTKN2/TRAF2/PRR7/CASP2/STK3/FIGNL1/TXNDC12/BRCA1/TFAP4/PAM16/BBC3/TNFRSF10A/CASP8/PTPN2/TNFRSF12A/SERPINE1/IVNS1ABP/TRIAP1/BIK/STK4/PLAUR/PMAIP1/PDIA3/BCL2L12/TFDP1/MMP9/PSME3/CSF2/NOC2L/RRN3/YWHAB/BCL2L1/NLE1/CTSC/NONO/PARP1/BCAP31/YWHAG/IFI6/GRINA/SKIL/RRM2B/BAX/SFPQ/CSNK2A1/KDM1A/DNAJA1/PDX1/NF1/PAK2/RAD9A/ENO1/TERT/MIF/ITGA6/YWHAZ/HDAC1/APAF1/RB1/MDM2/BCL2…	265
BP	GO:0071156	regulation of cell cycle arrest	81/10257	108/18670	1.2495402174668e-05	0.000286375121471204	0.000225560899278442	CDK1/E2F7/FOXM1/GTSE1/SOX4/E2F1/AURKA/CDC25C/CCNB1/FAP/CASP2/PCNA/CHEK2/BRCA1/TFAP4/HSP90AB1/E2F8/CDK2/HMGA2/TRIAP1/CNOT11/TFDP1/MYBBP1A/CNOT2/CNOT10/FOXE3/CRLF3/BAX/MIF/CNOT6/CCNK/MDM2/E2F4/CNOT7/CCND1/CDK4/PRMT1/PIDD1/SDE2/CDK5/CNOT3/CALR/PML/MDM4/TP73/SLC25A33/CNOT8/UHRF2/MED25/PLK2/TP53/EP300/ARID3A/CARM1/PLK3/MLXIPL/GATA6/CNOT4/ATM/CDK9/CNOT6L/ZBTB17/RRP8/CNOT1/MUC1/SFN/BIN1/CDK5R1/DAB2IP/RP…	81
BP	GO:0090263	positive regulation of canonical Wnt signaling pathway	106/10257	147/18670	1.31676944277114e-05	0.000299503576097502	0.000235901413553673	ASPM/SOX4/COL1A1/RUVBL1/CDH3/PSMD14/PSMD11/PSMD12/PSMB2/PSMD1/PSME3/PSMA1/PSME4/TBL1XR1/NLE1/PSMB3/PSMA4/PSMA3/PTK7/PSMA7/SFRP4/PSMA5/PSMD13/PSMC4/GID8/PSMD3/PSMB7/BAMBI/CSNK1G1/UBR5/PSMD7/SULF2/DKK2/RBPJ/PSMA2/PSMC6/CSNK1G2/SRC/PSMB4/CCAR2/PSMB1/PSMD2/PSMF1/PSMD4/RNF220/XIAP/LRRK1/PSMC2/LGR5/NRARP/PSMD5/AXIN1/SMURF2/PSMB8/JUP/PSMB5/PRDM15/JRK/PSMB9/PSMD10/CAPRIN2/NFKB1/TNKS/PSMD6/CSNK1E/PSME2/VC…	106
BP	GO:0048568	embryonic organ development	278/10257	428/18670	1.31920069964252e-05	0.000299503576097502	0.000235901413553673	MTHFD1L/HOXC9/STIL/CTHRC1/WNT2/OTX1/E2F7/SOX9/STRA6/PLK4/HOXC11/LIF/COL11A1/STK3/COL5A2/HOXA11/EPHB2/PALB2/CHD7/CASP8/E2F8/MYO7A/MFAP2/POLE/MDFI/CXCL8/WNT7B/FOXH1/STK4/LEF1/ST14/HNF1B/SPINT2/RNF207/CSF2/PHLDA2/MTHFD1/EFNA1/PDGFB/SH2B3/MMP14/C2CD3/PTK7/VASH1/SIX1/SIX4/CELSR1/PAX8/GTPBP3/TFAP2A/SLC39A1/EIF4A3/SCRIB/HESX1/SATB2/VEGFA/SHOX2/FZD2/SOX11/SP3/KRT8/GRHL2/TRIM28/HIF1A/SNAI1/MED1/TBX15/PCGF…	278
BP	GO:0045740	positive regulation of DNA replication	32/10257	36/18670	1.32072596608058e-05	0.000299503576097502	0.000235901413553673	CDK1/E2F7/DBF4/DNA2/ATAD5/CDC7/CDT1/PCNA/E2F8/CDK2/DBF4B/KCTD13/CACYBP/DHX9/UCN/TNFAIP1/RAC1/INO80/ATF1/ATRX/HRAS/GLI1/FAF1/WIZ/GLI2/CTC1/STOML2/EREG/MAS1/NPM2/FGF10/JUN	32
BP	GO:0032784	regulation of DNA-templated transcription, elongation	42/10257	50/18670	1.35577801797218e-05	0.000306377389166231	0.000241315513246723	EZH2/NELFCD/CDK12/HMGN1/THOC1/SUPT16H/HNRNPU/CDK13/BRD4/LEO1/CCNK/TSFM/ALYREF/DDX39B/RNF168/GTF2F2/CCNT2/ZNF326/HTATSF1/NELFA/CCNT1/CCAR2/CTR9/RNF8/SUPT5H/NELFB/ERCC6/SCAF8/CDC73/WDR61/THOC5/SUPT6H/NELFE/CDK9/RTF1/SUPT4H1/RECQL5/SHH/GTF2F1/ELL/BTBD18/ELL3	42
BP	GO:0006338	chromatin remodeling	128/10257	182/18670	1.38770347674308e-05	0.000312499218473537	0.000246137319403247	HELLS/HJURP/CENPO/CENPK/SOX9/CENPA/CENPI/CHEK1/CENPL/HMGB3/PABPC1L/CENPU/CENPW/CBX3/OIP5/RUVBL1/CENPN/KAT2A/SUV39H2/FOXP3/ANP32E/NUDT5/HMGA1/ACTL6A/CENPM/CHD7/ZMIZ2/NASP/CENPP/CENPH/MYB/HMGA2/MIS18BP1/TOP1/CENPQ/MIS18A/ACTR5/BAZ1A/SMARCD1/MORC2/PSME4/HDAC2/POLE3/BAZ1B/CHD1L/RUVBL2/SMARCC1/PIWIL1/SATB2/SMARCA4/HDAC1/TPR/HNRNPC/NPM3/VPS72/CHRAC1/RB1/ITGB3BP/HMGB2/PTMA/SMARCAD1/SMARCA5/DAXX/RBBP4/CH…	128
BP	GO:0050686	negative regulation of mRNA processing	26/10257	28/18670	1.43177302633321e-05	0.000321303787124705	0.00025307216211065	PTBP1/SRSF10/HNRNPA2B1/BARD1/RNPS1/SRSF6/SFSWAP/RBMX/SRSF9/SRSF7/U2AF2/CCNT1/CTR9/HNRNPK/C1QBP/SUPT5H/RNF20/RBM10/ZC3H14/RNF40/SRSF4/NELFE/CDK9/DYRK1A/RBM42/SAP18	26
BP	GO:0050779	RNA destabilization	29/10257	32/18670	1.44925589192266e-05	0.000322984166534351	0.000254395698487768	PUM1/HNRNPR/DHX36/YTHDF2/HNRNPD/MOV10/MEX3D/KHSRP/METTL3/DXO/PLEKHN1/ROCK2/UPF1/YTHDF3/GIGYF2/TNFRSF1B/METTL16/ZC3H12D/ROCK1/TRIM71/RC3H1/ZFP36L2/RBM23/CNOT6L/METTL14/FTO/ZC3H12A/RBM24/ZFP36	29
BP	GO:1905508	protein localization to microtubule organizing center	29/10257	32/18670	1.44925589192266e-05	0.000322984166534351	0.000254395698487768	STIL/SPAG5/AURKA/SNX10/BICD1/CCDC14/NUP62/CEP83/CEP72/CEP131/NEDD1/C2CD3/PIBF1/CEP192/GSK3B/CEP250/UBXN2B/NSFL1C/DISC1/CSNK1D/GOLGB1/MCPH1/NUDCD3/KIAA0753/PCM1/BBS4/NUMA1/HOOK3/MARK4	29
BP	GO:0002220	innate immune response activating cell surface receptor signaling pathway	86/10257	116/18670	1.48051735599437e-05	0.00032881730830899	0.00025899012239424	PSMD14/PSMD11/LYN/NRAS/PSMD12/PSMB2/PSMD1/PSME3/PSMA1/PSME4/PSMB3/PSMA4/PSMA3/PSMA7/PSMA5/PSMD13/MUC13/PAK2/PSMC4/RELB/PSMD3/PSMB7/CARD11/PSMD7/FCER1G/CHUK/PSMA2/PSMC6/SRC/PSMB4/MAP3K7/PSMB1/PSMD2/PSMF1/MUC3A/PSMD4/PSMC2/PSMD5/PSMB8/PSMB5/PRKACG/CARD9/IKBKB/PSMB9/PSMD10/MUC12/NFKB1/PSMD6/PSME2/MUC16/CLEC4A/EP300/PSMA6/PAK1/KRAS/CUL1/SYK/HRAS/MUCL1/RELA/PSMC1/PSMC3/MALT1/BCL10/PSMD9/CLEC6A/TAB3/PS…	86
BP	GO:0051648	vesicle localization	204/10257	306/18670	1.67880461795788e-05	0.000371579254995265	0.000292671201602173	KIF23/FAM91A1/MAPK15/CDH3/CASK/MYO7A/ATP2A2/AP3M2/BLOC1S3/COL7A1/CHRNA5/CTSC/VPS33A/BLOC1S2/CHRNA6/FNBP1L/AP1AR/GIT1/SCRIB/KIF3B/F5/NSF/DGKI/CACNA1D/KLHL12/ASIP/PRKCG/YKT6/STX3/VAMP7/GSK3B/FMR1/TOR1A/DOC2A/MREG/PSEN1/PDCD6/TRIM46/CTBP2/C17orf75/TFG/TMED2/ANKRD28/CTSZ/SYNDIG1/ARF1/BLOC1S4/PCDH17/CPLX1/KIF3A/CDK5/GOSR1/KIF5B/CTNNB1/PICALM/SERPINA1/AP1M2/PPP6R3/DNM1L/VPS33B/TRAPPC4/PRKCZ/SEC23IP/GRI…	204
BP	GO:1990778	protein localization to cell periphery	207/10257	311/18670	1.70931961912891e-05	0.000377042071618776	0.000296973942091159	ANLN/PLK1/TREM2/PIGW/SAPCD2/RTKN/STAC3/ZDHHC23/KRT18/EPHB2/MISP/ADAM10/F11R/PPFIA1/MAP7/BAG4/BCL2L1/MMP14/AKAP5/RAB15/LYPLA1/SCRIB/RAPGEF6/VIL1/ZFYVE27/NSF/PKP3/IFNG/GORASP2/STX3/VAMP7/FCER1G/SKAP1/RAB29/PRKCI/S100A10/CLTC/TSPAN14/LRP6/PIP5K1A/PTPN9/GOPC/TMED2/PKDCC/PLS1/SMURF1/ATP1B3/ARL13B/CPLX1/CDK5/C16orf70/KIF5B/PICALM/ARHGEF16/JUP/CACNB3/ITGB1/IKBKB/LIN7C/PRKCZ/PKP2/GRIPAP1/ROCK2/RAB13/ANXA…	207
BP	GO:2001251	negative regulation of chromosome organization	105/10257	146/18670	1.74558106373836e-05	0.000383730966494592	0.000302242392561357	BUB1/CENPF/BUB1B/TRIP13/TOP2A/NDC80/ATAD2/PLK1/TTK/AURKB/MAD2L1/CDC20/CCNB1/GEN1/MCM2/CDT1/SPDL1/DNMT1/PTTG1/BRCA1/FOXP3/NAT10/FBXO5/DNMT3B/HMGA1/BUB3/ESPL1/MTF2/PIF1/NAA10/SET/XRCC3/RAD21/GNL3L/ZNF207/NOC2L/NBN/DCP2/UCN/PARP1/MAD1L1/HNRNPU/KDM1A/ZW10/XRCC5/TPR/HNRNPC/EXOSC10/ATAD2B/UBR5/SLX4/PCID2/HNRNPA1/POT1/ZNF451/PHF8/SRC/KDM5A/MAD2L2/RTEL1/PINX1/XRN1/LCMT1/TNKS/TRIP12/KDM4D/CTBP1/XRCC1/PSMG…	105
BP	GO:0043631	RNA polyadenylation	39/10257	46/18670	1.78312344904478e-05	0.000390655147497505	0.000307696164124194	PABPC1L/PNPT1/CSTF3/MTPAP/CPSF3/ZC3H3/TUT1/CPSF6/CSTF2/SNRPA/LEO1/CPSF1/PAPOLA/PABPC1/CPSF2/SYMPK/GRSF1/PAPOLG/CCNT1/WDR33/CTR9/HSF1/FIP1L1/CLP1/NUDT21/SUPT5H/RNF20/CPSF7/SCAF8/ZC3H14/CDC73/SSU72/RNF40/NELFE/CDK9/APP/PAPOLB/PCF11/CPEB1	39
BP	GO:0022618	ribonucleoprotein complex assembly	186/10257	277/18670	2.02800381062895e-05	0.00044280366986807	0.000348770498869189	NOP2/TICRR/BRIX1/HSP90AA1/RUVBL1/BOP1/SNRPD1/SRPK1/MRTO4/SRSF10/HSP90AB1/ATR/MTERF3/PATL1/BICD1/NIP7/TGS1/G3BP1/SNRPG/SNRPE/SNRPF/SNRPB/ATXN2L/GRB7/SART3/NUFIP1/DENR/ADAR/AGO2/SRSF1/EIF3B/CPSF6/PTGES3/GEMIN2/POLR2D/CNOT2/PPAN/PRPF3/EIF2S2/NLE1/CLNS1A/RPF2/DHX9/RRS1/SNRPC/WDR77/SRSF6/USP39/RUVBL2/SHQ1/ERAL1/COIL/TARBP2/CRNKL1/PRPF19/SF3A3/NCBP1/PATL2/SFSWAP/DDX20/ZNHIT6/SMN1/CNOT6/ATXN2/GEMIN5/SF3…	186
BP	GO:1904872	regulation of telomerase RNA localization to Cajal body	18/10257	18/18670	2.0646522511044e-05	0.000449287794575344	0.000353877663878819	DKC1/RUVBL1/CCT6A/CCT5/CCT2/CCT3/DCP2/CCT8/RUVBL2/SHQ1/CCT4/PARN/TCP1/EXOSC10/CCT7/NAF1/NOP10/NHP2	18
BP	GO:0045862	positive regulation of proteolysis	238/10257	363/18670	2.09089267127266e-05	0.000453471118605207	0.00035717262304043	RIPK2/PLK1/TREM2/AURKA/CLN6/TNFRSF10B/BID/F2R/TRAF2/PRR7/HSPD1/TFAP4/HSPE1/PSMD14/BBC3/TNFRSF10A/FGFR4/CASP8/LYN/ADAM8/SART3/PMAIP1/APOE/PSME3/RNFT1/EDEM2/PSME4/TNFSF15/PTK2/FBXO22/HDAC2/EFNA1/CTSC/MMP14/TRIB3/ADRM1/EFNA3/BCAP31/RCN3/SENP1/BAX/TIMM17A/NLRC4/OGT/ENO1/PSMC4/HIP1/APAF1/ST20/MDM2/NEK5/IFNG/ANKIB1/SUMO1/GSK3B/FMR1/RNF19A/BCL2L11/PSEN1/PDCD6/PDCD2/PHB/PIDD1/SRC/HMGB1/REST/PYCARD/HIP1R/…	238
BP	GO:0032479	regulation of type I interferon production	92/10257	126/18670	2.13713244610644e-05	0.000461949397966085	0.000363850466797069	RIPK2/HSPD1/POLR1C/TRIM15/TRAIP/NMI/STAT1/PRKDC/POLR3K/DHX33/POLR2H/IRF3/NLRC5/IKBKE/DTX4/IRAK1/HAVCR2/DHX9/POLR3A/NFKB2/TLR2/XRCC5/ISG15/RELB/IRF7/DHX36/MMP12/TBK1/POLR3F/POLR3D/POLR3E/HMGB2/NPLOC4/TRAF3/CHUK/TRAF3IP1/POLR3G/POLR3C/IFIH1/CRCP/HMGB1/PYCARD/PTPN11/YY1/POLR2K/DDX41/CTNNB1/IRF5/TRIM56/TRIM32/NFKB1/PCBP2/POLR3B/TRIM25/ZCCHC3/TNFAIP3/CACTIN/LILRB1/FLOT1/PPM1B/ITCH/EP300/DDX58/RNF216/T…	92
BP	GO:0006497	protein lipidation	68/10257	89/18670	2.14932827132066e-05	0.00046303695391818	0.000364707070880937	PIGW/ZDHHC9/ZDHHC23/PIGU/DPM2/ZDHHC24/ABHD17C/DPM1/ZDHHC16/PIGM/RAB3GAP2/PIGA/PIGC/NMT1/PIGF/ZDHHC6/PIGG/PIGO/PIGX/WDR45B/ZDHHC5/PIGT/PIGL/MAP6D1/PIGK/ZDHHC8/ATG7/ABCA1/GPAA1/WIPI2/GBA/PGAP2/ZDHHC12/ZDHHC7/ATG5/ZDHHC20/PPM1B/ZDHHC17/ZDHHC4/PIGQ/ATG10/PIGB/ATG12/ZDHHC11/WIPI1/ZDHHC1/WDR45/ZDHHC14/PIGV/ALOX12B/PIGN/PIK3C3/SVIP/PYURF/IRGM/GOLGA7/MPPE1/ABHD17B/RAB3GAP1/PGAP3/PIGH/ZDHHC18/CWH43/ZDHHC2…	68
BP	GO:1900182	positive regulation of protein localization to nucleus	58/10257	74/18670	2.26096356236129e-05	0.000482500316858608	0.000380037221158209	ECT2/CDK1/GTSE1/PLK1/DKC1/LIF/CCT6A/DTX3L/CCT5/CCT2/PARP9/TARDBP/CCT3/RAN/PARP1/CCT8/ZPR1/CCT4/NUTF2/CDK5RAP3/TCP1/TERT/TPR/TRIM28/CD2AP/CARD10/IFNG/UBR5/PSEN1/RBM22/CCT7/SRC/NMD3/PINX1/JUP/PIK3R2/IPO5/CDH1/GLIS2/EFCAB7/MCRS1/SMAD3/HYAL2/MAVS/KAT7/PARK7/HDAC3/MAPK1/F2/SHH/TRIM8/STK11/ZC3H12A/AKT1/PRKCD/MAPK14/FLNA/NGFR	58
BP	GO:0006278	RNA-dependent DNA biosynthetic process	60/10257	77/18670	2.2695357624171e-05	0.000482500316858608	0.000380037221158209	NEK2/DKC1/AURKB/HSP90AA1/MAPK15/CCT6A/NAT10/HSP90AB1/ATR/CCT5/PIF1/CCT2/CCT3/MAPKAPK5/PTGES3/GNL3L/GAR1/DCP2/SMG7/CCT8/WRAP53/HNRNPU/CCT4/PARN/SMG5/PPIA/TCP1/XRCC5/TERT/HNRNPC/EXOSC10/PNKP/HNRNPA1/POT1/TELO2/CCT7/SRC/PINX1/CTNNB1/XRN1/TNKS/NAF1/FBXO4/RFC1/ACD/ATM/RPA1/RAD50/TERF2/NOP10/TNKS2/MAP3K4/MAPK1/TERF1/TEP1/HMBOX1/CTC1/NHP2/TEN1/MAPK3	60
BP	GO:0061418	regulation of transcription from RNA polymerase II promoter in response to hypoxia	60/10257	77/18670	2.2695357624171e-05	0.000482500316858608	0.000380037221158209	PSMD14/PSMD11/PSMD12/PSMB2/PSMD1/PSME3/PSMA1/PSME4/PSMB3/PSMA4/PSMA3/PSMA7/PSMA5/PSMD13/VEGFA/PSMC4/VHL/PSMD3/PSMB7/HIF1A/PSMD7/RBPJ/PSMA2/PSMC6/PSMB4/EGLN2/PSMB1/PSMD2/PSMF1/PSMD4/PSMC2/PSMD5/CUL2/PSMB8/PSMB5/PSMB9/PSMD10/PSMD6/TP53/PSME2/NOTCH1/EP300/PSMA6/PSMC1/PSMC3/PSMD9/RBX1/PSMC5/BACH1/HIF1AN/EPO/CREBBP/ARNT/PSME1/LIMD1/PSMD8/EGLN1/CITED2/HIF3A/EGR1	60
BP	GO:0090502	RNA phosphodiester bond hydrolysis, endonucleolytic	60/10257	77/18670	2.2695357624171e-05	0.000482500316858608	0.000380037221158209	EXO1/RPP25/FEN1/BOP1/POP1/RNASEH2A/UTP20/TSN/CPSF3/AGO2/TSEN54/UTP23/RPP40/NOP14/RRS1/POP5/DROSHA/KRI1/DBR1/PIWIL1/LACTB2/TSEN2/NOB1/PIWIL4/RNASET2/RPP38/TSEN15/RCL1/TSNAX/RNASEH1/FCF1/POP7/RPS21/SND1/ABT1/RPP21/RNASEH2B/APEX1/DGCR8/EXOG/MRPL44/NOL9/AGO1/RPP30/EDC3/AGO3/ELAC2/ERN2/ERN1/DICER1/SLFN13/TSEN34/POP4/ZC3H12A/SLFN14/RNASE8/RPP14/PIWIL2/ENDOU/RNASE1	60
BP	GO:0007088	regulation of mitotic nuclear division	116/10257	164/18670	2.28216383385515e-05	0.000483594257646093	0.00038089885420271	BUB1/ANLN/NEK2/CENPF/BUB1B/MKI67/PKMYT1/DLGAP5/TRIP13/CDCA5/KIF11/NDC80/MTBP/UBE2C/PLK1/NUSAP1/TTK/CENPE/AURKB/KNTC1/MAD2L1/AURKA/CDC20/CHEK1/CDC25C/CDC6/CCNB1/RCC1/GEN1/TACC3/KIF20B/CDT1/SPDL1/BORA/PTTG1/FBXO5/NUP62/BUB3/ESPL1/CCSAP/RANBP1/CEP85/NEK6/NAA10/XRCC3/RAD21/ANAPC1/PDGFRB/ZNF207/PDGFB/ANAPC5/MAD1L1/SMC1A/HNRNPU/CDK13/SPHK1/PPP1R9B/ZW10/SMC3/HECW2/CDC27/TPR/RB1/PHIP/PCID2/CHMP4C/STAG2/C…	116
BP	GO:0009108	coenzyme biosynthetic process	176/10257	261/18670	2.30517285572772e-05	0.00048687360021465	0.000383481800147894	MTHFD1L/PGM2L1/NDC1/ADPGK/ATIC/NUP85/RAE1/NUP107/NUP37/NUP62/SEH1L/NUP160/GART/FLAD1/NUP155/NUP43/PARP9/NUP188/FPGS/NUP35/HKDC1/NUP205/NUP93/MTHFD1/PDP1/MOCOS/PDSS1/HK2/PKM/OGT/NUP98/ENO1/NUP153/PNPO/NUP50/TPR/ACLY/NUP133/POM121C/PPT1/HIF1A/PDXK/NFS1/SLC2A6/HK3/IFNG/ELOVL7/MOCS3/PRKAA1/EIF6/DHFR/NUP88/COASY/PSEN1/ELOVL3/FASN/IDO1/FOXK2/SPR/NUP54/PDP2/ACSL4/UBIAD1/KMO/PANK2/GCH1/LDHA/AAAS/NADSYN1/…	176
BP	GO:0016049	cell growth	310/10257	484/18670	2.36444072825026e-05	0.000497764834745323	0.000392060187273041	INHBA/KIF14/SOX9/AURKA/LIMK1/DCSTAMP/CYP27B1/HSP90AA1/IL17RB/CXCL16/PLXNA1/HSP90AB1/SEMA5B/TNFRSF12A/ADAM10/CPNE1/SPP1/PSRC1/EXOSC2/HAMP/LEF1/ATAD3A/PLXNA3/APOE/OSGIN2/IGFBP3/HNF4A/WDR36/ADAM17/MMP14/ADNP/UCN/EXOSC9/LHX2/BRAT1/CRLF3/FGFR1OP/CSNK2A1/PTPRJ/SUPV3L1/RNF6/DRAXIN/ARHGAP4/TMEM97/SPHK1/PPP1R9B/KRT17/NCBP1/VEGFA/LLPH/ENO1/RTN4R/SMARCA4/ZFYVE27/SH3BP4/RB1/ST20/EI24/DDX39B/PPT1/EXOSC4/CLSTN…	310
BP	GO:0010165	response to X-ray	28/10257	31/18670	2.40358943987076e-05	0.000501109630641443	0.000394694686968252	BRCA2/XRCC2/BLM/MSH2/IKBIP/HMGA2/HAMP/XRCC5/CCND1/BRCC3/XRCC4/ERCC8/NIPBL/GATA3/NUCKS1/TP53BP1/ERCC6/TP53/CASP3/LIG4/ATM/XRRA1/XRCC6/DNM2/ERCC1/SFRP1/CDKN1A/THBD	28
BP	GO:0032786	positive regulation of DNA-templated transcription, elongation	28/10257	31/18670	2.40358943987076e-05	0.000501109630641443	0.000394694686968252	CDK12/HMGN1/THOC1/SUPT16H/CDK13/BRD4/LEO1/CCNK/ALYREF/DDX39B/GTF2F2/CCNT2/CCNT1/CTR9/SUPT5H/ERCC6/SCAF8/CDC73/WDR61/THOC5/SUPT6H/CDK9/RTF1/SUPT4H1/GTF2F1/ELL/BTBD18/ELL3	28
BP	GO:0071539	protein localization to centrosome	28/10257	31/18670	2.40358943987076e-05	0.000501109630641443	0.000394694686968252	STIL/SPAG5/AURKA/SNX10/BICD1/CCDC14/NUP62/CEP83/CEP72/CEP131/NEDD1/C2CD3/PIBF1/CEP192/GSK3B/CEP250/UBXN2B/NSFL1C/DISC1/CSNK1D/GOLGB1/MCPH1/NUDCD3/KIAA0753/PCM1/BBS4/HOOK3/MARK4	28
BP	GO:0043062	extracellular structure organization	273/10257	422/18670	2.4536406839053e-05	0.000509899670099033	0.000401618085881402	ACAN/COL10A1/SOX9/ADAM12/ADAMTS14/BGN/APOC1/MMP11/PLA2G7/COL1A1/SERPINH1/FAP/ADAMTS2/BMP1/TIMP1/COLGALT1/COL11A1/AGRN/PLOD3/COL5A2/ITGAX/COL4A1/FGFR4/SULF1/IBSP/LOXL2/COL3A1/LAMC2/SERPINE1/CETP/P4HA1/ITGA2/ADAM10/LIPG/COL1A2/MFAP2/SPP1/ADAM8/F11R/COL7A1/SPARC/VCAN/FERMT1/APOE/MMP9/SPINT2/MMP10/MMP1/CD47/COL12A1/PTK2/SCARB1/ITGA11/PDGFB/P3H4/MMP14/LOX/MMP13/MMP7/TNFRSF11B/COL5A1/KIF9/ITGB8/EGFL6/E…	273
BP	GO:0071356	cellular response to tumor necrosis factor	194/10257	291/18670	2.67201884670062e-05	0.000553501852763658	0.000435960969724839	CLDN1/ADAMTS12/COL1A1/TNFSF11/TRAF2/DCSTAMP/KAT2A/BRCA1/KRT18/PSMD14/PSMD11/TRAIP/CASP8/PTPN2/TNFRSF12A/TNFRSF9/STAT1/CPNE1/CXCL8/CHI3L1/HAMP/PSMD12/PSMB2/PSMD1/SMPD4/CCL3/BAG4/PSME3/PSMA1/PSME4/TNFSF15/ADAM17/DHX9/OTULIN/TNFRSF4/PSMB3/PSMA4/PSMA3/TNFSF4/PSMA7/TNFRSF11B/TNFRSF25/CCL7/PSMA5/ADAMTS7/PSMD13/SPHK1/PSMC4/PSMD3/BIRC2/PSMB7/KRT8/RBCK1/LIMS1/OCLN/PSMD7/SPATA2/CARD14/ICAM1/TRAF3/CHUK/CCL1…	194
BP	GO:0032606	type I interferon production	93/10257	128/18670	2.68076612434718e-05	0.000553539663311687	0.000435990750877516	RIPK2/HSPD1/POLR1C/TRIM15/TRAIP/NMI/STAT1/PRKDC/G3BP1/POLR3K/DHX33/POLR2H/IRF3/NLRC5/IKBKE/DTX4/IRAK1/HAVCR2/DHX9/POLR3A/NFKB2/TLR2/XRCC5/ISG15/RELB/IRF7/DHX36/MMP12/TBK1/POLR3F/POLR3D/POLR3E/HMGB2/NPLOC4/TRAF3/CHUK/TRAF3IP1/POLR3G/POLR3C/IFIH1/CRCP/HMGB1/PYCARD/PTPN11/YY1/POLR2K/DDX41/CTNNB1/IRF5/TRIM56/TRIM32/NFKB1/PCBP2/POLR3B/TRIM25/ZCCHC3/TNFAIP3/CACTIN/LILRB1/FLOT1/PPM1B/ITCH/EP300/DDX58/RN…	93
BP	GO:0042158	lipoprotein biosynthetic process	71/10257	94/18670	2.82253669706473e-05	0.000580957155195202	0.0004575859023468	PIGW/ZDHHC9/ZDHHC23/PIGU/DPM2/ZDHHC24/APOE/ABHD17C/DPM1/ZDHHC16/PIGM/RAB3GAP2/PIGA/PIGC/NMT1/PIGF/ZDHHC6/PIGG/PIGO/PIGX/WDR45B/ZDHHC5/PIGT/PIGL/MAP6D1/PIGK/ZDHHC8/ATG7/ABCA1/GPAA1/WIPI2/GBA/PGAP2/ZDHHC12/ZDHHC7/ATG5/ZDHHC20/PPM1B/ZDHHC17/ZDHHC4/PIGQ/ATG10/PIGB/ATG12/ZDHHC11/WIPI1/ZDHHC1/WDR45/ZDHHC14/PIGV/ALOX12B/PIGN/PIK3C3/SVIP/PYURF/IRGM/GOLGA7/MPPE1/ABHD17B/RAB3GAP1/PGAP3/PIGH/ZDHHC18/CWH43/Z…	71
BP	GO:0009165	nucleotide biosynthetic process	251/10257	386/18670	3.02539156070884e-05	0.000620733512916229	0.000488915408106531	RRM2/TREM2/PPAT/PGM2L1/NME1/TYMS/NDC1/ADPGK/PAICS/ATIC/UCK2/CAD/NUP85/CTPS1/RAE1/NUP107/NUP37/NUP62/SEH1L/DTYMK/LCLAT1/PFAS/NUP160/GMPS/GART/FLAD1/NUP155/NUP43/HPRT1/PARP9/NUP188/SLC25A13/NUP35/UMPS/HKDC1/NUP205/NUP93/MTHFD1/PDP1/PARP1/ADCY3/HK2/AGPAT5/RRM2B/DGUOK/PKM/OGT/DCK/NUP98/ENO1/NUP153/TAMM41/AMPD2/NUP50/TPR/SLC35B2/ACLY/NUP133/UCKL1/POM121C/TAZ/PPT1/HIF1A/PNKP/SLC2A6/CTPS2/HK3/IFNG/ELOVL…	251
BP	GO:0044783	G1 DNA damage checkpoint	51/10257	64/18670	3.09602142569207e-05	0.000633214761843287	0.000498746156383973	CDK1/E2F7/GTSE1/SOX4/E2F1/AURKA/CDC25C/CCNB1/RFWD3/CASP2/PCNA/CHEK2/E2F8/CDK2/PRKDC/TRIAP1/CNOT11/TFDP1/CNOT2/CNOT10/BAX/CNOT6/MDM2/E2F4/CNOT7/CCND1/PRMT1/PIDD1/CNOT3/RPA2/PML/MDM4/CNOT8/PLK2/GIGYF2/TP53/EP300/ARID3A/CARM1/PLK3/CNOT4/ATM/WAC/CNOT6L/CNOT1/MUC1/SFN/PCBP4/BTG2/CDKN1A/CRADD	51
BP	GO:0019882	antigen processing and presentation	154/10257	226/18670	3.15285783456431e-05	0.000640783653609721	0.000504707728829957	KIF23/KIF18A/KIF11/KIF4A/KIF2C/CENPE/TREM2/KIF15/IFI30/FCGR1A/PSMD14/PSMD11/KIF22/AP1S3/YTHDF1/RACGAP1/SLC11A1/KIF4B/TAP2/PSMD12/PSMB2/PSMD1/PDIA3/PSME3/PSMA1/PSME4/PSMB3/PSMA4/TAPBP/PSMA3/BCAP31/AP2B1/PSMA7/CANX/PSMA5/PSMD13/TAP1/KIF3B/FCGR1B/PSMC4/CAPZA1/RELB/PSMD3/PSMB7/CTSV/PSMD7/FCER1G/CTSS/ICAM1/CHUK/KIF2A/CLTC/PSMA2/PSMC6/CYBA/PSMB4/PYCARD/PSMB1/PSMD2/PSMF1/ARF1/AP1S1/PSMD4/PSMC2/KIF3A/CTS…	154
BP	GO:0034404	nucleobase-containing small molecule biosynthetic process	154/10257	226/18670	3.15285783456431e-05	0.000640783653609721	0.000504707728829957	PGM2L1/NME1/NDC1/ADPGK/UCK2/CAD/NUP85/CTPS1/NUDT5/RAE1/NUP107/NUP37/NUP62/SEH1L/DTYMK/NUP160/GMPS/NUP155/NUP43/HPRT1/ITPA/TDG/NUP188/TYMP/TK1/PDE7A/NUP35/UMPS/HKDC1/NUDT15/NUDT1/NUP205/NUP93/DCTPP1/HK2/PKM/OGT/DCK/NUP98/ENO1/NUP153/NUP50/TPR/NUDT3/NUP133/UCKL1/POM121C/HIF1A/SLC2A6/CTPS2/HK3/IFNG/PRKAA1/EIF6/UNG/NUP88/PSEN1/FOXK2/SMUG1/UPP1/NUP54/NME9/DHODH/LDHA/NUDT4/AAAS/PFKFB2/ECD/NUP214/ACOT7/…	154
BP	GO:0043967	histone H4 acetylation	53/10257	67/18670	3.18254551966301e-05	0.00064478970826276	0.000507863063292867	BRCA2/RUVBL1/KAT2A/BRCA1/ACTL6A/NAA40/JADE3/LEF1/WDR5/RUVBL2/BEND3/YEATS4/MORF4L2/IWS1/OGT/TRRAP/MSL3/KANSL2/NAA50/HAT1/PHF20/EP400/HCFC1/MSL2/KANSL3/MSL1/ZMPSTE24/BRD8/CTBP1/KANSL1/ATG5/KMT2A/KANSL1L/MEAF6/EP300/MCRS1/SMARCB1/KAT6A/KAT7/SIRT1/SPI1/USP22/PIH1D1/MORF4L1/KAT8/MUC1/NAA60/JADE2/EPC1/ING3/MYOD1/PER1/APBB1	53
BP	GO:0061014	positive regulation of mRNA catabolic process	40/10257	48/18670	3.20712597737512e-05	0.000647739224742981	0.000510186224558752	PNPT1/AGO2/PRR5L/PUM1/HNRNPR/POLR2G/DHX36/YTHDF2/PABPC1/CNOT7/HNRNPD/MOV10/MEX3D/KHSRP/METTL3/PLEKHN1/ROCK2/UPF1/CNOT8/YTHDF3/GIGYF2/TNRC6A/ZC3HAV1/METTL16/ZC3H12D/ROCK1/TRIM71/RC3H1/ZFP36L2/RBM23/CNOT6L/METTL14/CNOT1/FTO/ZC3H12A/TNRC6B/GTPBP1/BTG2/RBM24/ZFP36	40
BP	GO:0045785	positive regulation of cell adhesion	261/10257	403/18670	3.25867811589515e-05	0.000656100830623999	0.000516772171453319	RUNX1/RIPK2/CBFB/TNFSF11/FAM49B/HSPD1/KIF26B/PODXL/FOXP3/THY1/CD276/FRMD5/LYN/IBSP/MAP4K4/CD80/HSPH1/MYB/ITGA2/ADAM8/FERMT1/IL23A/IRAK1/BAG4/MDK/HAVCR2/CD47/LILRB4/TFRC/TNFSF4/EGFL6/CD46/PTPRJ/COL8A1/PAK2/VEGFA/IL2RA/ITGA6/DOCK5/EMILIN2/CDK6/PTPN6/CTLA4/JAK3/LIMS1/IFNG/RELL2/STX3/PIEZO1/CARD11/PRKD2/PPP3CA/GSK3B/SKAP1/RAC1/ICAM1/EPB41L5/ARHGEF7/S100A10/TNFSF13B/DNAJA3/SRC/HMGB1/WNT5A/PYCARD/PTPN1…	261
BP	GO:0006900	vesicle budding from membrane	76/10257	102/18670	3.41454324514604e-05	0.000685347608490027	0.000539808144280035	MAPK15/COL7A1/CTSC/FNBP1L/F5/SEC23B/NSF/KLHL12/PDCD6/PRKCI/S100A10/TFG/TMED2/ANKRD28/CTSZ/ARF1/PICALM/SERPINA1/PPP6R3/TRAPPC4/SEC23IP/CHMP4A/ANXA2/BET1/PREB/SAR1A/VAPB/TMED9/AP3D1/RAB7A/SEC16A/CNIH1/TRAPPC2/CSNK1D/AP3B1/ARFGAP3/TMED10/SCFD1/TRAPPC3/PPP6C/GOLPH3/TGFA/PPP6R1/CUL3/GOSR2/DNM1/TRAPPC6B/GOLGA2/TRAPPC2L/SEC22B/GBF1/LMAN1/SEC24D/RAB1A/GOLPH3L/TRAPPC9/ARFGAP2/DNM2/VPS4A/USO1/MIA3/SEC24B/M…	76
BP	GO:0032212	positive regulation of telomere maintenance via telomerase	30/10257	34/18670	3.48801615979982e-05	0.00069404822134823	0.000546661107101971	NEK2/DKC1/AURKB/MAPK15/CCT6A/ATR/CCT5/CCT2/CCT3/MAPKAPK5/CCT8/CCT4/PARN/TCP1/XRCC5/PNKP/HNRNPA1/POT1/CCT7/CTNNB1/TNKS/NAF1/FBXO4/ACD/ATM/TNKS2/MAP3K4/MAPK1/HMBOX1/MAPK3	30
BP	GO:0006661	phosphatidylinositol biosynthetic process	85/10257	116/18670	3.49010787464296e-05	0.00069404822134823	0.000546661107101971	PIGW/PIGU/DPM2/PLEKHA8/VAC14/DPM1/PDGFB/PIK3CB/PIGM/PIGA/PIGC/PIGF/SYNJ2/PIGG/PIGO/PIP5K1A/PITPNM1/PIGX/ARF1/MTMR14/INPP5E/PIGT/PIGL/MTMR2/PIGK/ARF3/PIK3R2/PI4K2B/MTMR1/ZP3/PIK3R4/MTMR4/GPAA1/PIKFYVE/PGAP2/IMPA1/SH3YL1/INPPL1/PLEKHA1/PIK3CA/HTR2C/ATM/PIK3C2A/PIK3C2B/PIGQ/PIP4K2B/RAB14/PIP5K1B/SYNJ1/PIGB/SACM1L/PIK3R6/PDGFA/PIK3R3/MTMR6/MTMR9/INPP5D/RUFY1/INPP4A/PIP4K2C/PLEKHA4/RAB5A/AGAP2/PIP4K2A…	85
BP	GO:1900180	regulation of protein localization to nucleus	85/10257	116/18670	3.49010787464296e-05	0.00069404822134823	0.000546661107101971	ECT2/CDK1/GTSE1/PLK1/DKC1/LIF/DCLK3/BYSL/CCT6A/DTX3L/NUP62/CCT5/NOLC1/MFHAS1/CCT2/POLR1A/PARP9/TARDBP/FERMT1/CCT3/NVL/RAN/PARP1/LILRB4/CCT8/ZPR1/CCT4/NUTF2/CDK5RAP3/NF1/TCP1/TERT/TPR/TRIM28/CD2AP/CARD10/IFNG/UBR5/GSK3B/PSEN1/RBM22/CCT7/SRC/NUP54/NMD3/PINX1/JUP/PIK3R2/IPO5/CDH1/FBXO4/GLIS2/EFCAB7/SIN3A/MCRS1/FLCN/NF2/SMAD3/TRIM29/HYAL2/MAVS/OTUD7B/KAT7/PARK7/HDAC3/MAPK1/F2/SHH/TRIM8/STK11/ZC3H12A/…	85
BP	GO:0006379	mRNA cleavage	21/10257	22/18670	3.57669192456131e-05	0.000709084659768091	0.000558504428388069	CSTF3/NCBP2/CPSF3/AGO2/TUT1/CPSF6/CSTF2/ZNRD1/NCBP1/CPSF1/CPSF2/MOV10/CPSF4/FIP1L1/NUDT21/CPSF7/ERN1/CPSF4L/POLR2I/PCF11/CSTF2T	21
BP	GO:1901293	nucleoside phosphate biosynthetic process	253/10257	390/18670	3.60438523831865e-05	0.000710104642223444	0.000559307808788908	RRM2/TREM2/PPAT/PGM2L1/NME1/TYMS/NDC1/ADPGK/PAICS/ATIC/UCK2/CAD/NUP85/CTPS1/RAE1/NUP107/NUP37/NUP62/SEH1L/DTYMK/LCLAT1/PFAS/NUP160/GMPS/GART/FLAD1/NUP155/NUP43/HPRT1/PARP9/NUP188/TK1/SLC25A13/NUP35/UMPS/HKDC1/NUP205/NUP93/MTHFD1/PDP1/PARP1/ADCY3/HK2/AGPAT5/RRM2B/DGUOK/PKM/OGT/DCK/NUP98/ENO1/NUP153/TAMM41/AMPD2/NUP50/TPR/SLC35B2/ACLY/NUP133/UCKL1/POM121C/TAZ/PPT1/HIF1A/PNKP/SLC2A6/CTPS2/HK3/IFNG/E…	253
BP	GO:0045005	DNA-dependent DNA replication maintenance of fidelity	35/10257	41/18670	3.61479850365949e-05	0.000710104642223444	0.000559307808788908	EME1/BRCA2/BLM/RAD51/DNA2/TIMELESS/GEN1/MMS22L/RFWD3/DDX11/PCNA/TIPIN/TONSL/DONSON/POLD1/POLE/ZRANB3/THOC1/FANCM/ETAA1/ALYREF/WRN/SMARCAL1/RTEL1/NUCKS1/MCM9/ATRX/EME2/SLFN11/BOD1L1/CDK9/PRIMPOL/ZNF830/SAMHD1/MSH3	35
BP	GO:0050434	positive regulation of viral transcription	35/10257	41/18670	3.61479850365949e-05	0.000710104642223444	0.000559307808788908	TFAP4/NELFCD/POLR2H/LEF1/POLR2D/RRP1B/DHX9/POLR2G/SMARCA4/TAF11/GTF2F2/SP1/NELFA/CCNT1/CHD1/SNW1/RSF1/POLR2K/POLR2B/SUPT5H/NELFB/ZNF639/NUCKS1/POLR2A/EP300/SMARCB1/CTDP1/NELFE/POLR2C/CDK9/SUPT4H1/POLR2J/GTF2F1/POLR2I/JUN	35
BP	GO:0051090	regulation of DNA-binding transcription factor activity	278/10257	432/18670	3.69641635682542e-05	0.000723937542853414	0.000570203173894983	WNT2/FOXS1/RIPK2/EZH2/LRP8/FANCD2/FANCA/TNFSF11/RTKN2/TRAF2/RHEBL1/STK3/TONSL/FOXP3/TRIM15/NFKBIE/TRAIP/DHX33/TCF3/MDFI/TRIM27/ADAM8/MEN1/MTDH/FOXH1/BRMS1/NLRC5/IRAK1/PAXIP1/PPRC1/HAVCR2/CREBZF/HDAC2/DHX9/OTULIN/RNF2/ANXA4/TNFRSF4/TNFSF4/EIF2AK2/RLIM/SFRP4/MSX2/KDM1A/CDK5RAP3/NFKB2/TLR2/SPHK1/NLRC4/VEGFA/STK36/TRIM31/SMARCA4/FZD2/TRAF5/RB1/IL1RAP/HEYL/UBE2V1/RBCK1/SIGIRR/CARD11/PRKD2/TRIM37/MBTPS…	278
BP	GO:0001522	pseudouridine synthesis	17/10257	17/18670	3.76093344139164e-05	0.00073434781968925	0.000578402738831928	DKC1/PUS1/PUS7/PUS7L/GAR1/TRUB1/RPUSD1/RPUSD4/TRUB2/RPUSD2/PUSL1/NAF1/PUS10/PUS3/RPUSD3/NOP10/NHP2	17
BP	GO:0034612	response to tumor necrosis factor	206/10257	312/18670	3.84234830403245e-05	0.00074798485207716	0.0005891438300032	CLDN1/ADAMTS12/COL1A1/TNFSF11/TRAF2/DCSTAMP/KAT2A/CXCL16/BRCA1/KRT18/PSMD14/PSMD11/TRAIP/CASP8/PTPN2/TNFRSF12A/TNFRSF9/STAT1/ADAM10/CPNE1/UBD/CXCL8/CHI3L1/HAMP/PSMD12/PSMB2/PSMD1/SMPD4/CCL3/BAG4/PSME3/PSMA1/PSME4/TNFSF15/ADAM17/DHX9/OTULIN/TNFRSF4/PSMB3/PSMA4/PSMA3/TNFSF4/PSMA7/TNFRSF11B/TNFRSF25/CCL7/PSMA5/ADAMTS7/PSMD13/SPHK1/PSMC4/PSMD3/BIRC2/PSMB7/KRT8/RBCK1/LIMS1/GSS/OCLN/PSMD7/SPATA2/CARD14…	206
BP	GO:0035966	response to topologically incorrect protein	137/10257	199/18670	3.90316746414516e-05	0.000757542682305411	0.000596671972707634	SERPINH1/HSPD1/DDX11/HSP90AA1/HSPE1/TMEM33/HSP90AB1/PTPN2/ARFGAP1/HSPH1/CXCL8/HDGF/UGGT1/TBL2/DERL1/DNAJB11/HSPA5/FAF2/HSP90B1/UBXN4/STC2/EDEM2/HSPA14/ANKZF1/CANX/EIF2AK2/BAX/BFAR/CDK5RAP3/DNAJA1/KDELR3/TPP1/HSPA9/UGGT2/SRPRB/UBE2W/STT3B/GFPT1/COMP/CCND1/MBTPS2/CREB3L1/TOR1A/BCL2L11/POMT2/HSPA4/DAXX/HYOU1/SSR1/TOR1B/COPS5/TATDN2/EIF2S1/FKBP14/PDIA5/IGFBP1/HSF1/F12/ATF6/ATF6B/PTPN1/CUL7/BAG6/DNAJC…	137
BP	GO:0010506	regulation of autophagy	215/10257	327/18670	3.93355213221232e-05	0.000761154114685276	0.00059951648633403	RIPK2/TREM2/LAMP3/MAPK15/MET/ATP6V1C1/ABL2/NPRL3/MTDH/LARP1/SNX5/ATP6V0D2/ATP13A2/PTK2/TRIB3/PAFAH1B2/CISD2/HK2/PIK3CB/CTSA/LZTS1/SNRNP70/DRAM1/USP10/USP36/SH3BP4/TBK1/RAB3GAP2/HIF1A/TRIM65/IFNG/ATP6V1E2/EXOC8/PRKAA1/ATP6V0B/TLK2/NPC1/GSK3B/CTTN/BCL2L11/ATP6V1A/SLC38A9/FOXK2/EXOC1/HMGB1/MAP3K7/PYCARD/CSNK2A2/WDR24/SMURF1/IFT88/GNAI3/CDK5/LAMTOR5/MAPK8/RUFY4/ZMPSTE24/SUPT5H/VPS26A/PIK3R2/NOD1/ATP6…	215
BP	GO:0061157	mRNA destabilization	27/10257	30/18670	3.97410955466829e-05	0.000766706568711079	0.000603889828951322	PUM1/HNRNPR/DHX36/YTHDF2/HNRNPD/MOV10/MEX3D/KHSRP/METTL3/PLEKHN1/ROCK2/UPF1/YTHDF3/GIGYF2/METTL16/ZC3H12D/ROCK1/TRIM71/RC3H1/ZFP36L2/RBM23/CNOT6L/METTL14/FTO/ZC3H12A/RBM24/ZFP36	27
BP	GO:0031056	regulation of histone modification	102/10257	143/18670	4.00523597670022e-05	0.000768805178860916	0.000605542781170776	CHEK1/CCNB1/LIF/DNMT1/KAT2A/BRCA1/FOXP3/DNMT3B/RIF1/MYB/MTF2/SART3/SET/PAXIP1/EED/PRDM12/NOC2L/UCN/RUVBL2/CHTOP/KDM1A/BRD4/IWS1/OGT/VEGFA/PAXBP1/PRKD2/UBR5/CTCF/ZNF335/FMR1/ZNF451/AKAP8/KDM5A/TADA2A/CTR9/SNW1/MAPK8/ZMPSTE24/RPS6KA4/KMT2B/CTNNB1/UBE2N/SETD5/NIPBL/GATA3/WDR70/PYGO2/SREBF1/TRIP12/RNF20/KDM4D/CTBP1/NSD1/ATG5/TP53/ATRX/KDM3A/KMT2A/SIN3A/RNF40/FLCN/OTUB1/WDR61/BRD7/PRMT6/SMARCB1/AKAP8L…	102
BP	GO:0009266	response to temperature stimulus	164/10257	243/18670	4.01848814642232e-05	0.000768805178860916	0.000605542781170776	TRPM2/NDC1/HSPD1/HSP90AA1/NUP85/DNAJC2/RAE1/CHORDC1/NUP107/NUP37/HSP90AB1/ATR/CASP8/LYN/NUP62/MICB/SEH1L/ATP2A2/HSPH1/NUP160/NUP155/NUP43/IRAK1/NUP188/PTGES3/BAG4/HSPA5/NUP35/PRDM12/POLR2D/NUP205/NUP93/HSPA14/HDAC2/RPA3/DNAJC7/CXCL10/SLC52A3/LRP11/DNAJA1/NF1/HSPA9/CLPB/NUP98/NUP153/EIF2B5/DHX36/NUP50/TPR/NUP133/POM121C/ATP2B1/PRKAA1/NUP88/SUMO1/GSK3B/PDCD6/DAXX/RNF34/DNAJA3/EIF2S1/TFEC/CCAR2/NUP5…	164
BP	GO:0071478	cellular response to radiation	132/10257	191/18670	4.02067384271994e-05	0.000768805178860916	0.000605542781170776	ECT2/RAD51AP1/BLM/RAD51/AURKB/CHEK1/PBK/NOX4/CDC25A/PCNA/CHEK2/FIGNL1/INTS7/ATR/HMGA2/POLD1/TRIAP1/MC1R/HAMP/ACTR5/HUS1/HSPA5/NOC2L/BCL2L1/POLE3/RAD1/PARP1/POLD3/PPEF1/RUVBL2/BAX/KDM1A/RAD9A/ELK1/METAP2/XRCC5/DHX36/RHNO1/ST20/MDM2/E2F4/NMT1/WRN/TLK2/MAPK13/FMR1/CYBA/INO80/EIF2S1/FNTA/POLH/HSF1/SDE2/YY1/TMEM161A/ZBTB1/METAP1/METTL3/GNGT1/ZMPSTE24/NPM1/CAMKMT/NIPBL/GATA3/PTPRK/TAF1/NUCKS1/TP53BP1/E…	132
BP	GO:0051310	metaphase plate congression	46/10257	57/18670	4.18112006049724e-05	0.000792450995630312	0.000624167205203415	KIF14/NUF2/KIF18A/CENPF/CDCA5/NDC80/KIF2C/CDCA8/SPAG5/CENPE/KIFC1/CCNB1/CDT1/SPDL1/KIF22/NUP62/SEH1L/PSRC1/CENPQ/RRS1/MAD1L1/HNRNPU/KPNB1/SPICE1/ZW10/PIBF1/TTL/CHMP4C/CDC23/CHAMP1/PINX1/CHMP4A/BOD1/MIS12/DYNC1H1/CUL3/CHMP2B/VPS4A/NUMA1/CHMP5/CHMP7/RAB11A/CHMP1A/CHMP4B/TRAPPC12/ANKRD53	46
BP	GO:0072431	signal transduction involved in mitotic G1 DNA damage checkpoint	46/10257	57/18670	4.18112006049724e-05	0.000792450995630312	0.000624167205203415	CDK1/E2F7/GTSE1/SOX4/E2F1/AURKA/CDC25C/CCNB1/CASP2/PCNA/CHEK2/E2F8/CDK2/PRKDC/TRIAP1/CNOT11/TFDP1/CNOT2/CNOT10/BAX/CNOT6/MDM2/E2F4/CNOT7/PRMT1/PIDD1/CNOT3/PML/MDM4/CNOT8/PLK2/TP53/EP300/ARID3A/CARM1/PLK3/CNOT4/ATM/CNOT6L/CNOT1/MUC1/SFN/PCBP4/BTG2/CDKN1A/CRADD	46
BP	GO:1902400	intracellular signal transduction involved in G1 DNA damage checkpoint	46/10257	57/18670	4.18112006049724e-05	0.000792450995630312	0.000624167205203415	CDK1/E2F7/GTSE1/SOX4/E2F1/AURKA/CDC25C/CCNB1/CASP2/PCNA/CHEK2/E2F8/CDK2/PRKDC/TRIAP1/CNOT11/TFDP1/CNOT2/CNOT10/BAX/CNOT6/MDM2/E2F4/CNOT7/PRMT1/PIDD1/CNOT3/PML/MDM4/CNOT8/PLK2/TP53/EP300/ARID3A/CARM1/PLK3/CNOT4/ATM/CNOT6L/CNOT1/MUC1/SFN/PCBP4/BTG2/CDKN1A/CRADD	46
BP	GO:0033209	tumor necrosis factor-mediated signaling pathway	117/10257	167/18670	4.2047221617018e-05	0.000794594132487682	0.000625855228500766	TNFSF11/TRAF2/KRT18/PSMD14/PSMD11/TRAIP/CASP8/PTPN2/TNFRSF12A/TNFRSF9/STAT1/CPNE1/PSMD12/PSMB2/PSMD1/BAG4/PSME3/PSMA1/PSME4/TNFSF15/ADAM17/OTULIN/TNFRSF4/PSMB3/PSMA4/PSMA3/TNFSF4/PSMA7/TNFRSF11B/TNFRSF25/PSMA5/PSMD13/SPHK1/PSMC4/PSMD3/BIRC2/PSMB7/KRT8/RBCK1/LIMS1/PSMD7/SPATA2/CARD14/TRAF3/CHUK/TNFSF13B/PSMA2/PSMC6/PSMB4/PYCARD/PSMB1/PSMD2/PSMF1/PSMD4/PSMC2/SPPL2B/PSMD5/COMMD7/PSMB8/PSMB5/LTBR/IKB…	117
BP	GO:0002218	activation of innate immune response	210/10257	319/18670	4.28681026498395e-05	0.00080774503622715	0.000636213424626741	RIPK2/HSPD1/PIK3AP1/PSMD14/PSMD11/TRIM15/CASP8/LYN/PRKDC/MFHAS1/WDFY1/NRAS/PSMD12/PSMB2/PSMD1/IRF3/IKBKE/UNC93B1/IRAK1/PSME3/HSP90B1/PSMA1/HAVCR2/PSME4/OTULIN/NONO/UBE2D1/PSMB3/PSMA4/PSMA3/PSMA7/CTSB/PSMA5/CD300LF/PSMD13/SFPQ/PUM1/CNPY3/TLR2/MUC13/RBM14/NLRC4/PAK2/XRCC5/PSMC4/RELB/IRF7/PSMD3/BIRC2/TBK1/PSMB7/UBE2V1/ANKRD17/PSPC1/CARD11/PSMD7/FCER1G/CTSS/OTUD4/NPLOC4/ALPK1/TRAF3/CHUK/MAP3K1/LRRC14…	210
BP	GO:0001558	regulation of cell growth	268/10257	416/18670	4.50707889985693e-05	0.000846617846482892	0.000666831259003276	INHBA/KIF14/LIMK1/DCSTAMP/CYP27B1/IL17RB/CXCL16/SEMA5B/TNFRSF12A/ADAM10/SPP1/PSRC1/EXOSC2/HAMP/LEF1/ATAD3A/PLXNA3/APOE/OSGIN2/IGFBP3/HNF4A/WDR36/ADAM17/MMP14/ADNP/UCN/EXOSC9/BRAT1/CRLF3/FGFR1OP/CSNK2A1/PTPRJ/SUPV3L1/RNF6/DRAXIN/ARHGAP4/TMEM97/SPHK1/PPP1R9B/KRT17/NCBP1/VEGFA/ENO1/RTN4R/SMARCA4/ZFYVE27/SH3BP4/RB1/ST20/EI24/DDX39B/PPT1/EXOSC4/CLSTN3/DDR1/GSK3B/CTTN/NDRG3/OGFR/TTL/KDM2B/SEMA4G/SEMA4F…	268
BP	GO:0031571	mitotic G1 DNA damage checkpoint	50/10257	63/18670	4.53241180385395e-05	0.000846617846482892	0.000666831259003276	CDK1/E2F7/GTSE1/SOX4/E2F1/AURKA/CDC25C/CCNB1/RFWD3/CASP2/PCNA/CHEK2/E2F8/CDK2/PRKDC/TRIAP1/CNOT11/TFDP1/CNOT2/CNOT10/BAX/CNOT6/MDM2/E2F4/CNOT7/CCND1/PRMT1/PIDD1/CNOT3/RPA2/PML/MDM4/CNOT8/PLK2/GIGYF2/TP53/EP300/ARID3A/CARM1/PLK3/CNOT4/ATM/CNOT6L/CNOT1/MUC1/SFN/PCBP4/BTG2/CDKN1A/CRADD	50
BP	GO:0044819	mitotic G1/S transition checkpoint	50/10257	63/18670	4.53241180385395e-05	0.000846617846482892	0.000666831259003276	CDK1/E2F7/GTSE1/SOX4/E2F1/AURKA/CDC25C/CCNB1/RFWD3/CASP2/PCNA/CHEK2/E2F8/CDK2/PRKDC/TRIAP1/CNOT11/TFDP1/CNOT2/CNOT10/BAX/CNOT6/MDM2/E2F4/CNOT7/CCND1/PRMT1/PIDD1/CNOT3/RPA2/PML/MDM4/CNOT8/PLK2/GIGYF2/TP53/EP300/ARID3A/CARM1/PLK3/CNOT4/ATM/CNOT6L/CNOT1/MUC1/SFN/PCBP4/BTG2/CDKN1A/CRADD	50
BP	GO:0006487	protein N-linked glycosylation	60/10257	78/18670	4.56880824714281e-05	0.000847873532565182	0.000667820289336909	ALG3/ALG8/ALG6/DPM2/RPN2/UGGT1/ALG10/TMEM165/DPM1/DPAGT1/STT3A/PMM2/PGM3/UGGT2/RPN1/STT3B/GFPT1/KRTCAP2/ALG5/DOLK/MOGS/NUDT14/DDOST/NUS1/ALG1/MGAT4B/ALG2/B4GALT7/OSTC/MGAT5/MAGT1/FUT8/ALG11/B4GALT1/SRD5A3/VCP/SYVN1/TMEM258/ST6GAL1/ALG13/ASGR1/MGAT4A/LMAN1/DHDDS/ALG14/UBE2G2/ALG9/ST3GAL1/DOLPP1/MGAT3/MCFD2/GORASP1/B3GALNT1/ALG10B/MPDU1/MGAT4D/ALG12/B4GALNT2/PMM1/MGAT4C	60
BP	GO:0033143	regulation of intracellular steroid hormone receptor signaling pathway	60/10257	78/18670	4.56880824714281e-05	0.000847873532565182	0.000667820289336909	RUNX1/CBFB/BRCA1/SKP2/FOXH1/CNOT2/PARP1/RNF6/LBH/SMARCA4/HDAC1/UFM1/HEYL/MED1/PHB/SRC/NCOR2/PPP5C/AXIN1/CALR/TAF1/DDRGK1/ARRB2/LATS1/BUD31/DAB2/SAFB2/HDAC6/KMT2D/EP300/PAK1/CARM1/FOXA1/UBA5/PAGR1/PARK7/CLOCK/SIRT1/YAP1/UFL1/DDX5/PIAS2/GPAM/NCOR1/CNOT1/STRN3/CRY1/FOXP1/KCTD6/GHRHR/ZNF366/RHOA/SFRP1/NR0B1/PER1/AR/TCF21/KANK2/CRY2/LMO3	60
BP	GO:0031334	positive regulation of protein complex assembly	179/10257	268/18670	4.57849083808214e-05	0.000847873532565182	0.000667820289336909	BID/CDT1/HSP90AA1/MET/AJUBA/ATR/ARPC1B/ATAT1/G3BP1/DHX33/PSRC1/TRIM27/BIK/PMAIP1/HNF1B/HNF1A/ARPC5/GMFB/PAXIP1/GTF2H3/BAG4/ACTR3B/CSF2/MMP1/CNOT2/BAIAP2L1/PARP1/TRABD2A/RPA3/BAIAP2L2/CHD1L/BAX/ASAP1/ACTR2/AP1AR/VEGFA/GTF2H4/PSMC4/VIL1/DHX36/CUL4A/CNOT6/MMP3/FSCN1/PAN3/IFNG/CAND1/PIEZO1/MAPRE1/SUMO1/GSK3B/CTTN/SKAP1/BCL2L11/ARPC5L/RAC1/ICAM1/ACTR3C/GBP5/PSMC6/ERCC2/RICTOR/SRC/CREB1/PYCARD/HIP1R/AR…	179
BP	GO:0010256	endomembrane system organization	281/10257	438/18670	4.6796272042137e-05	0.000864126589166661	0.000680621869460976	CDK1/PLK1/CCNB2/CCNB1/FCHO1/SNX10/F2R/MAPK15/VMP1/TMEM33/CIT/TLCD1/ATP2A2/ARL6IP1/ANKLE2/BLOC1S3/NEK6/NUP155/PLSCR1/VCPIP1/TARDBP/STX6/ANO9/NUP93/HOOK1/BAIAP2L1/SPAST/STX16/BAIAP2L2/COL5A1/BLOC1S2/FNBP1L/RAB22A/ASAP1/ZW10/VRK1/ABCA7/YWHAZ/ZFYVE27/MYRF/REEP4/ALS2/RAB3GAP2/LEMD2/BANF1/AGFG1/COG2/EXOC8/TMEM170A/GORASP2/SH3TC2/SEC61A1/TOR1A/ARFGEF2/NOX1/NPLOC4/PLSCR2/ARHGEF7/RAB29/CHMP4C/TOR1B/HGS/GC…	281
BP	GO:0010970	transport along microtubule	113/10257	161/18670	4.98690737819725e-05	0.000915635863218433	0.000721192705770392	KIF23/KIF4A/BICD1/TMEM201/WDR34/TTC26/AP3M2/BLOC1S3/CEP131/IFT80/SPAST/LRPPRC/BLOC1S2/HNRNPU/SFPQ/KIF3B/RPGR/MAK/HIF1A/COPG1/SSX2IP/VAMP7/IFT81/FMR1/MREG/IFT52/TRIM46/TRAF3IP1/LCA5L/SYNE2/BLOC1S4/IFT88/KIF3A/TNPO1/KIF5B/MAP1S/ACTL8/RABL2B/IFT122/PRKCZ/LAMP1/DYNC2LI1/OPA1/RHOT2/MAPK8IP3/AP3D1/ARHGAP21/BLOC1S6/CLN3/SPG7/TTC30B/TTC21B/BLOC1S5/AP3M1/COPG2/SUN1/AP3B1/LCA5/RAB6A/CAMSAP3/TCTEX1D2/NDE1/W…	113
BP	GO:0099111	microtubule-based transport	113/10257	161/18670	4.98690737819725e-05	0.000915635863218433	0.000721192705770392	KIF23/KIF4A/BICD1/TMEM201/WDR34/TTC26/AP3M2/BLOC1S3/CEP131/IFT80/SPAST/LRPPRC/BLOC1S2/HNRNPU/SFPQ/KIF3B/RPGR/MAK/HIF1A/COPG1/SSX2IP/VAMP7/IFT81/FMR1/MREG/IFT52/TRIM46/TRAF3IP1/LCA5L/SYNE2/BLOC1S4/IFT88/KIF3A/TNPO1/KIF5B/MAP1S/ACTL8/RABL2B/IFT122/PRKCZ/LAMP1/DYNC2LI1/OPA1/RHOT2/MAPK8IP3/AP3D1/ARHGAP21/BLOC1S6/CLN3/SPG7/TTC30B/TTC21B/BLOC1S5/AP3M1/COPG2/SUN1/AP3B1/LCA5/RAB6A/CAMSAP3/TCTEX1D2/NDE1/W…	113
BP	GO:1903362	regulation of cellular protein catabolic process	166/10257	247/18670	5.13372127390012e-05	0.00093992182983616	0.00074032133832059	PLK1/TREM2/AURKA/PBK/HSP90AA1/LAMP3/PSMD14/HSP90AB1/PANO1/APOE/USP14/PSME3/RNFT1/NUDT15/EDEM2/ATP13A2/PTK2/FBXO22/EFNA1/CTSC/TRIB3/BCAP31/SENP1/CSNK2A1/CDK5RAP3/SMARCC1/OGT/PSMC4/PCSK9/GLMN/MDM2/RHBDF1/PRKCG/ANKIB1/TLK2/SUMO1/GSK3B/FMR1/RNF19A/PSEN1/CCAR2/UBAC2/PSMF1/CSNK2A2/SMURF1/USP7/PSMC2/MAGEF1/UCHL5/SOCS4/AXIN1/HSPBP1/TRIB2/LAPTM4B/BAG6/TAF1/DDRGK1/UBQLN1/UBQLN4/ANXA2/PSMD10/PML/NUB1/RAD23B…	166
BP	GO:0010821	regulation of mitochondrion organization	126/10257	182/18670	5.252512952821e-05	0.000958954554070116	0.000755312299727694	E2F1/TREM2/BID/PAM16/BBC3/CASP8/TRIAP1/MYO19/BIK/PLAUR/PMAIP1/BAG4/TFDP1/MMP9/STAT2/YWHAB/ATP13A2/BCL2L1/YWHAG/HK2/BAX/YWHAZ/USP36/HIF1A/LIG3/NMT1/PRKAA1/HPS4/GSK3B/CTTN/BCL2L11/MIEF1/PPP3R1/DDHD1/PYCARD/HIP1R/CSNK2A2/SMURF1/DHODH/MAPK8/PDCD5/TMEM135/FNIP1/TP53BP2/VDAC1/YWHAE/DNM1L/MICALL2/ATG7/PLD6/PSMD10/ARRB2/CDC37/TP73/CLEC16A/SLC35F6/OPA1/VPS13C/RHOT2/FXN/SREBF1/PPIF/TMEM102/PARL/ZNF205/GBA/…	126
BP	GO:0072698	protein localization to microtubule cytoskeleton	41/10257	50/18670	5.42916480267403e-05	0.00098841386252626	0.000778515670444228	STIL/TTK/SPAG5/AURKA/SNX10/KIF20B/BICD1/CCDC14/NUP62/CEP83/CEP72/CEP131/NEDD1/ABHD17C/C2CD3/HNRNPU/PIBF1/CEP192/MAPRE1/GSK3B/CEP250/DIAPH1/UBXN2B/CHAMP1/NSFL1C/DISC1/CRIPT/CSNK1D/MID1/GOLGB1/MCPH1/NUDCD3/KIAA0753/PCM1/BBS4/MAPRE2/NUMA1/DVL1/HOOK3/MARK4/ABHD17B	41
BP	GO:1905475	regulation of protein localization to membrane	129/10257	187/18670	5.592158913596e-05	0.00101522817580255	0.000799635733475762	E2F1/TREM2/CEMIP/BID/STAC3/EPHB2/BBC3/CASP8/ADAM10/PMAIP1/PPFIA1/TFDP1/YWHAB/BCL2L1/MMP14/YWHAG/AP2B1/AKAP5/LYPLA1/YWHAZ/VIL1/GPC2/IFNG/NMT1/STX3/VAMP7/MIEF1/PRKCI/CLTC/PTPN9/PPP3R1/GOPC/PKDCC/PLS1/CDK5/MAPK8/KIF5B/PDCD5/PICALM/ARHGEF16/TP53BP2/CACNB3/ITGB1/YWHAE/PRKCZ/GRIPAP1/CRKL/SPTBN1/SLC7A11/TP73/CSK/ZMYND8/DAB2/DAG1/GDI1/EZR/STX4/TP53/CRIPT/EPHA2/CSRP3/SSH1/LYPD1/EFCAB7/LRRC15/YWHAH/PAK1/TC…	129
BP	GO:0072583	clathrin-dependent endocytosis	34/10257	40/18670	5.66031922112436e-05	0.00102472389709039	0.000807114956607914	FCHO1/AP2B1/CANX/PIK3CB/FNBP1L/HIP1/GPR107/CLTC/HIP1R/PICALM/CLTA/DAB2/AP2S1/SCYL2/KIAA1107/TNK2/ITGA4/UNC119/AP2A1/SGIP1/DNM2/AP2A2/GAK/AAK1/FCHSD2/INPP5F/FCHO2/UBQLN2/AP2M1/WASL/SH3GL2/SH3GL3/SNAP91/CLTB	34
BP	GO:2001235	positive regulation of apoptotic signaling pathway	124/10257	179/18670	5.74075498306636e-05	0.00103638266635636	0.000816297885860303	INHBA/E2F1/BID/TRAF2/PRR7/CASP2/STK3/TFAP4/BBC3/CASP8/PTPN2/TNFRSF12A/BIK/STK4/PLAUR/PMAIP1/PDIA3/TFDP1/MMP9/YWHAB/BCL2L1/CTSC/BCAP31/YWHAG/SKIL/BAX/SFPQ/NF1/PAK2/RAD9A/YWHAZ/APAF1/RBCK1/NMT1/GSK3B/BCL2L11/NOX1/PLAGL2/PPP3R1/PYCARD/MSX1/HIP1R/SERINC3/AGT/BCLAF1/MAPK8/PDCD5/TP53BP2/YWHAE/LTBR/DNM1L/PPP2R1B/PML/NCK1/CTSH/TP73/DEDD2/FADD/PPIF/ZNF205/LGALS9/STYXL1/LCK/SIAH1/TP53/BAK1/TGFBR1/YWHAH/GSK…	124
BP	GO:1903320	regulation of protein modification by small protein conjugation or removal	156/10257	231/18670	5.82244104694836e-05	0.00104820157343808	0.000825606946284775	MTBP/FANCI/UBE2C/SOX4/RIPK2/PLK1/MAD2L1/CDC20/LIMK1/MASTL/PRR7/HSP90AA1/GTPBP4/BRCA1/DTX3L/FBXO5/HSP90AB1/SKP2/PRMT3/NMI/BIRC7/IVNS1ABP/UBE2S/SART3/PAXIP1/GNL3/DERL1/GNL3L/HSPA5/FKBP1A/HDAC8/UBE2D1/TRIB3/FANCM/SPRTN/DCUN1D5/KDM1A/CDK5RAP3/DNAJA1/SPHK1/OGT/ISG15/GLMN/BIRC2/PRKCG/UBR5/OTUD4/PSEN1/TBC1D7/PDCD6/DCUN1D1/DAXX/U2AF2/AIMP2/CTR9/XIAP/UBE2I/MTA1/CDK5/MAD2L2/AXIN1/TRIM44/HSPBP1/BMI1/PINX1/C…	156
BP	GO:0042073	intraciliary transport	43/10257	53/18670	5.86050255003643e-05	0.00105212299946904	0.000828695623741993	WDR34/TTC26/CEP131/IFT80/KIF3B/RPGR/MAK/SSX2IP/IFT81/IFT52/TRAF3IP1/LCA5L/IFT88/KIF3A/TNPO1/RABL2B/IFT122/DYNC2LI1/TTC30B/TTC21B/LCA5/TCTEX1D2/WDR19/IFT172/IFT140/TTC21A/PCM1/HSPB11/IFT57/WDR35/CLUAP1/SSNA1/DYNLRB1/KIFAP3/IFT20/IFT22/ICK/TRIP11/IFT43/BBS12/WDR60/DYNLRB2/TUB	43
BP	GO:0043112	receptor metabolic process	132/10257	192/18670	5.92421375294518e-05	0.00106061477798573	0.000835384099992503	DTX3L/APLN/CNPY2/CXCL8/APOE/ANKRD13B/HDAC2/TFRC/AP2B1/SFRP4/AP1AR/SCRIB/VEGFA/RNF43/PCSK9/HDAC1/NSF/ATXN2/ALS2/HIF1A/IFNG/CACNG8/FCER1G/FMR1/ARFGEF2/APELA/PSEN1/RAB29/CLTC/LMTK2/FNTA/ARF1/SMURF1/HNRNPK/ANKRD13D/CDK5/PTPN1/MTMR2/PICALM/ARAP1/CLTA/ITGB1/ARR3/ANXA2/ARRB2/AHI1/PIK3R4/FUT8/EDN1/TBC1D16/LILRB1/NR1D1/AP2S1/EZR/ITGAV/SCYL2/FLOT1/ATAD1/HDAC6/CEACAM1/ITCH/GRB2/SYK/FURIN/SAG/TBC1D5/SNX25/MK…	132
BP	GO:0034329	cell junction assembly	162/10257	241/18670	6.18323773232689e-05	0.00110056595372863	0.000866851299662316	ECT2/RUNX1/CLDN1/RCC2/CBFB/MARVELD3/CDH3/THY1/VMP1/AJUBA/LSR/MAP4K4/LAMC2/CDH24/ITGA2/F11R/MTDH/PTK2/PARD6B/MMP14/LAMB3/PTPRJ/NPHP4/CDH11/CDH6/PKP4/VEGFA/MARVELD2/CAPZA1/ITGA6/CLDN3/FSCN1/GRHL2/PKP3/LIMS1/SNAI1/OCLN/CTTN/RAC1/EPB41L5/FBF1/ARHGEF7/PRKCI/S100A10/PIP5K1A/SRC/NRP1/AGT/PTPRO/HDAC7/TBCD/CTNNB1/IQGAP1/JUP/TRPV4/MICALL2/IKBKB/PTPRK/PKP2/ROCK2/RAB13/GNPAT/PEAK1/POF1B/GJB2/UGT8/CDH1/PLEC/T…	162
BP	GO:0006977	DNA damage response, signal transduction by p53 class mediator resulting in cell cycle arrest	45/10257	56/18670	6.1984528416714e-05	0.00110056595372863	0.000866851299662316	CDK1/E2F7/GTSE1/SOX4/E2F1/AURKA/CDC25C/CCNB1/CASP2/PCNA/CHEK2/E2F8/CDK2/TRIAP1/CNOT11/TFDP1/CNOT2/CNOT10/BAX/CNOT6/MDM2/E2F4/CNOT7/PRMT1/PIDD1/CNOT3/PML/MDM4/CNOT8/PLK2/TP53/EP300/ARID3A/CARM1/PLK3/CNOT4/ATM/CNOT6L/CNOT1/MUC1/SFN/PCBP4/BTG2/CDKN1A/CRADD	45
BP	GO:0010332	response to gamma radiation	45/10257	56/18670	6.1984528416714e-05	0.00110056595372863	0.000866851299662316	BRCA2/XRCC2/FANCD2/NOX4/CHEK2/ATR/PRKDC/MEN1/HSPA5/BCL2L1/POLE3/PARP1/CXCL10/CCL7/BAX/KDM1A/POLB/ELK1/XRCC5/MDM2/WRN/PRKAA1/TLK2/CYBA/HSF1/ZMPSTE24/GATA3/TRIM13/PML/POLG/ERCC6/TP53/BAK1/CBL/LIG4/HRAS/ATM/DCUN1D3/YAP1/XRCC6/GPX1/CRYAB/CDKN1A/BCL2/EGR1	45
BP	GO:0060562	epithelial tube morphogenesis	211/10257	322/18670	6.30212625149771e-05	0.00111590799899807	0.000878935329552788	MTHFD1L/STIL/CTHRC1/WNT2/ADAMTS12/SOX9/SOX4/TIMELESS/SALL4/KIF20B/STK3/KIF26B/KAT2A/HOXA11/PODXL/MET/ITGAX/COL4A1/DLL4/PGF/FOXH1/STK4/LEF1/ST14/HNF1B/PRKX/SPINT2/RNF207/MDK/MTHFD1/RBM15/MMP14/C2CD3/LHX2/PTK7/CXCL10/CSNK2B/SIX1/SIX4/CELSR1/MSX2/PAX8/SCRIB/HESX1/VEGFA/FZD2/SOX11/GLMN/APAF1/PLXND1/GRHL2/HIF1A/MED1/LRP5L/DDR1/PRKD2/HOXB7/NOTCH4/PSEN1/KDM2B/RBPJ/IFT52/MED12/LRP6/SRC/TMED2/WNT5A/ETV5/M…	211
BP	GO:0070498	interleukin-1-mediated signaling pathway	74/10257	100/18670	6.38975577672081e-05	0.00112833310341384	0.00088872185608921	RIPK2/PSMD14/PSMD11/PSMD12/PSMB2/PSMD1/IRAK1/PSME3/PSMA1/PSME4/PSMB3/PSMA4/PSMA3/PSMA7/PSMA5/PSMD13/PSMC4/PSMD3/PSMB7/VRK2/IL1RAP/UBE2V1/PSMD7/OTUD4/CHUK/PSMA2/PSMC6/PSMB4/MAP3K7/PSMB1/PSMD2/PSMF1/PSMD4/PSMC2/PSMD5/RPS6KA4/IRAK2/PSMB8/UBE2N/PSMB5/NOD1/IKBKB/PSMB9/PSMD10/NFKB1/MAP3K8/PSMD6/IL1A/PSME2/PELI1/PSMA6/MYD88/IRAK4/TNIP2/CUL1/RELA/PSMC1/PSMC3/SQSTM1/PSMD9/TAB3/RBX1/PSMC5/BTRC/PLCB1/TRAF6/…	74
BP	GO:0072413	signal transduction involved in mitotic cell cycle checkpoint	47/10257	59/18670	6.44637090083397e-05	0.00112867924533459	0.00088899449179346	CDK1/E2F7/GTSE1/SOX4/E2F1/AURKA/CDC25C/CCNB1/CASP2/PCNA/CHEK2/E2F8/CDK2/PRKDC/TRIAP1/CNOT11/TFDP1/CNOT2/CNOT10/BAX/CNOT6/MDM2/E2F4/CNOT7/PRMT1/RINT1/PIDD1/CNOT3/PML/MDM4/CNOT8/PLK2/TP53/EP300/ARID3A/CARM1/PLK3/CNOT4/ATM/CNOT6L/CNOT1/MUC1/SFN/PCBP4/BTG2/CDKN1A/CRADD	47
BP	GO:1902402	signal transduction involved in mitotic DNA damage checkpoint	47/10257	59/18670	6.44637090083397e-05	0.00112867924533459	0.00088899449179346	CDK1/E2F7/GTSE1/SOX4/E2F1/AURKA/CDC25C/CCNB1/CASP2/PCNA/CHEK2/E2F8/CDK2/PRKDC/TRIAP1/CNOT11/TFDP1/CNOT2/CNOT10/BAX/CNOT6/MDM2/E2F4/CNOT7/PRMT1/RINT1/PIDD1/CNOT3/PML/MDM4/CNOT8/PLK2/TP53/EP300/ARID3A/CARM1/PLK3/CNOT4/ATM/CNOT6L/CNOT1/MUC1/SFN/PCBP4/BTG2/CDKN1A/CRADD	47
BP	GO:1902403	signal transduction involved in mitotic DNA integrity checkpoint	47/10257	59/18670	6.44637090083397e-05	0.00112867924533459	0.00088899449179346	CDK1/E2F7/GTSE1/SOX4/E2F1/AURKA/CDC25C/CCNB1/CASP2/PCNA/CHEK2/E2F8/CDK2/PRKDC/TRIAP1/CNOT11/TFDP1/CNOT2/CNOT10/BAX/CNOT6/MDM2/E2F4/CNOT7/PRMT1/RINT1/PIDD1/CNOT3/PML/MDM4/CNOT8/PLK2/TP53/EP300/ARID3A/CARM1/PLK3/CNOT4/ATM/CNOT6L/CNOT1/MUC1/SFN/PCBP4/BTG2/CDKN1A/CRADD	47
BP	GO:0032481	positive regulation of type I interferon production	59/10257	77/18670	6.4615707995327e-05	0.00112867924533459	0.00088899449179346	RIPK2/HSPD1/POLR1C/TRIM15/STAT1/PRKDC/POLR3K/DHX33/POLR2H/IRF3/IRAK1/DHX9/POLR3A/NFKB2/TLR2/XRCC5/IRF7/DHX36/MMP12/TBK1/POLR3F/POLR3D/POLR3E/HMGB2/CHUK/POLR3G/POLR3C/IFIH1/CRCP/HMGB1/PTPN11/POLR2K/DDX41/CTNNB1/IRF5/NFKB1/POLR3B/ZCCHC3/FLOT1/EP300/DDX58/MYD88/SYK/POLR3H/MAVS/PTPN22/RELA/IRF1/XRCC6/SETD2/CD14/DHX58/STAT6/ZBP1/RNF135/CREBBP/DDX3X/PQBP1/TLR3	59
BP	GO:0048199	vesicle targeting, to, from or within Golgi	57/10257	74/18670	6.59178409046168e-05	0.00114832077026021	0.000904464969824732	MAPK15/COL7A1/CTSC/AP1AR/F5/NSF/KLHL12/PDCD6/TFG/TMED2/ANKRD28/CTSZ/GOSR1/SERPINA1/PPP6R3/TRAPPC4/SEC23IP/BET1/PREB/SAR1A/TMED9/SEC16A/CNIH1/TRAPPC2/CSNK1D/ARFGAP3/TMED10/SCFD1/TRAPPC3/CEP19/PPP6C/TGFA/PPP6R1/CUL3/GOSR2/TRAPPC6B/GOLGA2/TRAPPC2L/SEC22B/GBF1/LMAN1/SEC24D/RAB1A/TRAPPC9/ARFGAP2/WIPI1/USO1/SEC24B/MCFD2/GORASP1/TRAPPC10/TBC1D20/SEC16B/SEC13/TRAPPC6A/PEF1/GRIA1	57
BP	GO:0006521	regulation of cellular amino acid metabolic process	49/10257	62/18670	6.61037398154671e-05	0.00114846363018109	0.000904577492211654	PSMD14/PSMD11/PSMD12/PSMB2/PSMD1/PSME3/PSMA1/PSME4/PSMB3/PSMA4/PSMA3/PSMA7/AZIN1/PSMA5/PSMD13/PSMC4/PSMD3/PSMB7/SLC7A7/ODC1/PSMD7/PSMA2/PSMC6/PSMB4/PSMB1/PSMD2/PSMF1/PSMD4/PSMC2/PSMD5/PSMB8/PSMB5/PSMB9/PSMD10/OAZ3/SLC7A11/PSMD6/PSME2/PSMA6/PSMC1/PSMC3/PSMD9/PARK7/PSMC5/PSME1/COMT/PSMD8/ATCAY/BHMT	49
BP	GO:0071479	cellular response to ionizing radiation	55/10257	71/18670	6.68018725122867e-05	0.00115748123873166	0.000911680133961954	ECT2/RAD51AP1/BLM/RAD51/NOX4/CHEK2/FIGNL1/INTS7/ATR/HMGA2/HAMP/HUS1/HSPA5/BCL2L1/POLE3/RAD1/KDM1A/RAD9A/ELK1/XRCC5/RHNO1/MDM2/WRN/TLK2/CYBA/INO80/HSF1/ZMPSTE24/NIPBL/GATA3/NUCKS1/TP53BP1/FBXO4/KDM4D/TANK/TP53/GRB2/SPIDR/LIG4/HRAS/ATM/NET1/CLOCK/SIRT1/YAP1/XRCC6/SWI5/DNM2/RAD9B/MAPK14/CRYAB/SFRP1/RHOB/CDKN1A/EGR1	55
BP	GO:0000076	DNA replication checkpoint	16/10257	16/18670	6.85054705748653e-05	0.00118066895020095	0.000929943735298382	CLSPN/CDC45/DNA2/TIMELESS/ORC1/CDC6/TICRR/CDT1/TIPIN/TOPBP1/HUS1/RAD9A/NAE1/RAD17/ZNF830/HUS1B	16
BP	GO:0070200	establishment of protein localization to telomere	16/10257	16/18670	6.85054705748653e-05	0.00118066895020095	0.000929943735298382	BRCA2/DKC1/CCT6A/CCT5/CCT2/CCT3/CCT8/WRAP53/CCT4/TCP1/NABP2/TERT/POT1/CCT7/ACD/TERF1	16
BP	GO:2000058	regulation of ubiquitin-dependent protein catabolic process	105/10257	149/18670	6.99133498725259e-05	0.0012016237809004	0.000946448627317334	PLK1/AURKA/PBK/HSP90AB1/PANO1/USP14/PTK2/FBXO22/TRIB3/BCAP31/SENP1/CSNK2A1/SMARCC1/OGT/GLMN/MDM2/ANKIB1/TLK2/SUMO1/GSK3B/RNF19A/PSEN1/CCAR2/CSNK2A2/SMURF1/USP7/MAGEF1/UCHL5/SOCS4/AXIN1/HSPBP1/TRIB2/BAG6/TAF1/DDRGK1/UBQLN1/UBQLN4/PSMD10/PML/NUB1/RAD23B/CLEC16A/CSNK1E/UBE3A/GBA/LATS1/DAB2/PLK2/DISC1/RNF144A/VCP/SUMO2/RNF19B/UBE2K/CSNK1D/TRIM67/GNA12/GSK3A/BAG5/SOCS5/PLK3/PDCL3/ARIH1/RNF139/NKD2/MAP…	105
BP	GO:0033157	regulation of intracellular protein transport	152/10257	225/18670	7.00931711897649e-05	0.0012016237809004	0.000946448627317334	ECT2/GTSE1/CEMIP/KIF20B/XPO5/XPO1/NUP62/NOLC1/TARDBP/FERMT1/UHMK1/BARD1/BAG4/RANGAP1/PRR5L/RAN/CEP131/EDEM2/ATP13A2/TM9SF4/XPO4/BCAP31/ZPR1/NUTF2/IWS1/NF1/TPR/USP36/MDM2/TRIM28/IFNG/PRKAA1/SH3TC2/UBR5/VAMP7/CTDSPL2/HPS4/GSK3B/PSEN1/MIEF1/RAB29/RBM22/GCC2/UBAC2/PTPN11/NUP54/CSNK2A2/SP100/TCF7L2/CDK5/PTPN1/PDCD10/CEP290/KIF5B/PDCD5/JUP/B3GAT3/PIK3R2/CACNB3/YWHAE/MICALL2/GRIPAP1/PCNT/ICE1/ZFAND1/ANP…	152
BP	GO:0046434	organophosphate catabolic process	166/10257	248/18670	7.13746958805282e-05	0.00122035624199961	0.000961203089051056	APOC1/PGM2L1/NDC1/ADPGK/NUP85/NUDT5/RAE1/NUP107/NUP37/NUP62/SEH1L/PLA2G15/LIPG/NUP160/NUP155/NUP43/HPRT1/ITPA/TDG/SMPD4/NUP188/PDE7A/NUP35/HKDC1/NUDT15/NUDT1/NUP205/NUP93/SCARB1/DCTPP1/HK2/PKM/OGT/NUP98/ENO1/NUP153/NUP50/TPR/NUDT3/NUP133/POM121C/HIF1A/SLC2A6/HK3/IFNG/PRKAA1/EIF6/UNG/SYNJ2/NUP88/PSEN1/FOXK2/SMUG1/UPP1/NUP54/ABHD16A/INPP5E/LDHA/NUDT4/AAAS/PFKFB2/ECD/NUP214/ACOT7/MBD4/MTMR2/PLCG1/PL…	166
BP	GO:0032205	negative regulation of telomere maintenance	31/10257	36/18670	7.2905526672488e-05	0.00123753351684313	0.000974732621717694	NAT10/PIF1/GNL3L/NBN/DCP2/PARP1/HNRNPU/XRCC5/HNRNPC/EXOSC10/SLX4/HNRNPA1/POT1/SRC/RTEL1/PINX1/XRN1/TNKS/XRCC1/ACD/SLX1A/SLX1B/ATM/RAD50/TERF2/TNKS2/ERCC4/TERF1/CTC1/ERCC1/TEN1	31
BP	GO:0045841	negative regulation of mitotic metaphase/anaphase transition	31/10257	36/18670	7.2905526672488e-05	0.00123753351684313	0.000974732621717694	BUB1/CENPF/BUB1B/TRIP13/NDC80/PLK1/TTK/AURKB/MAD2L1/CDC20/CCNB1/GEN1/CDT1/SPDL1/FBXO5/BUB3/XRCC3/RAD21/ZNF207/MAD1L1/ZW10/TPR/PCID2/MAD2L2/LCMT1/PSMG2/DYNC1LI1/ATM/CDK5RAP2/TEX14/DUSP1	31
BP	GO:2000027	regulation of animal organ morphogenesis	169/10257	253/18670	7.29537784182629e-05	0.00123753351684313	0.000974732621717694	CTHRC1/WNT2/SOX9/SAPCD2/HOXC11/LIF/CELSR3/HOXA11/PSMD14/PSMD11/SULF1/STAT1/PSMD12/PSMB2/PSMD1/HNF1B/PSME3/PSMA1/RNF207/MDK/PSME4/PSMB3/SRSF6/PSMA4/PSMA3/PTK7/AP2B1/PSMA7/TNFRSF11B/SIX1/PSMA5/SIX4/CELSR1/PSMD13/BAX/PAX8/TFAP2A/VEGFA/VANGL1/PSMC4/FZD2/PSMD3/PSMB7/MED1/HOXB7/PSMD7/SULF2/FOXC1/RAC1/CLTC/RUNX2/RBPJ/MED12/PSMA2/PSMC6/WNT5A/PSMB4/ETV5/PSMB1/MKS1/PSMD2/MSX1/PSMF1/AGT/PSMD4/SMURF1/PSMC2/P…	169
BP	GO:0061982	meiosis I cell cycle process	86/10257	119/18670	7.3419508432124e-05	0.00124217351569847	0.000978387276874487	EME1/TRIP13/TOP2A/BRCA2/PLK1/RAD51/CKS2/BRIP1/FANCD2/AURKA/CDC25C/RAD54L/RAD54B/NDC1/CDC25A/MND1/MAPK15/RAD51D/MSH5/PTTG1/FBXO5/CDC25B/CCNE2/ESPL1/RMI1/RAD21/PSMC3IP/MLH3/P3H4/FANCM/CCNE1/PSMD13/MSH6/SLX4/CCNB1IP1/MOV10L1/RAD51B/BAG6/TEX19/MEIKIN/M1AP/HORMAD1/SYCE2/SYCE3/DMC1/UBR2/EME2/SUN1/STAG3/MSH4/ATM/TEX11/C11orf80/MYBL1/MCMDC2/RAD50/PRDM7/ERCC4/DDX4/TERF1/TOP2B/KLHDC3/MSH3/CCDC155/DMRT1/RAD…	86
BP	GO:0051188	cofactor biosynthetic process	213/10257	326/18670	7.60965712544074e-05	0.00128410480422255	0.00101141409533136	MTHFD1L/PGM2L1/NDC1/ADPGK/ATIC/GGCT/NUP85/RAE1/NUP107/NUP37/NUP62/SEH1L/NUP160/GART/FLAD1/NUP155/NUP43/PARP9/NUP188/FPGS/NUP35/HKDC1/HMBS/NUP205/CPOX/NUP93/MTHFD1/PDP1/MOCOS/PDSS1/HK2/PKM/OGT/SLC25A39/NUP98/ENO1/NUP153/PNPO/NUP50/TPR/ACLY/NUP133/POM121C/PPT1/HIF1A/PDXK/NFS1/SLC2A6/HK3/IFNG/ELOVL7/MOCS3/PRKAA1/EIF6/GSS/DHFR/NUP88/COASY/PSEN1/IREB2/PSAT1/ELOVL3/FASN/IDO1/FOXK2/CYBA/MMACHC/SPR/NUP54…	213
BP	GO:0030198	extracellular matrix organization	238/10257	368/18670	8.11604999359122e-05	0.00136599039345261	0.00107591057480831	ACAN/COL10A1/SOX9/ADAM12/ADAMTS14/BGN/MMP11/COL1A1/SERPINH1/FAP/ADAMTS2/BMP1/TIMP1/COLGALT1/COL11A1/AGRN/PLOD3/COL5A2/ITGAX/COL4A1/FGFR4/SULF1/IBSP/LOXL2/COL3A1/LAMC2/SERPINE1/P4HA1/ITGA2/ADAM10/COL1A2/MFAP2/SPP1/ADAM8/F11R/COL7A1/SPARC/VCAN/FERMT1/MMP9/SPINT2/MMP10/MMP1/CD47/COL12A1/PTK2/ITGA11/PDGFB/P3H4/MMP14/LOX/MMP13/MMP7/TNFRSF11B/COL5A1/KIF9/ITGB8/EGFL6/ELF3/LAMB3/COL8A1/NFKB2/MATN3/NF1/CO…	238
BP	GO:1903050	regulation of proteolysis involved in cellular protein catabolic process	145/10257	214/18670	8.1483137363753e-05	0.00136785848514788	0.00107738196115136	PLK1/TREM2/AURKA/PBK/LAMP3/PSMD14/HSP90AB1/PANO1/APOE/USP14/PSME3/RNFT1/NUDT15/EDEM2/PTK2/FBXO22/EFNA1/CTSC/TRIB3/BCAP31/SENP1/CSNK2A1/SMARCC1/OGT/PSMC4/GLMN/MDM2/RHBDF1/PRKCG/ANKIB1/TLK2/SUMO1/GSK3B/FMR1/RNF19A/PSEN1/CCAR2/UBAC2/PSMF1/CSNK2A2/SMURF1/USP7/PSMC2/MAGEF1/UCHL5/SOCS4/AXIN1/HSPBP1/TRIB2/BAG6/TAF1/DDRGK1/UBQLN1/UBQLN4/PSMD10/PML/NUB1/RAD23B/TMF1/CLEC16A/CSNK1E/UBE3A/GBA/LATS1/DAB2/PLK2…	145
BP	GO:0002758	innate immune response-activating signal transduction	196/10257	298/18670	8.20007935656625e-05	0.00137298219900227	0.00108141761026328	RIPK2/HSPD1/PIK3AP1/PSMD14/PSMD11/TRIM15/CASP8/LYN/MFHAS1/WDFY1/NRAS/PSMD12/PSMB2/PSMD1/IRF3/IKBKE/UNC93B1/IRAK1/PSME3/HSP90B1/PSMA1/HAVCR2/PSME4/OTULIN/UBE2D1/PSMB3/PSMA4/PSMA3/PSMA7/CTSB/PSMA5/CD300LF/PSMD13/PUM1/CNPY3/TLR2/MUC13/PAK2/PSMC4/RELB/IRF7/PSMD3/BIRC2/TBK1/PSMB7/UBE2V1/ANKRD17/CARD11/PSMD7/FCER1G/CTSS/OTUD4/NPLOC4/ALPK1/TRAF3/CHUK/MAP3K1/LRRC14/PSMA2/PSMC6/CYBA/SRC/IFIH1/HMGB1/PSMB4/…	196
BP	GO:0062012	regulation of small molecule metabolic process	292/10257	459/18670	8.3482743107772e-05	0.00139418338166804	0.00109811653928787	CDK1/APOC1/TREM2/CCNB1/NDC1/CYP27B1/KAT2A/BRCA1/NUP85/PSMD14/RAE1/PSMD11/NUP107/NUP37/FGFR4/PASK/PTPN2/NUP62/SEH1L/NLN/P2RY6/CLK2/NUP160/DUSP12/NUP155/NUP43/PSMD12/PSMB2/PSMD1/PMAIP1/NUP188/APOE/PSME3/NUP35/PSMA1/RAN/WDR5/IGFBP3/PHLDA2/NUP205/PSME4/NUP93/SHMT2/PHKG2/PDGFB/CLCN2/PDP1/TRIB3/PSMB3/PARP1/PSMA4/PSMA3/NFYA/PSMA7/BEND3/AZIN1/PSMA5/KPNB1/PSMD13/OGT/NUP98/ENO1/NUP153/PSMC4/NUP50/TPR/PSMD3…	292
BP	GO:0010639	negative regulation of organelle organization	254/10257	395/18670	8.4453312149088e-05	0.00140675710417411	0.0011080201235838	BUB1/NEK2/CENPF/BUB1B/TRIP13/TOP2A/NDC80/ATAD2/MTBP/PLK1/TTK/AURKB/MAD2L1/CDC20/CHEK1/CCNB1/CCNF/GEN1/MCM2/LIF/CDT1/CKAP2/SPDL1/DNMT1/KAT2A/STMN1/PTTG1/BRCA1/FOXP3/PAM16/NAT10/FBXO5/DNMT3B/HMGA1/MET/TBC1D30/BUB3/TRIAP1/ESPL1/MTF2/PIF1/FBXO43/NAA10/SET/XRCC3/PPFIA1/GMFB/RAD21/GNL3L/BAG4/ZNF207/NOC2L/TMSB10/BCL2L1/NBN/DCP2/RAD1/UCN/PARP1/MAD1L1/HNRNPU/KDM1A/RBM14/ZW10/TMSB15A/PATL2/XRCC5/CAPZA1/VIL…	254
BP	GO:1901654	response to ketone	132/10257	193/18670	8.63266423021768e-05	0.00143426501079426	0.0011296864894421	CLDN1/NME1/TYMS/PCNA/CLDN4/CAD/TFAP4/DNMT3B/NASP/P2RY6/OXTR/SPP1/LARP1/BCL2L1/PARP1/TNFSF4/CSNK2B/ADCY3/CATSPERB/AHR/NDOR1/TLR2/ELK1/DSG2/SMYD3/ATP2B1/CDC5L/CCND1/PRKAA1/HNRNPD/HOXB13/ICAM1/CDK4/CYBA/AKAP8/SRC/HSF1/CATSPER2/GLB1/PSPH/CALR/ACACA/XRN1/ROCK2/GNRH1/EIF4EBP1/GJB2/OPA1/SRD5A1/EDN1/SREBF1/PTAFR/UBE3A/GBA/IGFBP7/ABHD2/SIN3A/CBL/TGFB2/AIFM1/DCPS/CYBB/FOSL1/GNB1/RELA/AANAT/USP8/ADCY6/AACS/…	132
BP	GO:0030522	intracellular receptor signaling pathway	185/10257	280/18670	8.77754947414174e-05	0.00145459749362508	0.00114570119451955	RUNX1/RIPK2/EZH2/CBFB/CYP27B1/NR6A1/BRCA1/TRIM15/NR2C1/SKP2/CASP8/PMEPA1/FOXH1/IRF3/IRAK1/RAN/CNOT2/OTULIN/PARP1/CCNE1/PRAME/ASXL1/AHR/PUM1/DNAJA1/NCOA6/RNF6/RBM14/DDX54/LBH/IRF7/SMARCA4/HDAC1/BIRC2/RB1/UFM1/HEYL/UBE2V1/ANKRD17/MED1/UBR5/NPLOC4/ALPK1/DAXX/CTBP2/RNF34/PHB/SRC/SAFB/IFIH1/TRIM24/MAP3K7/NCOR2/EGLN2/CDK7/XIAP/NR5A2/SNW1/PPP5C/AXIN1/C1QBP/ASXL2/IRAK2/CTNNB1/NCOA3/CALR/UBE2N/NOD1/BRD8/T…	185
BP	GO:1901998	toxin transport	33/10257	39/18670	8.82853550843015e-05	0.00145930498698169	0.00114940901113927	CCT5/CCT2/CCT3/HSPA5/CCT8/CCT4/DNAJA1/TCP1/COPB2/COPZ1/RAB29/LRP6/CCT7/NRP1/CRTC2/LRP5/RAB40B/GGA1/SCFD1/ARID1A/ANTXR1/DNM1/CD274/TRIP4/RAB43/CCT6B/RAB28/DNAJC17/ATP6V0A1/SLC7A8/MEP1B/BNIP3/HRH2	33
BP	GO:1902275	regulation of chromatin organization	127/10257	185/18670	8.9893914036753e-05	0.00148210297556004	0.00116736565059543	MKI67/ATAD2/CDC45/CHEK1/CCNB1/LIF/DNMT1/KAT2A/BRCA1/FOXP3/DNMT3B/HMGA1/RIF1/MYB/NAA40/MTF2/SART3/SET/PAXIP1/EED/MORC2/PRDM12/NOC2L/SETDB1/UCN/RUVBL2/CHTOP/HNRNPU/PPHLN1/KDM1A/BRD4/IWS1/OGT/VEGFA/HIRA/TPR/PAXBP1/TRIM28/ATAD2B/PRKD2/UBR5/TLK2/CTCF/ZNF335/FMR1/ZNF451/AKAP8/PHF8/KDM5A/TADA2A/CTR9/SNW1/MAPK8/ZMPSTE24/RPS6KA4/KMT2B/CTNNB1/MAP1S/SETD1A/UBE2N/PARP10/SPTY2D1/SETD5/NIPBL/GATA3/WDR70/ATF7IP…	127
BP	GO:0061458	reproductive system development	277/10257	434/18670	9.01692303195562e-05	0.00148285937800329	0.00116796142446866	INHBA/KIF18A/ASPM/WNT2/E2F7/BRCA2/SOX9/BRIP1/STRA6/PLK4/FANCA/CCNF/LIF/CYP27B1/CASP2/STK3/HOXA11/MSH2/CYP19A1/NUP107/HOXA10/CHD7/HSP90AB1/CASP8/SULF1/E2F8/NASP/LHX4/MDFI/SPP1/SGPL1/MEN1/WNT7B/TAF4/BIK/STK4/LEF1/ST14/PDGFRB/HSPA5/SPINT2/STC2/HOXA9/CSF2/NUDT1/PHLDA2/PTK2/EIF2S2/BCL2L1/RBM15/PDGFB/MMP14/WDR77/VASH1/CTSB/SIX4/ITGB8/FANCG/DAZAP1/BAX/UBE2Q1/SMARCC1/STC1/VEGFA/EIF2B5/BIRC2/SP3/KRT8/CTSV…	277
BP	GO:0090175	regulation of establishment of planar polarity	80/10257	110/18670	9.0742898486102e-05	0.0014863139896862	0.00117068241962303	CTHRC1/SAPCD2/CELSR3/PSMD14/PSMD11/PSMD12/PSMB2/PSMD1/PSME3/PSMA1/PSME4/PSMB3/PSMA4/PSMA3/PTK7/AP2B1/PSMA7/PSMA5/CELSR1/PSMD13/VANGL1/PSMC4/FZD2/PSMD3/PSMB7/PSMD7/RAC1/CLTC/MED12/PSMA2/PSMC6/WNT5A/PSMB4/PSMB1/MKS1/PSMD2/PSMF1/PSMD4/SMURF1/PSMC2/PSMD5/SMURF2/PSMB8/DVL3/PSMB5/PSMB9/FZD6/PSMD10/ARRB2/PSMD6/ARHGEF19/DAB2/AP2S1/PSME2/PSMA6/PSMC1/PSMC3/DACT1/PSMD9/AP2A1/RYK/PSMC5/AP2A2/PLEKHA4/DVL2/DVL…	80
BP	GO:1901976	regulation of cell cycle checkpoint	28/10257	32/18670	9.08392427550751e-05	0.0014863139896862	0.00117068241962303	NDC80/MAD2L1/CCNB1/GEN1/CDT1/RFWD3/CHEK2/XRCC3/THOC1/WDR76/CUL4A/TPR/ETAA1/DDX39B/PCID2/RINT1/CCAR2/RPA2/RNASEH2B/LCMT1/FBXO4/DYNC1LI1/THOC5/CDK5RAP2/PPP1R10/CRY1/PROX1/DUSP1	28
BP	GO:0044380	protein localization to cytoskeleton	44/10257	55/18670	9.15298288303133e-05	0.0014938315245715	0.00117660354126368	STIL/ANLN/TTK/SPAG5/AURKA/SNX10/KIF20B/FAM83H/RTKN/BICD1/CCDC14/NUP62/CEP83/CEP72/CEP131/NEDD1/ABHD17C/C2CD3/HNRNPU/PIBF1/CEP192/MAPRE1/GSK3B/CEP250/DIAPH1/UBXN2B/CHAMP1/NSFL1C/DISC1/CRIPT/CSNK1D/MID1/GOLGB1/MCPH1/NUDCD3/KIAA0753/PCM1/BBS4/MAPRE2/NUMA1/DVL1/HOOK3/MARK4/ABHD17B	44
BP	GO:1905037	autophagosome organization	71/10257	96/18670	9.22134812375517e-05	0.00150119831042392	0.00118240592672624	VMP1/NPRL3/ATP13A2/TMEM41B/RAB3GAP2/PSEN1/ATG4B/UBXN2B/SMURF1/IFT88/WDR45B/RUFY4/ATG16L1/ATG7/UBQLN1/CHMP4A/NSFL1C/WIPI2/ATG2A/PIKFYVE/GBA/RAB7A/AMBRA1/ATG3/ATG5/RB1CC1/ATG9B/MAP1LC3B2/SCFD1/ATG13/PIK3C2B/ATG101/PIP4K2B/ATG14/PACS2/SEC22B/ATG9A/ATG12/SMCR8/RAB1A/WIPI1/ATG16L2/MAP1LC3B/LRSAM1/PIP4K2C/RALB/ATG2B/SH3GLB1/UBXN2A/RAB5A/WDR45/PIP4K2A/TRAPPC8/UBQLN2/RAB33B/PIK3C3/IFT20/IRGM/C9orf72/STX1…	71
BP	GO:0000281	mitotic cytokinesis	56/10257	73/18670	9.337420371184e-05	0.00151627507183322	0.00119428100806786	ECT2/CEP55/KIF23/ANLN/KIF20A/BRCA2/KIF4A/CENPA/PLK1/NUSAP1/KIF20B/CDT1/CKAP2/RTKN/STMN1/CIT/NUP62/RACGAP1/ESPL1/KIF4B/INCENP/MITD1/SPAST/CHMP4C/ARF1/CUL7/CNTROB/EFHC1/CHMP4A/ROCK2/SPTBN1/TTC19/ZFYVE26/SON/JTB/STAMBP/ROCK1/UNC119/USP8/RASA1/DCDC1/TRIM36/CHMP2B/BBS4/VPS4A/CHMP5/RAB35/CHMP7/CFL1/CHMP1A/BIN3/PDCD6IP/CHMP4B/RHOA/ANKRD53/RHOB	56
BP	GO:0006360	transcription by RNA polymerase I	50/10257	64/18670	9.66237744014645e-05	0.00156511141342523	0.00123274653213424	POLR1B/CD3EAP/WDR43/DDX11/POLR1C/WDR75/TAF1A/HEATR1/TCOF1/TAF1D/NOL11/DHX33/TWISTNB/UTP15/POLR1A/POLR2H/NCL/GTF2H3/RRN3/TAF1B/ZNRD1/GTF2H4/SMARCA4/PWP1/TTF1/MED1/TAF1C/ERCC2/PHF8/CDK7/ERCC3/POLR2K/ZMPSTE24/BAZ2A/GTF2H1/TAF1/ERCC6/MNAT1/MTOR/UBTF/SMARCB1/TBP/GTF2H2/ERBB2/POLR1E/PIH1D1/CCNH/IPPK/MAPK3/FLNA	50
BP	GO:0006476	protein deacetylation	69/10257	93/18670	9.75247645396902e-05	0.00157575638305004	0.00124113095082616	FOXP3/BRMS1/HDAC10/HDAC8/TBL1XR1/HDAC2/UCN/ELK4/SFPQ/MORF4L2/RBM14/SPRED1/VEGFA/HDAC1/MSL3/IFNG/SMARCAD1/PRKAA1/PRKD2/AKAP8/PHB/REST/CCAR2/MTA2/KDM5A/NEK3/FNTA/MTA1/HDAC7/MAPK8/BAZ2A/NIPBL/SPRED2/SPRED3/MIER2/SREBF1/SUDS3/CTBP1/TP53/SIRT6/HDAC6/SIN3B/SIN3A/EP300/AKAP8L/SIRT7/RCOR1/SIRT5/BRMS1L/MTA3/SIRT1/HDAC3/MIER1/MORF4L1/DYRK1A/SKI/SIRT3/SPHK2/USP17L2/C6orf89/ZNHIT1/BEX4/PER1/PINK1/PRKAA2/MAPT…	69
BP	GO:0007623	circadian rhythm	141/10257	208/18670	9.8063747125458e-05	0.00158051370990483	0.00124487801837174	CDK1/TOP2A/EZH2/TIMELESS/TYMS/CLDN4/SUV39H2/SERPINE1/PRKDC/TOP1/TARDBP/HNF1B/SUV39H1/HNF4A/CSF2/MYBBP1A/HDAC2/NONO/AHCY/GPR176/HNRNPU/AHR/SFPQ/HNRNPR/OGT/ARNTL2/RELB/HDAC1/GFPT1/PRKCG/PSPC1/PRKAA1/HNRNPD/GSK3B/CDK4/RAI1/CCAR2/CREB1/KDM5A/PRMT5/USP7/METTL3/MTA1/MAPK8/ATG7/ROCK2/PML/KDM2A/HS3ST2/USP9X/SRD5A1/SREBF1/CSNK1E/UBE3A/AGRP/NR1D1/TP53/NRIP1/RBM4/KMT2A/SIX3/RBM4B/HUWE1/CSNK1D/SIN3A/EP300/LG…	141
BP	GO:0033048	negative regulation of mitotic sister chromatid segregation	35/10257	42/18670	0.000101895375056792	0.00163818360445782	0.00129030121438765	BUB1/CENPF/BUB1B/TRIP13/NDC80/PLK1/TTK/AURKB/MAD2L1/CDC20/CCNB1/GEN1/CDT1/SPDL1/PTTG1/FBXO5/BUB3/NAA10/XRCC3/RAD21/ZNF207/MAD1L1/ZW10/TPR/PCID2/MAD2L2/LCMT1/TNKS/PSMG2/ATRX/DYNC1LI1/ATM/CDK5RAP2/TEX14/DUSP1	35
BP	GO:0046822	regulation of nucleocytoplasmic transport	76/10257	104/18670	0.000103826983652774	0.0016650962663719	0.00131149874087714	ECT2/GTSE1/XPO5/XPO1/NCBP2/NUP62/NOLC1/TARDBP/FERMT1/UHMK1/BARD1/CPSF6/RANGAP1/RAN/DHX9/XPO4/ZPR1/NUTF2/KHDRBS1/IWS1/NF1/NUP153/TPR/MDM2/TRIM28/IFNG/RBM27/UBR5/RBM26/CTDSPL2/GSK3B/PSEN1/RBM22/PTPN11/NUP54/SP100/TCF7L2/CDK5/AAAS/NUP214/JUP/PIK3R2/YWHAE/ANP32B/IPO5/CDH1/TP53/RBM4/EFCAB7/MX2/RIOK2/SMAD3/AKAP8L/SUPT6H/HYAL2/MAVS/PARK7/HDAC3/MAPK1/SETD2/PPP1CC/SHH/NEDD4/TXN/SFN/ZC3H12A/PRKCD/MAPK14/SU…	76
BP	GO:0070198	protein localization to chromosome, telomeric region	25/10257	28/18670	0.000107556035048505	0.00171196312765711	0.00134841302073337	BRCA2/DKC1/CCT6A/ATR/CCT5/CCT2/CCT3/GNL3/GNL3L/CCT8/WRAP53/CCT4/TCP1/NABP2/XRCC5/TERT/POT1/CCT7/PINX1/TNKS/ACD/ATRX/TERF2/TNKS2/TERF1	25
BP	GO:0035567	non-canonical Wnt signaling pathway	105/10257	150/18670	0.000107579476078167	0.00171196312765711	0.00134841302073337	CTHRC1/CELSR3/PSMD14/PSMD11/PSMD12/PSMB2/PSMD1/LEF1/AGO2/PSME3/PSMA1/IFT80/PSME4/RNF213/NLK/PSMB3/PSMA4/PSMA3/PTK7/AP2B1/PSMA7/SFRP4/PSMA5/CELSR1/PSMD13/VANGL1/PSMC4/FZD2/PSMD3/PSMB7/PPP3CA/PSMD7/MOV10/RAC1/CLTC/MED12/PSMA2/PSMC6/PPP3R1/WNT5A/PSMB4/MAP3K7/PSMB1/MKS1/PSMD2/PSMF1/PSMD4/SMURF1/PSMC2/TCF7L2/PSMD5/SMURF2/CTNNB1/PSMB8/DVL3/PSMB5/PSMB9/FZD6/PSMD10/ARRB2/PSMD6/ARHGEF19/CSNK1E/PLCB2/AGO1/…	105
BP	GO:0006479	protein methylation	123/10257	179/18670	0.000107808911180016	0.00171196312765711	0.00134841302073337	EZH2/DNMT1/SUV39H2/BRCA1/DNMT3B/PRMT3/RIF1/MYB/WDR5B/MTF2/SNRPB/METTL21A/MEN1/TET3/SUZ12/PAXIP1/EED/EHMT2/SUV39H1/PRDM12/WDR5/SETDB1/BEND3/CHTOP/KDM1A/BRD4/IWS1/OGT/SMYD2/RBBP5/PCMTD2/PAXBP1/PWP1/NDUFAF7/SMYD3/GSPT1/SNRPD3/CTCF/ARID4B/NTMT1/ZNF335/PRMT1/DPY30/FBL/PRMT5/CTR9/SNW1/VCPKMT/KMT2B/CTNNB1/ICMT/SETD1A/EHMT1/SETD5/CAMKMT/GATA3/TRMT112/PRMT7/DOT1L/LCMT1/PYGO2/EEF2KMT/RNF20/KDM4D/METTL11B/N…	123
BP	GO:0008213	protein alkylation	123/10257	179/18670	0.000107808911180016	0.00171196312765711	0.00134841302073337	EZH2/DNMT1/SUV39H2/BRCA1/DNMT3B/PRMT3/RIF1/MYB/WDR5B/MTF2/SNRPB/METTL21A/MEN1/TET3/SUZ12/PAXIP1/EED/EHMT2/SUV39H1/PRDM12/WDR5/SETDB1/BEND3/CHTOP/KDM1A/BRD4/IWS1/OGT/SMYD2/RBBP5/PCMTD2/PAXBP1/PWP1/NDUFAF7/SMYD3/GSPT1/SNRPD3/CTCF/ARID4B/NTMT1/ZNF335/PRMT1/DPY30/FBL/PRMT5/CTR9/SNW1/VCPKMT/KMT2B/CTNNB1/ICMT/SETD1A/EHMT1/SETD5/CAMKMT/GATA3/TRMT112/PRMT7/DOT1L/LCMT1/PYGO2/EEF2KMT/RNF20/KDM4D/METTL11B/N…	123
BP	GO:0006490	oligosaccharide-lipid intermediate biosynthetic process	19/10257	20/18670	0.000108470160442218	0.00171824178171092	0.00135335834855151	ALG3/ALG8/ALG6/ALG10/DPAGT1/DOLK/NUS1/ALG1/ALG2/ALG11/SRD5A3/ALG13/DHDDS/ALG14/ALG9/DOLPP1/ALG10B/MPDU1/ALG12	19
BP	GO:0043254	regulation of protein complex assembly	296/10257	467/18670	0.000110276167263426	0.00174257914186681	0.00137252746077964	KIF14/HJURP/BID/CDT1/HSP90AA1/MAPK15/STMN1/MET/AJUBA/ATR/PMEPA1/ARPC1B/ATAT1/G3BP1/DHX33/ATXN2L/PSRC1/TRIM27/BIK/PMAIP1/HNF1B/HNF1A/ARPC5/GMFB/PAXIP1/GTF2H3/APOE/BAG4/ACTR3B/CSF2/MMP1/RRN3/TMSB10/CNOT2/NCLN/BAIAP2L1/PARP1/TRABD2A/RPA3/BAIAP2L2/EIF2AK2/CHD1L/KIF9/BAX/ASAP1/ACTR2/AP1AR/TMSB15A/VEGFA/PATL2/ARHGAP18/GTF2H4/PSMC4/CAPZA1/VIL1/DHX36/CUL4A/CNOT6/ATXN2/MMP3/BIRC2/RB1/FSCN1/PAN3/IFNG/CAND1…	296
BP	GO:0030262	apoptotic nuclear changes	30/10257	35/18670	0.000115169017378085	0.00181103980368506	0.00142644991174393	TOP2A/PAM16/KPNB1/BAX/CDK5RAP3/APAF1/ST20/HMGB2/DFFB/BLCAP/DNASE2/HMGB1/HSF1/ACIN1/KPNA1/DEDD2/EXOG/DFFA/AIFM1/CASP3/DNASE2B/ERN2/DICER1/SHARPIN/FOXL2/ACVR1C/NMNAT1/CIDEA/GPER1/DNASE1L3	30
BP	GO:0060338	regulation of type I interferon-mediated signaling pathway	30/10257	35/18670	0.000115169017378085	0.00181103980368506	0.00142644991174393	ABCE1/HSP90AB1/PTPN2/IRF3/NLRC5/IKBKE/ADAR/SCRIB/IRF7/MMP12/PTPN6/TBK1/YTHDF2/CNOT7/WNT5A/PTPN11/IFNAR2/METTL3/PTPN1/CDC37/FADD/DCST1/LSM14A/CACTIN/YTHDF3/USP18/UBE2K/MAVS/SAMHD1/ZBP1	30
BP	GO:0001325	formation of extrachromosomal circular DNA	15/10257	15/18670	0.000124777343641292	0.00193389921331815	0.0015232190681542	EXO1/BLM/DNA2/XRCC3/NBN/XRCC5/WRN/SLX4/SMARCAL1/RTEL1/SLX1A/SLX1B/TERF2/TERF1/ERCC1	15
BP	GO:0032239	regulation of nucleobase-containing compound transport	15/10257	15/18670	0.000124777343641292	0.00193389921331815	0.0015232190681542	NCBP2/CPSF6/DHX9/KHDRBS1/IWS1/NUP153/TPR/RBM27/RBM26/ADORA1/RIOK2/AKAP8L/SUPT6H/SETD2/RIPK1	15
BP	GO:0071025	RNA surveillance	15/10257	15/18670	0.000124777343641292	0.00193389921331815	0.0015232190681542	EXOSC2/EXOSC9/EXOSC5/EXOSC8/SUPV3L1/EXOSC10/EXOSC3/EXOSC4/PCID2/XRN1/DXO/EXOSC7/EXOSC6/PRPF18/PELO	15
BP	GO:0090656	t-circle formation	15/10257	15/18670	0.000124777343641292	0.00193389921331815	0.0015232190681542	EXO1/BLM/DNA2/XRCC3/NBN/XRCC5/WRN/SLX4/SMARCAL1/RTEL1/SLX1A/SLX1B/TERF2/TERF1/ERCC1	15
BP	GO:0090737	telomere maintenance via telomere trimming	15/10257	15/18670	0.000124777343641292	0.00193389921331815	0.0015232190681542	EXO1/BLM/DNA2/XRCC3/NBN/XRCC5/WRN/SLX4/SMARCAL1/RTEL1/SLX1A/SLX1B/TERF2/TERF1/ERCC1	15
BP	GO:1904874	positive regulation of telomerase RNA localization to Cajal body	15/10257	15/18670	0.000124777343641292	0.00193389921331815	0.0015232190681542	DKC1/RUVBL1/CCT6A/CCT5/CCT2/CCT3/CCT8/RUVBL2/SHQ1/CCT4/TCP1/CCT7/NAF1/NOP10/NHP2	15
BP	GO:0035825	homologous recombination	43/10257	54/18670	0.000134606842121808	0.0020762864454254	0.00163536914583862	EME1/TRIP13/TOP2A/RAD51/BRIP1/RAD54L/RAD54B/MND1/RAD51D/MSH5/RMI1/HDAC10/RAD21/PSMC3IP/MLH3/FANCM/SLX4/CCNB1IP1/RAD51B/TEX19/SYCE3/DMC1/UBR2/EME2/MSH4/ATM/TEX11/C11orf80/MCMDC2/RAD50/PRDM7/ERCC4/TOP2B/KLHDC3/MSH3/RAD51C/MUS81/CNTD1/PRDM9/MEIOB/SYCP1/C14orf39/ANKRD31	43
BP	GO:0061512	protein localization to cilium	43/10257	54/18670	0.000134606842121808	0.0020762864454254	0.00163536914583862	SNX10/MAPK15/TTC26/NPHP4/TCTN2/RAB29/TBC1D32/ARL13B/INPP5E/IFT122/ARL13A/CCDC66/ARF4/TTC21B/EFCAB7/CSNK1D/CCDC88A/GGA1/GFY/SPATA7/WDR19/GAS8/IFT140/TTC21A/CCDC39/TMEM107/TULP3/BBS4/ROPN1/RABEP1/ROPN1B/LZTFL1/TULP1/WDR35/BBIP1/CROCC/BBS1/IFT20/BBS9/RAB11FIP3/TUB/CC2D2A/DZIP1	43
BP	GO:0006513	protein monoubiquitination	51/10257	66/18670	0.000137449963167384	0.00211509312369239	0.00166593489192348	DTL/UHRF1/UBE2T/DTX3L/FANCL/RAD18/RNF2/FANCM/PCGF1/UBE3D/LEO1/UBE2W/BIRC2/KLHL12/RNF168/PCGF2/TRIM37/PDCD6/KDM2B/ATXN7L3/UBE2O/MGRN1/CTR9/PCGF3/ZNF598/BMI1/CUL4B/TRIM25/RNF20/PCGF6/CDC73/HUWE1/CBL/RNF40/CUL1/DDB1/RNF126/WAC/CUL3/TRIM21/UBE2R2/RBX1/DDB2/PEX12/TSG101/BCOR/WDR48/RAG1/RYBP/PCGF5/PEF1	51
BP	GO:0035303	regulation of dephosphorylation	141/10257	209/18670	0.000138781573165401	0.00212328550965473	0.00167238755420576	PKMYT1/CDCA2/SLC39A10/MASTL/SPOCD1/PTBP1/HSP90AB1/GPATCH2/ITGA2/ANKLE2/MFHAS1/SET/BAG4/PDGFRB/HSP90B1/IGFBP3/RRP1B/FKBP1A/YWHAB/PPME1/PPP4R2/MPHOSPH10/SMG7/EIF2AK2/CDK5RAP3/SMG5/PPP1R35/PPP1R9B/SPRED1/PPP1R14B/NUAK1/IFNG/SYMPK/CEP192/RBM26/TIPRL/GSK3B/SFI1/LMTK2/PPP1R8/SRC/CSRNP2/ELFN1/MTMR2/PPP1R27/IQGAP1/FARP1/B3GAT3/PPP6R3/YWHAE/PPP1R26/IKBKB/PPP2R1B/PPP2R3B/MTMR1/ROCK2/ELFN2/MGAT5/PPP2R2A/URI…	141
BP	GO:0051701	interaction with host	141/10257	209/18670	0.000138781573165401	0.00212328550965473	0.00167238755420576	CDK1/CLDN1/TRIM59/KPNA2/SLC52A2/TYMS/TRIM10/MET/TRIM15/CLEC5A/CASP8/THOC2/CD80/FUCA2/ITGA2/PVR/CXCL8/TRIM27/F11R/THOC6/SLC1A5/XPR1/BCL2L1/SCARB1/THOC1/TRIM11/TNFRSF4/IFITM3/TFRC/EIF2AK2/CTSB/KPNB1/CD46/SCRIB/PPIA/SMC3/TCP1/TRIM31/NUP153/CCNK/ALYREF/TRIM28/DDX39B/NPC1/IFITM1/PABPN1/BCL2L11/ICAM1/CPSF4/CHMP4C/CLDN9/SRC/HAVCR1/THOC3/KPNA3/CD86/CTNNB1/TRIM26/WWP1/ZNF639/SERPINB9/ITGB1/CBLL1/CXADR/IDE…	141
BP	GO:0043966	histone H3 acetylation	47/10257	60/18670	0.000138967936033413	0.00212328550965473	0.00167238755420576	BRCA2/CHEK1/LIF/KAT2A/BRCA1/JADE3/YEATS2/LEF1/WDR5/POLE3/TADA1/TAF5L/SUPT7L/ZNF451/MAP3K7/TADA2A/CRTC2/TAF6L/GATA3/SUPT3H/BRPF1/KMT2A/MEAF6/SIN3A/MCM3AP/ING5/DR1/SMARCB1/KAT6A/TAF12/KAT7/TAF9/TAF10/SIRT1/SPI1/PIH1D1/BRPF3/NAA60/JADE2/BRD1/POLE4/SPHK2/PIWIL2/MYOD1/NAP1L2/KAT2B/PER1	47
BP	GO:0034968	histone lysine methylation	82/10257	114/18670	0.00013965012564202	0.00212867632552919	0.00167663358392455	EZH2/DNMT1/SUV39H2/BRCA1/DNMT3B/RIF1/MYB/WDR5B/MTF2/MEN1/TET3/SUZ12/PAXIP1/EED/EHMT2/SUV39H1/PRDM12/WDR5/SETDB1/BEND3/KDM1A/BRD4/IWS1/OGT/SMYD2/RBBP5/PWP1/SMYD3/ARID4B/ZNF335/DPY30/CTR9/SNW1/KMT2B/CTNNB1/SETD1A/EHMT1/SETD5/GATA3/DOT1L/PYGO2/KDM4D/NSD1/ATRX/KDM3A/KMT2A/KMT2D/RLF/WDR61/PRMT6/SMARCB1/SUPT6H/NELFE/KMT2E/PAGR1/SETD6/KDM6A/RTF1/SETDB2/PRDM7/SIRT1/PIH1D1/WDR82/SETD2/PHF19/MLLT6/ARID4A/K…	82
BP	GO:0032465	regulation of cytokinesis	66/10257	89/18670	0.000140944180745544	0.00214334644743165	0.00168818837915901	KIF14/ECT2/KIF23/KIF20A/E2F7/BRCA2/PLK1/AURKB/PRC1/AURKA/CDC6/KIF20B/CDC25B/CSPP1/PRPF40A/CIT/E2F8/NUP62/RACGAP1/MYO19/INCENP/BCL2L1/SPAST/AHCTF1/GIT1/PKP4/RAB11FIP4/KIF3B/CHMP4C/CCP110/BIRC6/PIK3R4/ZFYVE26/PKN2/PLK2/AURKC/CENPV/FLCN/PLK3/CUL3/UVRAG/DCDC1/RXFP3/TAS2R13/SETD2/BBS4/ZFYVE19/CDC14B/VPS4A/SSTR5/SH3GLB1/RAB11A/TEX14/CETN2/PIK3C3/CDC42/CALM2/RAB11FIP3/PLK5/RHOA/KIF13A/GIPC1/ANKRD53/MRGP…	66
BP	GO:0034330	cell junction organization	190/10257	290/18670	0.000144304390421246	0.0021892940734566	0.00172437863127538	ECT2/RUNX1/CLDN1/RCC2/CBFB/F2R/MARVELD3/CDH3/THY1/VMP1/AJUBA/LSR/MAP4K4/LAMC2/CDH24/ITGA2/PVR/F11R/MTDH/PTK2/PARD6B/MMP14/LAMB3/PTPRJ/NPHP4/CDH11/CDH6/PKP4/VEGFA/MARVELD2/CAPZA1/ITGA6/CLDN3/DSG2/FSCN1/GRHL2/PKP3/LIMS1/SNAI1/OCLN/CTTN/RAC1/EPB41L5/FBF1/ARHGEF7/PRKCI/S100A10/PIP5K1A/CLDN9/SRC/NRP1/AGT/PTPRO/HDAC7/TBCD/CTNNB1/IQGAP1/JUP/TRPV4/CXADR/MICALL2/IKBKB/PTPRK/PKP2/ROCK2/RAB13/GNPAT/CCM2/PEA…	190
BP	GO:0048608	reproductive structure development	274/10257	431/18670	0.00014553917118552	0.00220160341887279	0.00173407398123225	INHBA/KIF18A/ASPM/WNT2/E2F7/BRCA2/SOX9/BRIP1/STRA6/PLK4/FANCA/CCNF/LIF/CYP27B1/CASP2/STK3/HOXA11/MSH2/CYP19A1/NUP107/HOXA10/CHD7/HSP90AB1/CASP8/SULF1/E2F8/NASP/LHX4/MDFI/SPP1/SGPL1/MEN1/WNT7B/TAF4/BIK/STK4/LEF1/ST14/PDGFRB/HSPA5/SPINT2/STC2/HOXA9/CSF2/NUDT1/PHLDA2/PTK2/EIF2S2/BCL2L1/RBM15/PDGFB/MMP14/WDR77/VASH1/CTSB/SIX4/ITGB8/FANCG/DAZAP1/BAX/SMARCC1/STC1/VEGFA/EIF2B5/BIRC2/SP3/KRT8/CTSV/GRHL2/…	274
BP	GO:0006282	regulation of DNA repair	87/10257	122/18670	0.000146137686321589	0.00220160341887279	0.00173407398123225	RAD51AP1/FOXM1/POLQ/RAD51/PARPBP/TIMELESS/AUNIP/CHEK1/RMI2/FANCB/DDX11/PCNA/FIGNL1/BRCA1/DTX3L/RIF1/PRKDC/HMGA2/HELB/CBX8/PARP9/HDAC10/FUS/PPP4R2/DHX9/PARP1/USP1/WRAP53/KDM1A/ACTR2/WRNIP1/DEK/CUL4A/TRIM28/UBE2V1/RNF168/PRKCG/UBR5/EYA3/BRCC3/PARG/MMS19/HMGB1/POLH/HSF1/TMEM161A/MAGEF1/ERCC8/RNF8/MAD2L2/RTEL1/PPP4C/UBE2N/RPA2/WDR70/UBQLN4/PML/TP53BP1/CEBPG/TRIP12/ERCC6/SPIRE2/KDM4D/SMCHD1/XRCC1/SIRT…	87
BP	GO:0032434	regulation of proteasomal ubiquitin-dependent protein catabolic process	87/10257	122/18670	0.000146137686321589	0.00220160341887279	0.00173407398123225	PLK1/AURKA/PBK/HSP90AB1/PANO1/USP14/FBXO22/TRIB3/BCAP31/SENP1/SMARCC1/OGT/GLMN/MDM2/ANKIB1/TLK2/SUMO1/GSK3B/RNF19A/PSEN1/CCAR2/USP7/UCHL5/SOCS4/HSPBP1/TRIB2/BAG6/TAF1/DDRGK1/UBQLN1/UBQLN4/PSMD10/NUB1/RAD23B/CLEC16A/CSNK1E/GBA/DAB2/PLK2/RNF144A/VCP/SUMO2/RNF19B/UBE2K/CSNK1D/GNA12/GSK3A/BAG5/SOCS5/PLK3/ARIH1/NKD2/MAPK9/RCHY1/WAC/TRIB1/SDCBP/HSPA1B/DDA1/STYX/ARIH2/TAF9/PARK7/SGTA/RAD23A/RBX1/UFL1/BB…	87
BP	GO:0060071	Wnt signaling pathway, planar cell polarity pathway	78/10257	108/18670	0.0001620494595835	0.00243564106346084	0.0019184117173704	CTHRC1/CELSR3/PSMD14/PSMD11/PSMD12/PSMB2/PSMD1/PSME3/PSMA1/PSME4/PSMB3/PSMA4/PSMA3/PTK7/AP2B1/PSMA7/PSMA5/CELSR1/PSMD13/VANGL1/PSMC4/FZD2/PSMD3/PSMB7/PSMD7/RAC1/CLTC/MED12/PSMA2/PSMC6/WNT5A/PSMB4/PSMB1/MKS1/PSMD2/PSMF1/PSMD4/SMURF1/PSMC2/PSMD5/SMURF2/PSMB8/DVL3/PSMB5/PSMB9/FZD6/PSMD10/ARRB2/PSMD6/ARHGEF19/DAB2/AP2S1/PSME2/PSMA6/PSMC1/PSMC3/DACT1/PSMD9/AP2A1/RYK/PSMC5/AP2A2/PLEKHA4/DVL2/DVL1/PSME1…	78
BP	GO:0043620	regulation of DNA-templated transcription in response to stress	90/10257	127/18670	0.00016293340000095	0.00244324492855253	0.00192440083625496	CHEK1/PSMD14/PSMD11/PSMD12/PSMB2/PSMD1/PSME3/HSPA5/PSMA1/PSME4/PSMB3/PSMA4/PSMA3/PSMA7/PSMA5/PSMD13/VEGFA/PSMC4/VHL/PSMD3/PSMB7/HIF1A/E2F4/MBTPS2/CREB3L1/PSMD7/RBPJ/PSMA2/PSMC6/INO80/PSMB4/EGLN2/PSMB1/PSMD2/PSMF1/HSF1/PSMD4/PSMC2/ATF6/RPS6KA1/ATF6B/BCLAF1/PSMD5/CUL2/PSMB8/PSMB5/PSMB9/TAF1/PSMD10/RPS6KA3/NCK1/PSMD6/CHD6/TP53/PSME2/NOTCH1/SIN3A/EP300/PSMA6/DDIT3/RELA/HSF4/PSMC1/PSMC3/TMBIM6/PSMD9/R…	90
BP	GO:0048194	Golgi vesicle budding	60/10257	80/18670	0.000164322575173872	0.00245837222997393	0.00193631572500206	MAPK15/COL7A1/CTSC/F5/SEC23B/NSF/KLHL12/PDCD6/PRKCI/TFG/TMED2/ANKRD28/CTSZ/SERPINA1/PPP6R3/TRAPPC4/SEC23IP/BET1/PREB/SAR1A/VAPB/TMED9/SEC16A/CNIH1/TRAPPC2/CSNK1D/ARFGAP3/TMED10/SCFD1/TRAPPC3/PPP6C/GOLPH3/TGFA/PPP6R1/CUL3/GOSR2/TRAPPC6B/GOLGA2/TRAPPC2L/SEC22B/GBF1/LMAN1/SEC24D/RAB1A/GOLPH3L/TRAPPC9/ARFGAP2/USO1/MIA3/SEC24B/MCFD2/GORASP1/TRAPPC10/TBC1D20/SEC16B/SEC13/TRAPPC6A/MYO18A/PEF1/GRIA1	60
BP	GO:0033046	negative regulation of sister chromatid segregation	36/10257	44/18670	0.00017130840501643	0.00254520970487629	0.00200471251460243	BUB1/CENPF/BUB1B/TRIP13/NDC80/PLK1/TTK/AURKB/MAD2L1/CDC20/CCNB1/GEN1/CDT1/SPDL1/PTTG1/FBXO5/BUB3/ESPL1/NAA10/XRCC3/RAD21/ZNF207/MAD1L1/ZW10/TPR/PCID2/MAD2L2/LCMT1/TNKS/PSMG2/ATRX/DYNC1LI1/ATM/CDK5RAP2/TEX14/DUSP1	36
BP	GO:0042987	amyloid precursor protein catabolic process	36/10257	44/18670	0.00017130840501643	0.00254520970487629	0.00200471251460243	LYN/ADAM10/APOE/FKBP1A/EFNA1/EFNA3/ABCA7/IFNGR1/IFNG/GSAP/NCSTN/PSEN1/PICALM/ROCK2/CLN3/GGA3/GSK3A/TMED10/CASP3/APH1A/PSEN2/ROCK1/FLOT2/UNC13A/APP/AGER/DYRK1A/PSENEN/SORL1/BIN1/DHCR24/TNF/CLU/LRRTM3/SPON1/PRNP	36
BP	GO:0070897	transcription preinitiation complex assembly	36/10257	44/18670	0.00017130840501643	0.00254520970487629	0.00200471251460243	RRN3/TAF1B/GTF3C3/PSMC4/SMARCA4/TAF11/MED6/CAND1/GTF3C5/PSMC6/TAF1C/HMGB1/CREB1/PSMC2/TAF6L/TAF6/BAZ2A/BRF1/BDP1/TAF1/ATF7IP/TP53/TAF7L/TBPL1/DR1/UBTF/SMARCB1/TBP/GTF2A2/PSMC3/TAF12/POLR1E/PIH1D1/PSMC5/BRF2/TBPL2	36
BP	GO:0051053	negative regulation of DNA metabolic process	108/10257	156/18670	0.00017459497269354	0.00258809015715218	0.00203848693371791	BRCA2/BLM/POLQ/PARPBP/TIMELESS/AUNIP/CDC6/RMI2/FANCB/CHEK2/GTPBP4/TIPIN/DONSON/DNAJC2/FOXP3/MSH2/PAM16/NAT10/FBXO5/ATR/RIF1/HMGA2/PIF1/HELB/MEN1/GMNN/HUS1/GNL3L/ZRANB3/NBN/DCP2/THOC1/PARP1/SMC1A/HNRNPU/MSH6/SMC3/XRCC5/HNRNPC/PDS5A/TTF1/TRIM28/EXOSC10/LIG3/UBR5/SLX4/HNRNPA1/POT1/STAG2/SRC/ANKRD1/SMARCAL1/HSF1/CDAN1/MAGEF1/MAD2L2/RTEL1/PINX1/XRN1/GATA3/ATG7/UBQLN4/S100A11/TP53BP1/TNKS/TRIP12/SMCHD1…	108
BP	GO:0051569	regulation of histone H3-K4 methylation	24/10257	27/18670	0.000175973876419848	0.00259661909429562	0.00204520467764092	DNMT1/BRCA1/DNMT3B/MYB/PAXIP1/KDM1A/ZNF335/CTR9/SNW1/KMT2B/CTNNB1/GATA3/PYGO2/KMT2A/WDR61/PRMT6/NELFE/KMT2E/RTF1/PIH1D1/BCOR/GFI1/CTCFL/GCG	24
BP	GO:1904357	negative regulation of telomere maintenance via telomere lengthening	24/10257	27/18670	0.000175973876419848	0.00259661909429562	0.00204520467764092	NAT10/PIF1/GNL3L/DCP2/PARP1/HNRNPU/HNRNPC/EXOSC10/SLX4/HNRNPA1/POT1/SRC/PINX1/XRN1/TNKS/ACD/SLX1A/SLX1B/TERF2/TNKS2/ERCC4/TERF1/CTC1/TEN1	24
BP	GO:0030518	intracellular steroid hormone receptor signaling pathway	93/10257	132/18670	0.000179682053751056	0.00264313417407816	0.00208184187982475	RUNX1/CBFB/BRCA1/SKP2/PMEPA1/FOXH1/RAN/CNOT2/PARP1/CCNE1/DNAJA1/NCOA6/RNF6/RBM14/DDX54/LBH/SMARCA4/HDAC1/RB1/UFM1/HEYL/MED1/UBR5/DAXX/PHB/SRC/SAFB/NCOR2/EGLN2/CDK7/PPP5C/AXIN1/CTNNB1/NCOA3/CALR/TAF1/DDRGK1/ARRB2/FKBP4/UBE3A/LATS1/BUD31/DAB2/RNF4/SAFB2/KDM3A/NRIP1/HDAC6/KMT2D/EP300/YWHAH/PAK1/CARM1/FOXA1/UBA5/ARID1A/PADI2/PAGR1/PARK7/CLOCK/SIRT1/YAP1/UFL1/DDX5/PIAS2/GPAM/TRIP4/PIAS1/NCOR1/DDX17/CN…	93
BP	GO:0007094	mitotic spindle assembly checkpoint	29/10257	34/18670	0.000181171041175403	0.00264313417407816	0.00208184187982475	BUB1/CENPF/BUB1B/TRIP13/NDC80/PLK1/TTK/AURKB/MAD2L1/CDC20/CCNB1/GEN1/CDT1/SPDL1/BUB3/XRCC3/ZNF207/MAD1L1/ZW10/TPR/PCID2/MAD2L2/LCMT1/PSMG2/DYNC1LI1/ATM/CDK5RAP2/TEX14/DUSP1	29
BP	GO:0031577	spindle checkpoint	29/10257	34/18670	0.000181171041175403	0.00264313417407816	0.00208184187982475	BUB1/CENPF/BUB1B/TRIP13/NDC80/PLK1/TTK/AURKB/MAD2L1/CDC20/CCNB1/GEN1/CDT1/SPDL1/BUB3/XRCC3/ZNF207/MAD1L1/ZW10/TPR/PCID2/MAD2L2/LCMT1/PSMG2/DYNC1LI1/ATM/CDK5RAP2/TEX14/DUSP1	29
BP	GO:0071173	spindle assembly checkpoint	29/10257	34/18670	0.000181171041175403	0.00264313417407816	0.00208184187982475	BUB1/CENPF/BUB1B/TRIP13/NDC80/PLK1/TTK/AURKB/MAD2L1/CDC20/CCNB1/GEN1/CDT1/SPDL1/BUB3/XRCC3/ZNF207/MAD1L1/ZW10/TPR/PCID2/MAD2L2/LCMT1/PSMG2/DYNC1LI1/ATM/CDK5RAP2/TEX14/DUSP1	29
BP	GO:0071174	mitotic spindle checkpoint	29/10257	34/18670	0.000181171041175403	0.00264313417407816	0.00208184187982475	BUB1/CENPF/BUB1B/TRIP13/NDC80/PLK1/TTK/AURKB/MAD2L1/CDC20/CCNB1/GEN1/CDT1/SPDL1/BUB3/XRCC3/ZNF207/MAD1L1/ZW10/TPR/PCID2/MAD2L2/LCMT1/PSMG2/DYNC1LI1/ATM/CDK5RAP2/TEX14/DUSP1	29
BP	GO:0071214	cellular response to abiotic stimulus	214/10257	331/18670	0.00018599082134535	0.00270125545697752	0.00212762060798608	ECT2/RAD51AP1/BLM/SOX9/RAD51/AURKB/COL1A1/CHEK1/PBK/PKD2L1/TNFRSF10B/NOX4/CASP2/CDC25A/PCNA/CHEK2/FIGNL1/LRRC8D/INTS7/TNFRSF10A/ATR/CASP8/HMGA2/POLD1/ITGA2/TRIAP1/MC1R/HAMP/ACTR5/HUS1/HSPA5/NOC2L/BCL2L1/POLE3/RAD1/PARP1/POLD3/MMP7/PPEF1/RUVBL2/BAX/KDM1A/RAD9A/ELK1/METAP2/XRCC5/RELB/DHX36/RHNO1/ST20/MDM2/E2F4/NMT1/PIEZO1/WRN/TLK2/MAPK13/FMR1/NOX1/RAC1/MAP3K1/CYBA/INO80/ANKRD1/EIF2S1/REST/FNTA/PTPN…	214
BP	GO:0104004	cellular response to environmental stimulus	214/10257	331/18670	0.00018599082134535	0.00270125545697752	0.00212762060798608	ECT2/RAD51AP1/BLM/SOX9/RAD51/AURKB/COL1A1/CHEK1/PBK/PKD2L1/TNFRSF10B/NOX4/CASP2/CDC25A/PCNA/CHEK2/FIGNL1/LRRC8D/INTS7/TNFRSF10A/ATR/CASP8/HMGA2/POLD1/ITGA2/TRIAP1/MC1R/HAMP/ACTR5/HUS1/HSPA5/NOC2L/BCL2L1/POLE3/RAD1/PARP1/POLD3/MMP7/PPEF1/RUVBL2/BAX/KDM1A/RAD9A/ELK1/METAP2/XRCC5/RELB/DHX36/RHNO1/ST20/MDM2/E2F4/NMT1/PIEZO1/WRN/TLK2/MAPK13/FMR1/NOX1/RAC1/MAP3K1/CYBA/INO80/ANKRD1/EIF2S1/REST/FNTA/PTPN…	214
BP	GO:0006488	dolichol-linked oligosaccharide biosynthetic process	18/10257	19/18670	0.000188273880967908	0.00272217917828991	0.0021441009969641	ALG3/ALG8/ALG6/ALG10/DPAGT1/DOLK/NUS1/ALG1/ALG2/SRD5A3/ALG13/DHDDS/ALG14/ALG9/DOLPP1/ALG10B/MPDU1/ALG12	18
BP	GO:0016075	rRNA catabolic process	18/10257	19/18670	0.000188273880967908	0.00272217917828991	0.0021441009969641	EXOSC2/EXOSC9/EXOSC5/EXOSC8/DROSHA/DIS3/EXOSC10/EXOSC3/EXOSC4/XRN1/EXOSC7/DEDD2/EXOSC6/ERN2/SLFN13/DIS3L/SLFN14/PELO	18
BP	GO:0045807	positive regulation of endocytosis	106/10257	153/18670	0.000190948150812824	0.00275468280960554	0.00216970220237504	TREM2/APLN/LYAR/C2/BICD1/SERPINE1/SLC11A1/ITGA2/APOE/CD47/AP2B1/SFRP4/CD300LF/PTPRJ/VEGFA/ABCA7/PCSK9/IL15RA/HIP1/PPT1/IFNG/PPP3CA/FCER1G/FMR1/TOR1A/APELA/CYBA/WNT5A/PYCARD/HIP1R/ARF1/HNRNPK/CALR/MIB1/CBLL1/DNM1L/C4B/ANXA2/SIRPB1/C4A/ARRB2/AHI1/CLEC7A/IL2RG/F2RL1/DAB2/ITGAV/SCYL2/FLOT1/ATAD1/CBL/SIRPA/SYK/ACTN4/TBC1D5/EEF2K/BCR/LDLRAP1/APPL2/DNM1/PICK1/RAB21/AP2A1/CD63/IL2RB/SIRPG/APPL1/CD14/SGIP…	106
BP	GO:0000381	regulation of alternative mRNA splicing, via spliceosome	50/10257	65/18670	0.000195428504354889	0.00280678760810144	0.00221074209838653	PTBP1/SRSF10/SRSF2/SART3/SRSF1/RBM19/RBM15/RNPS1/SRSF6/HNRNPU/KHDRBS1/RBM25/MAGOH/RBM17/SREK1/RBMX/SRSF9/SRSF7/FMR1/HNRNPL/HNRNPA1/TRA2B/REST/RBM8A/CELF1/WTAP/SRSF3/RBM10/SMU1/RBM4/RBM4B/NSRP1/THRAP3/SRSF4/RBM7/MBNL3/SRSF8/RBM15B/DDX5/DYRK1A/DDX17/RBM5/SAP18/MYOD1/RBFOX3/RBM24/CELF3/SRRM4/CELF2/RBM11	50
BP	GO:0071806	protein transmembrane transport	50/10257	65/18670	0.000195428504354889	0.00280678760810144	0.00221074209838653	HSPD1/PAM16/BLOC1S3/HSPA5/SEC61A2/TOMM40/TRAM1/TIMM17A/SEC61G/TIMM50/SEC61A1/TIMM23/SRP54/TIMM10/PEX1/PEX13/AGK/TRAM2/TOMM20/TIMM13/PEX5/PEX10/GRPEL2/TIMM9/TIMM23B/TIMM44/GRPEL1/ROMO1/SEC63/BCR/C2CD5/PEX2/DNAJC19/DNAJC15/PEX16/DNLZ/PEX12/TOMM22/PEX26/TIMM17B/HSPA8/SEC61B/PEX7/PEX14/CHCHD4/LONP2/TIMM21/AKT2/GPIHBP1/CLU	50
BP	GO:0016578	histone deubiquitination	21/10257	23/18670	0.000196298411901433	0.00281140000108356	0.00221437501001492	KAT2A/SART3/ASXL1/TRRAP/USP36/USP49/BRCC3/ATXN7L3/USP7/USP3/MYSM1/ENY2/SUPT3H/USP21/USP15/UIMC1/ATXN7/TAF10/USP22/USP16/BAP1	21
BP	GO:0007131	reciprocal meiotic recombination	42/10257	53/18670	0.000197119545328206	0.00281140000108356	0.00221437501001492	EME1/TRIP13/TOP2A/RAD51/BRIP1/RAD54L/RAD54B/MND1/RAD51D/MSH5/RMI1/RAD21/PSMC3IP/MLH3/FANCM/SLX4/CCNB1IP1/RAD51B/TEX19/SYCE3/DMC1/UBR2/EME2/MSH4/ATM/TEX11/C11orf80/MCMDC2/RAD50/PRDM7/ERCC4/TOP2B/KLHDC3/MSH3/RAD51C/MUS81/CNTD1/PRDM9/MEIOB/SYCP1/C14orf39/ANKRD31	42
BP	GO:0036297	interstrand cross-link repair	42/10257	53/18670	0.000197119545328206	0.00281140000108356	0.00221437501001492	EME1/RAD51AP1/FANCI/UBE2T/RAD51/FANCD2/FANCA/FANCB/RFWD3/DCLRE1B/RAD51D/MCM8/FANCF/ATR/FANCL/XRCC3/FANCC/DCLRE1A/FANCM/RPA3/DCLRE1C/USP1/FANCG/MSH6/RNF168/SLX4/RNF8/RPA2/NUCKS1/MCM9/FANCE/SLX1A/SLX1B/ATRIP/RPA1/POLN/EXO5/ERCC4/FAN1/WDR48/MUS81/ERCC1	42
BP	GO:0051099	positive regulation of binding	122/10257	179/18670	0.000197489648846037	0.00281140000108356	0.00221437501001492	CTHRC1/CDCA5/RIPK2/NME1/CDT1/TRAF2/DDX11/STK3/STMN1/DTX3L/MET/HSP90AB1/HMGA2/ITGA2/MEN1/GMNN/STK4/PARP9/PLAUR/APOE/DERL1/GNL3L/NVL/MMP9/TRAF4/RAN/FKBP1A/HDAC8/DHX9/TRIB3/PARP1/KDM1A/PDX1/NCBP1/TERT/RB1/PLXND1/TRIM28/BAMBI/HMGB2/IFNG/LFNG/MAPRE1/MMP8/GSK3B/FMR1/FOXC1/EPB41L5/PSEN1/S100A10/CTBP2/ERCC2/EIF2S1/HMGB1/WNT5A/NRP1/HIP1R/HSF1/NMD3/TCF7L2/CDK5/PINX1/CTNNB1/NIPBL/GATA3/TAF1/DDRGK1/ANXA2/CAP…	122
BP	GO:0065002	intracellular protein transmembrane transport	44/10257	56/18670	0.000199862597013511	0.0028389273945018	0.00223605672448198	HSPD1/PAM16/HSPA5/SEC61A2/TOMM40/TRAM1/TIMM17A/TIMM50/SEC61A1/TIMM23/SRP54/TIMM10/PEX1/PEX13/AGK/TRAM2/TOMM20/TIMM13/PEX5/PEX10/GRPEL2/TIMM9/TIMM23B/TIMM44/GRPEL1/ROMO1/SEC63/BCR/C2CD5/PEX2/DNAJC19/DNAJC15/PEX16/DNLZ/PEX12/PEX26/TIMM17B/SEC61B/PEX7/PEX14/CHCHD4/LONP2/TIMM21/AKT2	44
BP	GO:0006921	cellular component disassembly involved in execution phase of apoptosis	31/10257	37/18670	0.000212079741370182	0.00299850719789231	0.00236174838294212	TOP2A/PAM16/KPNB1/BAX/CDK5RAP3/APAF1/ST20/HMGB2/DFFB/CAPN10/BLCAP/DNASE2/HMGB1/HSF1/ACIN1/KPNA1/DEDD2/EXOG/DFFA/AIFM1/CASP3/DNASE2B/ERN2/DICER1/SHARPIN/FOXL2/ACVR1C/NMNAT1/CIDEA/GPER1/DNASE1L3	31
BP	GO:1902100	negative regulation of metaphase/anaphase transition of cell cycle	31/10257	37/18670	0.000212079741370182	0.00299850719789231	0.00236174838294212	BUB1/CENPF/BUB1B/TRIP13/NDC80/PLK1/TTK/AURKB/MAD2L1/CDC20/CCNB1/GEN1/CDT1/SPDL1/FBXO5/BUB3/XRCC3/RAD21/ZNF207/MAD1L1/ZW10/TPR/PCID2/MAD2L2/LCMT1/PSMG2/DYNC1LI1/ATM/CDK5RAP2/TEX14/DUSP1	31
BP	GO:1900542	regulation of purine nucleotide metabolic process	99/10257	142/18670	0.000212488982923515	0.00299850719789231	0.00236174838294212	CDK1/TREM2/CCNB1/NDC1/NUP85/RAE1/NUP107/NUP37/NUP62/SEH1L/NUP160/NUP155/NUP43/NUP188/NUP35/NUP205/NUP93/SHMT2/PDP1/PARP1/BEND3/OGT/NUP98/ENO1/NUP153/NUP50/TPR/NUP133/POM121C/TAZ/HIF1A/SLC2A6/IFNG/PRKAA1/EIF6/NUP88/PSEN1/NUP54/PDP2/AAAS/PFKFB2/ECD/NUP214/DNM1L/POM121/PGK1/STAT3/INSR/SLC25A33/ABCD1/PPIF/NOS3/RANBP2/TP53/VCP/SIRT6/UQCC2/FLCN/MLXIPL/PDE12/DNAJC15/PDPR/NUP210/DNAJC30/PARK7/PGK2/ADORA2…	99
BP	GO:0071158	positive regulation of cell cycle arrest	61/10257	82/18670	0.000215380892483061	0.00303269435319831	0.00238867560153213	CDK1/E2F7/GTSE1/SOX4/E2F1/AURKA/CDC25C/CCNB1/FAP/CASP2/PCNA/CHEK2/BRCA1/E2F8/CDK2/HMGA2/TRIAP1/CNOT11/TFDP1/MYBBP1A/CNOT2/CNOT10/CRLF3/BAX/CNOT6/MDM2/E2F4/CNOT7/PRMT1/PIDD1/CNOT3/PML/MDM4/TP73/CNOT8/UHRF2/MED25/PLK2/TP53/EP300/ARID3A/CARM1/PLK3/GATA6/CNOT4/ATM/CNOT6L/ZBTB17/RRP8/CNOT1/MUC1/SFN/CDK5R1/DAB2IP/RPL23/PCBP4/MYOG/BTG2/RNF112/CDKN1A/CRADD	61
BP	GO:0046474	glycerophospholipid biosynthetic process	145/10257	217/18670	0.000223938663363889	0.00314633822026264	0.00247818621516651	PIGW/AJUBA/PIGU/DPM2/LCLAT1/CPNE1/PLEKHA8/PLSCR1/PTDSS1/VAC14/DPM1/LPCAT1/PDGFB/CSNK2B/PIK3CB/AGPAT5/CSNK2A1/PGS1/SLC44A1/PIGM/TAMM41/CPNE7/ACP6/STARD7/TAZ/PIGA/PIGC/PIGF/SYNJ2/PIGG/PIGO/PIP5K1A/CRLS1/CEPT1/PTPMT1/DDHD1/PISD/PITPNM1/PIGX/LPIN3/CSNK2A2/ARF1/MTMR14/INPP5E/PIGT/PIGL/MTMR2/CHKA/PIGK/ARF3/PIK3R2/PI4K2B/PLD6/MTMR1/GNPAT/SLC44A3/ZP3/ETNK1/CHKB/PIK3R4/AGK/MTMR4/GPAA1/PIKFYVE/DGKZ/PGAP2/I…	145
BP	GO:0008654	phospholipid biosynthetic process	171/10257	260/18670	0.000226326879850985	0.00317299484702152	0.00249918207776999	PIGW/AJUBA/PIGU/DPM2/LCLAT1/CPNE1/PLEKHA8/PLSCR1/PTDSS1/SERINC5/VAC14/DPM1/LPCAT1/DPAGT1/PDGFB/HEXB/CSNK2B/PIK3CB/AGPAT5/CSNK2A1/PGS1/SLC44A1/PIGM/TAMM41/CPNE7/ACP6/STARD7/TAZ/LPGAT1/PIGA/PIGC/PIGF/SYNJ2/PIGG/DOLK/PIGO/PIP5K1A/CRLS1/CEPT1/PTPMT1/TMEM38B/DDHD1/NUS1/PISD/PITPNM1/PIGX/MBOAT7/LPIN3/CSNK2A2/ARF1/MTMR14/INPP5E/PIGT/PIGL/MTMR2/CHKA/PIGK/ARF3/PIK3R2/ISYNA1/SPTLC2/PI4K2B/PLD6/MTMR1/GNPAT/…	171
BP	GO:0000045	autophagosome assembly	68/10257	93/18670	0.000230077855442373	0.00321859995611268	0.00253510254937187	VMP1/NPRL3/TMEM41B/RAB3GAP2/PSEN1/ATG4B/UBXN2B/SMURF1/IFT88/WDR45B/RUFY4/ATG16L1/ATG7/UBQLN1/CHMP4A/NSFL1C/WIPI2/ATG2A/PIKFYVE/RAB7A/AMBRA1/ATG3/ATG5/RB1CC1/ATG9B/MAP1LC3B2/SCFD1/ATG13/ATG101/PIP4K2B/ATG14/PACS2/SEC22B/ATG9A/ATG12/SMCR8/RAB1A/WIPI1/ATG16L2/MAP1LC3B/LRSAM1/PIP4K2C/RALB/ATG2B/SH3GLB1/UBXN2A/RAB5A/WDR45/PIP4K2A/TRAPPC8/UBQLN2/RAB33B/PIK3C3/IFT20/IRGM/C9orf72/STX17/RAB3GAP1/ULK3/CHMP…	68
BP	GO:0016571	histone methylation	97/10257	139/18670	0.000232004290054789	0.00323681457193416	0.00254944913473026	EZH2/DNMT1/SUV39H2/BRCA1/DNMT3B/PRMT3/RIF1/MYB/WDR5B/MTF2/MEN1/TET3/SUZ12/PAXIP1/EED/EHMT2/SUV39H1/PRDM12/WDR5/SETDB1/BEND3/CHTOP/KDM1A/BRD4/IWS1/OGT/SMYD2/RBBP5/PAXBP1/PWP1/SMYD3/CTCF/ARID4B/NTMT1/ZNF335/PRMT1/DPY30/FBL/PRMT5/CTR9/SNW1/KMT2B/CTNNB1/SETD1A/EHMT1/SETD5/GATA3/PRMT7/DOT1L/PYGO2/RNF20/KDM4D/NSD1/ATRX/KDM3A/KMT2A/KMT2D/RLF/CARM1/PRDM4/WDR61/PRMT6/SMARCB1/SUPT6H/NELFE/KMT2E/PAGR1/SETD6…	97
BP	GO:0034243	regulation of transcription elongation from RNA polymerase II promoter	26/10257	30/18670	0.000232882372884014	0.00323681457193416	0.00254944913473026	EZH2/NELFCD/CDK12/SUPT16H/HNRNPU/CDK13/BRD4/LEO1/RNF168/GTF2F2/NELFA/CTR9/RNF8/NELFB/CDC73/WDR61/SUPT6H/NELFE/CDK9/RTF1/SUPT4H1/RECQL5/SHH/GTF2F1/ELL/BTBD18	26
BP	GO:1902751	positive regulation of cell cycle G2/M phase transition	26/10257	30/18670	0.000232882372884014	0.00323681457193416	0.00254944913473026	DTL/CDK1/RCC2/CDC25C/ATAD5/CCNB1/CDC7/CDC25A/FBXO5/CDC25B/DBF4B/BRD4/CCND1/CDK4/RAD51B/NPM1/DYRK3/SIN3A/MTA3/APP/RAB11A/RAD51C/PHOX2B/HSPA2/PBX1/SMARCD3	26
BP	GO:0008156	negative regulation of DNA replication	33/10257	40/18670	0.000237644122914433	0.00328885217643678	0.00259043610597137	BRCA2/BLM/TIMELESS/CDC6/CHEK2/GTPBP4/TIPIN/DONSON/FBXO5/ATR/GMNN/HUS1/ZRANB3/SMC1A/MSH6/SMC3/PDS5A/TTF1/LIG3/STAG2/SMARCAL1/CDAN1/ATG7/S100A11/TP53/SLFN11/RAD17/TERF2/ZNF830/TERF1/MSH3/ENPP7/TSPYL2	33
BP	GO:0098534	centriole assembly	33/10257	40/18670	0.000237644122914433	0.00328885217643678	0.00259043610597137	STIL/WDR62/PLK4/KAT2A/SASS6/BRCA1/CEP135/CDK2/NUP62/CEP152/CEP72/C2CD3/CEP76/CCDC78/SPICE1/MCIDAS/RBM14/CEP295/CENPJ/E2F4/TRIM37/ALMS1/CCP110/RTTN/NPM1/CNTROB/PLK2/CDK5RAP2/CEP120/KIAA0753/CEP63/CETN2/KAT2B	33
BP	GO:0050000	chromosome localization	57/10257	76/18670	0.000238183312082462	0.00328927082476272	0.00259076585072152	KIF14/NUF2/KIF18A/CENPF/DLGAP5/CDCA5/NDC80/KIF2C/CDCA8/SPAG5/CENPE/KIFC1/CCNB1/CDT1/SPDL1/KIF22/NUP62/SEH1L/PSRC1/CENPQ/RRS1/MAD1L1/HNRNPU/KPNB1/SPICE1/ACTR2/ZW10/NUP98/PIBF1/TTL/CHMP4C/CDC23/CHAMP1/ACTR3/PINX1/CHMP4A/BOD1/KATNB1/MIS12/SUN1/NDE1/ATM/DYNC1H1/CUL3/CHMP2B/TERF1/VPS4A/NUMA1/CCDC155/CHMP5/CHMP7/RAB11A/CHMP1A/CHMP4B/TRAPPC12/ANKRD53/FMN2	57
BP	GO:0044766	multi-organism transport	55/10257	73/18670	0.00024908405815788	0.00342517078271144	0.00269780628275814	KPNA2/NDC1/NUP85/RAE1/NUP107/XPO1/TRIM15/NUP37/THOC2/NUP62/SEH1L/NUP160/NUP155/NUP43/THOC6/NUP188/NUP35/RAN/NUP205/NUP93/THOC1/KPNB1/TCP1/NUP98/NUP153/NUP50/TPR/ALYREF/NUP133/POM121C/DDX39B/NUP88/FMR1/RAB29/NUP54/THOC3/KPNA3/AAAS/NUP214/KPNA1/POM121/KPNA6/RANBP2/RAB7A/BST2/RAB40B/THOC5/NUP210/EPS15/THOC7/TSG101/DYNLT1/VPS37B/SEC13/CAV1	55
BP	GO:1902579	multi-organism localization	55/10257	73/18670	0.00024908405815788	0.00342517078271144	0.00269780628275814	KPNA2/NDC1/NUP85/RAE1/NUP107/XPO1/TRIM15/NUP37/THOC2/NUP62/SEH1L/NUP160/NUP155/NUP43/THOC6/NUP188/NUP35/RAN/NUP205/NUP93/THOC1/KPNB1/TCP1/NUP98/NUP153/NUP50/TPR/ALYREF/NUP133/POM121C/DDX39B/NUP88/FMR1/RAB29/NUP54/THOC3/KPNA3/AAAS/NUP214/KPNA1/POM121/KPNA6/RANBP2/RAB7A/BST2/RAB40B/THOC5/NUP210/EPS15/THOC7/TSG101/DYNLT1/VPS37B/SEC13/CAV1	55
BP	GO:0061136	regulation of proteasomal protein catabolic process	124/10257	183/18670	0.000257574616852653	0.00352058851645964	0.00277296123937862	PLK1/TREM2/AURKA/PBK/LAMP3/PSMD14/HSP90AB1/PANO1/APOE/USP14/PSME3/RNFT1/NUDT15/EDEM2/FBXO22/TRIB3/BCAP31/SENP1/SMARCC1/OGT/PSMC4/GLMN/MDM2/RHBDF1/PRKCG/ANKIB1/TLK2/SUMO1/GSK3B/FMR1/RNF19A/PSEN1/CCAR2/UBAC2/PSMF1/USP7/PSMC2/UCHL5/SOCS4/HSPBP1/TRIB2/BAG6/TAF1/DDRGK1/UBQLN1/UBQLN4/PSMD10/NUB1/RAD23B/TMF1/CLEC16A/CSNK1E/GBA/DAB2/PLK2/TMTC3/PSME2/RNF144A/USP13/VCP/SUMO2/RNF19B/UBE2K/CSNK1D/GNA12/RNF40…	124
BP	GO:0000959	mitochondrial RNA metabolic process	35/10257	43/18670	0.00025765718215773	0.00352058851645964	0.00277296123937862	PUS1/PNPT1/DARS2/MTERF3/TBRG4/CDK5RAP1/TFB2M/EARS2/TEFM/LRPPRC/FASTKD1/TARS2/YARS2/TRNT1/TFAM/SUPV3L1/MRPL12/POLRMT/WARS2/PRKAA1/TRIT1/TRMT5/FASTKD5/TRMT10C/AARS2/SLC25A33/ELAC2/PDE12/TRMT10A/TRMT61B/MTO1/HSD17B10/MTERF1/FOXO3/SLIRP	35
BP	GO:0010824	regulation of centrosome duplication	35/10257	43/18670	0.00025765718215773	0.00352058851645964	0.00277296123937862	STIL/PLK4/CCNF/GEN1/KAT2A/BRCA1/CHORDC1/POC1A/XPO1/NUP62/XRCC3/CEP131/CEP76/SPICE1/RBM14/CEP295/CENPJ/TRIM37/TMEM67/CHMP4C/ALMS1/NPM1/ROCK2/PLK2/PKHD1/CDK5RAP2/CEP120/CHMP2B/RAB6C/CHMP5/CHMP1A/PDCD6IP/NUBP1/CHMP4B/KAT2B	35
BP	GO:0006901	vesicle coating	53/10257	70/18670	0.000259341125499259	0.00353612171751416	0.00278519583147772	MAPK15/COL7A1/CTSC/F5/NSF/KLHL12/PDCD6/TFG/TMED2/ANKRD28/CTSZ/SERPINA1/PPP6R3/TRAPPC4/SEC23IP/BET1/PREB/SAR1A/TMED9/SEC16A/CNIH1/TRAPPC2/CSNK1D/ARFGAP3/TMED10/SCFD1/TRAPPC3/PPP6C/TGFA/PPP6R1/CUL3/GOSR2/TRAPPC6B/GOLGA2/TRAPPC2L/SEC22B/GBF1/LMAN1/SEC24D/RAB1A/TRAPPC9/ARFGAP2/USO1/SEC24B/MCFD2/GORASP1/TRAPPC10/TBC1D20/SEC16B/SEC13/TRAPPC6A/PEF1/GRIA1	53
BP	GO:0060249	anatomical structure homeostasis	276/10257	437/18670	0.000260379157386261	0.00354280104039454	0.00279045674264811	EXO1/NEK2/BRCA2/BLM/SOX9/RAD51/RECQL4/DKC1/RFC3/AURKB/DNA2/POLE2/SNX10/TNFSF11/PRIM2/F2R/RFC4/CHRNA1/DCSTAMP/NOX4/FEN1/HSP90AA1/PCNA/DCLRE1B/MAPK15/RAD51D/CDH3/CCT6A/NAT10/HSP90AB1/ATR/CCNE2/RIF1/HNRNPA2B1/CST4/PRKDC/CCT5/POLD1/PIF1/POLE/CCT2/SPP1/ADAM8/PRIM1/RFC5/XRCC3/HUS1/SMC6/BARD1/CCT3/MAPKAPK5/PTGES3/GNL3/GNL3L/GAR1/WDR36/HDAC8/NBN/LPCAT1/POLE3/DCLRE1A/DCP2/POLA2/LOX/POLA1/POC1B/PARP1/RFC2/…	276
BP	GO:1901292	nucleoside phosphate catabolic process	127/10257	188/18670	0.000266654237262358	0.00362055952820719	0.00285170254622018	PGM2L1/NDC1/ADPGK/NUP85/NUDT5/RAE1/NUP107/NUP37/NUP62/SEH1L/NUP160/NUP155/NUP43/HPRT1/ITPA/TDG/NUP188/PDE7A/NUP35/HKDC1/NUDT15/NUDT1/NUP205/NUP93/DCTPP1/HK2/PKM/OGT/NUP98/ENO1/NUP153/NUP50/TPR/NUDT3/NUP133/POM121C/HIF1A/SLC2A6/HK3/IFNG/PRKAA1/EIF6/UNG/NUP88/PSEN1/FOXK2/SMUG1/UPP1/NUP54/LDHA/NUDT4/AAAS/PFKFB2/ECD/NUP214/ACOT7/MBD4/NEIL2/GPI/POM121/PGK1/STAT3/PFKP/FOXK1/INSR/ABCD1/ENO3/NTHL1/DUT/PD…	127
BP	GO:0006650	glycerophospholipid metabolic process	206/10257	319/18670	0.000267369514636586	0.00362266074024372	0.00285335754779329	APOC1/PLA2G7/PIGW/AJUBA/PIGU/DPM2/CETP/PLA2G15/LCLAT1/CPNE1/PLEKHA8/PLSCR1/OSBPL10/SMPD4/PTDSS1/PDGFRB/SERINC5/VAC14/DPM1/SCARB1/LPCAT1/PDGFB/CSNK2B/PIK3CB/AGPAT5/CSNK2A1/PGS1/SLC44A1/PIGM/TAMM41/CPNE7/ACP6/STARD7/TAZ/SMG1/LPGAT1/PIGA/PIGC/PIGF/SYNJ2/PLA1A/PIGG/PIGO/PIP5K1A/PGP/CRLS1/CEPT1/IMPAD1/PTPMT1/DDHD1/PISD/PITPNM1/PIGX/SERINC3/MBOAT7/LPIN3/CSNK2A2/ARF1/MTMR14/ABHD16A/INPP5E/PIGT/DGKH/PIGL…	206
BP	GO:0001738	morphogenesis of a polarized epithelium	98/10257	141/18670	0.000272857426277067	0.00368928356909767	0.00290583244544351	CTHRC1/SAPCD2/CELSR3/PSMD14/PSMD11/RPGRIP1L/PSMD12/PSMB2/PSMD1/PSME3/PSMA1/PSME4/PSMB3/PSMA4/PSMA3/PTK7/AP2B1/PSMA7/PSMA5/CELSR1/PSMD13/VANGL1/PSMC4/FZD2/PSMD3/PSMB7/PSMD7/RAC1/CLTC/MED12/TRAF3IP1/PSMA2/PSMC6/WNT5A/PSMB4/PSMB1/MKS1/PSMD2/PSMF1/PSMD4/SMURF1/PSMC2/PSMD5/SMURF2/PSMB8/DVL3/PSMB5/PSMB9/FZD6/PSMD10/ARRB2/AHI1/PSMD6/ARHGEF19/DAB2/AP2S1/SH3BP1/PSME2/DLG3/LAMA5/PSMA6/CAMSAP3/LAMA3/PSMC1/P…	98
BP	GO:0060541	respiratory system development	133/10257	198/18670	0.000282935025240995	0.00381755546582996	0.00300686470072619	WNT2/SOX9/STRA6/TIMELESS/ADAMTS2/LIF/PLOD3/CHD7/PHF14/RPGRIP1L/CHI3L1/WNT7B/SPARC/LEF1/PDGFRB/TNS3/MMP14/LOX/SRSF6/PTK7/RCN3/SIX1/SIX4/CELSR1/ASXL1/MSC/HESX1/VEGFA/SOX11/SP3/GRHL2/RBPJ/LRP6/AIMP2/TMEM38B/WNT5A/CREB1/DHCR7/PKDCC/ADAMTSL2/CTSZ/RC3H2/ESRP2/CTNNB1/BAG6/WT1/LOXL3/SLC7A11/EIF4EBP1/CTSH/SREBF1/NOS3/SMCHD1/DAG1/ACVR2B/MAP2K1/FSTL3/FGF8/LAMA5/NOTCH1/BMPR2/EP300/CCDC40/KRAS/FOXA1/GATA6/PPP…	133
BP	GO:0030111	regulation of Wnt signaling pathway	232/10257	363/18670	0.000287098789385922	0.00386566557458587	0.0030447582137507	CTHRC1/ASPM/RUNX1/DEPDC1B/SOX9/SOX4/COL1A1/CBFB/RUVBL1/STK3/CDH3/FOXP3/PSMD14/PSMD11/SULF1/G3BP1/MDFI/PSMD12/PSMB2/PSMD1/STK4/FERMT1/LEF1/KREMEN2/HNF1B/APOE/PSME3/PSMA1/MDK/FOXL1/IFT80/PSME4/TBL1XR1/RNF213/NLE1/OTULIN/HMGXB4/NLK/PSMB3/TRABD2A/PSMA4/PSMA3/PTK7/PSMA7/SFRP4/RUVBL2/PSMA5/PSMD13/CSNK2A1/NPHP4/TLR2/DRAXIN/TERT/PSMC4/RNF43/SMARCA4/HDAC1/GID8/PSMD3/PSMB7/KLHL12/BAMBI/CSNK1G1/ATP6AP2/UBR5…	232
BP	GO:0006383	transcription by RNA polymerase III	43/10257	55/18670	0.000288966139749663	0.00388271966985877	0.00305819072508889	POLR1C/BRCA1/IVNS1ABP/POLR3K/POLR2H/GTF3C2/SNAPC4/POLR3A/ZC3H8/GTF3C3/GTF3A/DHX36/GTF3C4/POLR3F/POLR3D/POLR3E/GTF3C5/POLR3G/POLR3C/CRCP/POLR2K/SNAPC1/BRF1/BDP1/ICE2/ICE1/POLR3B/ZNF143/CHD8/TBPL1/SNAPC5/MTOR/TBP/POLR3H/ZNF76/RPTOR/GTF3C6/BRF2/ELL/TBPL2/GTF3C1/SNAPC3/AR	43
BP	GO:0048545	response to steroid hormone	245/10257	385/18670	0.000290991819576157	0.00390182599568611	0.00307323965815745	RUNX1/CLDN1/COL1A1/CBFB/TYMS/PCNA/CLDN4/NR6A1/CAD/BRCA1/TFAP4/DNMT3B/NR2C1/SKP2/PMEPA1/OXTR/SPP1/WNT7B/SPARC/FOXH1/LEF1/RAN/MDK/HNF4A/CNOT2/LOX/UCN/HNF4G/PARP1/CCNE1/HNRNPU/CATSPERB/DNAJA1/TLR2/NCOA6/PDX1/STC1/RNF6/RBM14/DDX54/LBH/SMARCA4/HDAC1/DSG2/RB1/UFM1/MDM2/CTSV/SMYD3/HEYL/HMGB2/ATP2B1/MED1/CCND1/UBR5/NPC1/BCL2L11/ICAM1/DAXX/CYBA/PHB/SRC/SAFB/REST/NCOR2/EGLN2/CDK7/CATSPER2/NR5A2/GLB1/PPP5C/…	245
BP	GO:2001021	negative regulation of response to DNA damage stimulus	60/10257	81/18670	0.000295059380658946	0.00394817552215066	0.00310974646369546	DDIAS/POLQ/PARPBP/AUNIP/ATAD5/RMI2/FANCB/BID/CHEK2/FBXO5/RIF1/HMGA2/TRIAP1/HELB/BCL2L12/BCL2L1/THOC1/KDM1A/MIF/MDM2/DDX39B/SNAI1/UBR5/CCAR2/HSF1/TMEM161A/MAGEF1/MAD2L2/RTEL1/UBQLN4/PSMD10/TRIM32/TP53BP1/TRIP12/DYRK3/SMCHD1/XRCC1/OTUB1/THOC5/RNF169/TERF2/PPP1R10/TAF9/SIRT1/ERCC4/RECQL5/CDKN2D/USP47/DYRK1A/MUC1/TFIP11/PTTG1IP/CD74/OGG1/ERCC1/RPS3/ELL3/CXCL12/CLU/BCL2	60
BP	GO:0007127	meiosis I	81/10257	114/18670	0.000296114153996011	0.00395410284561203	0.00311441506899676	EME1/TRIP13/TOP2A/BRCA2/PLK1/RAD51/CKS2/BRIP1/FANCD2/AURKA/RAD54L/RAD54B/NDC1/MND1/RAD51D/MSH5/PTTG1/FBXO5/CDC25B/CCNE2/ESPL1/RMI1/RAD21/PSMC3IP/MLH3/P3H4/FANCM/CCNE1/PSMD13/SLX4/CCNB1IP1/MOV10L1/RAD51B/BAG6/TEX19/MEIKIN/M1AP/HORMAD1/SYCE2/SYCE3/DMC1/UBR2/EME2/SUN1/STAG3/MSH4/ATM/TEX11/C11orf80/MYBL1/MCMDC2/RAD50/PRDM7/ERCC4/DDX4/TERF1/TOP2B/KLHDC3/MSH3/CCDC155/DMRT1/RAD51C/BTBD18/MUS81/SYCP2/CNT…	81
BP	GO:1903578	regulation of ATP metabolic process	86/10257	122/18670	0.000301158231395178	0.00401316628764337	0.00316093588068818	CDK1/TREM2/CCNB1/NDC1/NUP85/RAE1/NUP107/NUP37/NUP62/SEH1L/NUP160/NUP155/NUP43/NUP188/NUP35/NUP205/NUP93/SHMT2/PARP1/BEND3/OGT/NUP98/ENO1/NUP153/NUP50/TPR/NUP133/POM121C/TAZ/HIF1A/SLC2A6/IFNG/PRKAA1/EIF6/NUP88/PSEN1/NUP54/AAAS/PFKFB2/ECD/NUP214/DNM1L/POM121/PGK1/STAT3/INSR/SLC25A33/ABCD1/PPIF/RANBP2/TP53/VCP/SIRT6/UQCC2/FLCN/MLXIPL/PDE12/DNAJC15/NUP210/DNAJC30/PARK7/PGK2/PFKFB3/APP/TMSB4X/PRKAG1/N…	86
BP	GO:0030010	establishment of cell polarity	94/10257	135/18670	0.000325896239306021	0.0043150962402166	0.00339874840878645	NDC80/CENPA/PLK1/MAD2L1/SAPCD2/KIF20B/SPDL1/HSP90AA1/KIF26B/HSP90AB1/MISP/LLGL2/FERMT1/PTK2/PTK7/SCRIB/ZW10/WWC1/SIPA1L3/BCCIP/FSCN1/SDCCAG8/GSK3B/FBF1/PRKCI/RICTOR/WNT5A/UBXN2B/NEK3/ARFGEF1/SNX27/ACTL8/MYH9/GATA3/PRKCZ/KRIT1/ROCK2/CRKL/NSFL1C/GPSM2/DOCK7/SH3BP1/MARK2/PAK1/CRK/CAMSAP3/CDH5/ARHGEF2/NDE1/GOLPH3/CDK5RAP2/ROCK1/MCPH1/FLOT2/ARHGEF11/HTT/RAB10/HES1/RNF41/GBF1/RAP1B/CLASP1/ARF6/NUMA1/SH…	94
BP	GO:1903322	positive regulation of protein modification by small protein conjugation or removal	94/10257	135/18670	0.000325896239306021	0.0043150962402166	0.00339874840878645	FANCI/UBE2C/RIPK2/PLK1/CDC20/MASTL/BRCA1/SKP2/NMI/BIRC7/UBE2S/SART3/PAXIP1/GNL3/DERL1/HSPA5/FKBP1A/UBE2D1/TRIB3/FANCM/SPRTN/DCUN1D5/KDM1A/CDK5RAP3/SPHK1/BIRC2/TBC1D7/PDCD6/DCUN1D1/AIMP2/CTR9/XIAP/UBE2I/MTA1/AXIN1/HSPBP1/BMI1/SENP2/UBE2N/RWDD3/UBQLN1/PSMD10/ARRB2/DCUN1D2/RNF20/FBXO4/UBE3A/TANK/RNF111/NDFIP2/PELI1/VCP/HUWE1/RNF40/GSK3A/CDC20B/MAPK9/RCHY1/MAGEA2/PTPN22/CUL3/MALT1/CDK9/FZR1/DCUN1D3/B…	94
BP	GO:0007221	positive regulation of transcription of Notch receptor target	17/10257	18/18670	0.000325977136762747	0.0043150962402166	0.00339874840878645	DLGAP5/STAT1/NOTCH3/RBM15/WWC1/PLXND1/HEYL/NOTCH4/RBPJ/SNW1/MAML2/MAML1/NOTCH1/EP300/CREBBP/KAT2B/PBX1	17
BP	GO:0006361	transcription initiation from RNA polymerase I promoter	30/10257	36/18670	0.000326486470906068	0.0043150962402166	0.00339874840878645	POLR1B/CD3EAP/POLR1C/TAF1A/TAF1D/TWISTNB/POLR1A/POLR2H/GTF2H3/RRN3/TAF1B/ZNRD1/GTF2H4/SMARCA4/TAF1C/ERCC2/CDK7/ERCC3/POLR2K/BAZ2A/GTF2H1/MNAT1/UBTF/SMARCB1/TBP/GTF2H2/POLR1E/PIH1D1/CCNH/MAPK3	30
BP	GO:0016556	mRNA modification	20/10257	22/18670	0.000328195489632029	0.00432743103837383	0.0034084638063757	DKC1/PUS1/PUS7/TRMT6/TRUB1/TRMT10C/METTL3/CBLL1/WTAP/TRMT61A/PCIF1/CMTR2/ZC3H13/CMTR1/PUS3/METTL16/TRMT61B/A1CF/METTL14/APOBEC2	20
BP	GO:0051303	establishment of chromosome localization	56/10257	75/18670	0.000328982889469098	0.00432743103837383	0.0034084638063757	KIF14/NUF2/KIF18A/CENPF/DLGAP5/CDCA5/NDC80/KIF2C/CDCA8/SPAG5/CENPE/KIFC1/CCNB1/CDT1/SPDL1/KIF22/NUP62/SEH1L/PSRC1/CENPQ/RRS1/MAD1L1/HNRNPU/KPNB1/SPICE1/ACTR2/ZW10/PIBF1/TTL/CHMP4C/CDC23/CHAMP1/ACTR3/PINX1/CHMP4A/BOD1/KATNB1/MIS12/SUN1/NDE1/ATM/DYNC1H1/CUL3/CHMP2B/TERF1/VPS4A/NUMA1/CCDC155/CHMP5/CHMP7/RAB11A/CHMP1A/CHMP4B/TRAPPC12/ANKRD53/FMN2	56
BP	GO:0070482	response to oxygen levels	250/10257	394/18670	0.00032942844977254	0.00432743103837383	0.0034084638063757	BRIP1/COL1A1/E2F1/CCNB1/CCNA2/NOX4/ANGPT2/SUV39H2/PLAU/PSMD14/PSMD11/DNMT3B/AJUBA/LOXL2/MYB/ITGA2/OXTR/PGF/ADAM8/PSMD12/PSMB2/PSMD1/PMAIP1/IRAK1/TBL2/PDGFRB/PSME3/SUV39H1/HSP90B1/PSMA1/TMEM199/STC2/PSME4/HDAC2/AGTRAP/ADAM17/MMP14/TM9SF4/AHCY/PSMB3/PSMA4/PSMA3/PSMA7/PSMA5/HK2/PSMD13/DDAH1/PKM/POLB/TLR2/STC1/NF1/VEGFA/ENO1/TERT/PSMC4/PLOD1/ATP6AP1/VHL/CLDN3/PSMD3/APAF1/BIRC2/PSMB7/MDM2/HIF1A/PRKAA1…	250
BP	GO:0032388	positive regulation of intracellular transport	143/10257	215/18670	0.000338353947509587	0.00443566239909627	0.00349371130598135	ECT2/GTSE1/SPAG5/CEMIP/KIF20B/CDH3/NCBP2/ATP2A1/TARDBP/CPSF6/PRR5L/RAN/CEP131/EDEM2/DHX9/TM9SF4/XPO4/BCAP31/ZPR1/NUTF2/KHDRBS1/TPR/USP36/CACNA1D/MDM2/TRIM28/IFNG/RBM27/PRKAA1/UBR5/RBM26/VAMP7/CTDSPL2/HPS4/CAPN10/GSK3B/FCER1G/PSEN1/MIEF1/RAB29/TRIM46/RBM22/CSNK2A2/ARF1/TCF7L2/CDK5/PDCD10/CEP290/KIF5B/PDCD5/MTMR2/JUP/B3GAT3/PIK3R2/CACNB3/YWHAE/DNM1L/MICALL2/PCNT/ANXA2/PTPN23/ICE1/ZFAND1/ANP32B/IPO5…	143
BP	GO:0035967	cellular response to topologically incorrect protein	110/10257	161/18670	0.000343878716429093	0.0044989638548203	0.00354357015267653	DDX11/TMEM33/PTPN2/ARFGAP1/CXCL8/HDGF/UGGT1/TBL2/DERL1/DNAJB11/HSPA5/HSP90B1/STC2/HSPA14/ANKZF1/CANX/EIF2AK2/BAX/BFAR/CDK5RAP3/KDELR3/TPP1/HSPA9/UGGT2/SRPRB/UBE2W/GFPT1/CCND1/MBTPS2/CREB3L1/TOR1A/BCL2L11/POMT2/DAXX/HYOU1/SSR1/COPS5/TATDN2/EIF2S1/FKBP14/PDIA5/IGFBP1/HSF1/ATF6/ATF6B/PTPN1/CUL7/BAG6/DNAJC3/CALR/NCK1/SULT1A3/MBTPS1/PREB/VAPB/SDF2/MYDGF/PDIA6/DNAJB14/SHC1/VCP/HDAC6/YIF1A/BAK1/EP300/GS…	110
BP	GO:0006164	purine nucleotide biosynthetic process	194/10257	300/18670	0.000356128671802421	0.00464044275374808	0.00365500478955117	TREM2/PPAT/PGM2L1/NME1/NDC1/ADPGK/PAICS/ATIC/NUP85/RAE1/NUP107/NUP37/NUP62/SEH1L/PFAS/NUP160/GMPS/GART/NUP155/NUP43/HPRT1/NUP188/SLC25A13/NUP35/HKDC1/NUP205/NUP93/MTHFD1/PDP1/PARP1/ADCY3/HK2/PKM/OGT/NUP98/ENO1/NUP153/AMPD2/NUP50/TPR/SLC35B2/ACLY/NUP133/POM121C/TAZ/PPT1/HIF1A/SLC2A6/HK3/IFNG/ELOVL7/PRKAA1/EIF6/NUP88/PRPS1/COASY/GUCY1A2/PSEN1/ELOVL3/FASN/FOXK2/NUP54/PDP2/ACSL4/SLC35B3/NME9/PANK2/LD…	194
BP	GO:0046390	ribose phosphate biosynthetic process	194/10257	300/18670	0.000356128671802421	0.00464044275374808	0.00365500478955117	TREM2/PPAT/PGM2L1/NME1/NDC1/ADPGK/PAICS/ATIC/UCK2/CAD/NUP85/CTPS1/RAE1/NUP107/NUP37/NUP62/SEH1L/PFAS/NUP160/GMPS/GART/NUP155/NUP43/HPRT1/NUP188/SLC25A13/NUP35/UMPS/HKDC1/NUP205/NUP93/PDP1/PARP1/ADCY3/HK2/PKM/OGT/NUP98/ENO1/NUP153/AMPD2/NUP50/TPR/SLC35B2/ACLY/NUP133/UCKL1/POM121C/TAZ/PPT1/HIF1A/SLC2A6/CTPS2/HK3/IFNG/ELOVL7/PRKAA1/EIF6/NUP88/PRPS1/COASY/GUCY1A2/PSEN1/ELOVL3/FASN/FOXK2/UPP1/NUP54/PD…	194
BP	GO:0034250	positive regulation of cellular amide metabolic process	105/10257	153/18670	0.000358876749229417	0.00466684191201151	0.00367579785931052	SOX4/NAT10/PASK/YTHDF1/ITGA2/CDK5RAP1/CDC123/LARP1/FASTKD3/UHMK1/POLR2D/DHX9/EFNA1/UCN/ELAVL1/KHDRBS1/TARBP2/EIF4A3/KRT17/LARP4/UPF3B/POLR2G/EIF2B5/DHX36/LARP4B/RPUSD4/YTHDF2/PABPC1/DDX39B/IFNGR1/IFNG/EIF6/HNRNPD/GSAP/FMR1/CDK4/FASTKD2/GUF1/TRUB2/RMND1/NSUN4/FXR1/TRMT10C/PAIP1/METTL3/EIF2S3/C1QBP/ZCCHC4/PICALM/JMJD4/NPM1/DNAJC3/RPS6KB1/ROCK2/NCK1/EIF2AK4/PCIF1/PTAFR/PRR16/YTHDF3/EIF5A/BOLL/NSMAF/…	105
BP	GO:2000816	negative regulation of mitotic sister chromatid separation	32/10257	39/18670	0.000360432367645982	0.00467765942187948	0.00368431817783971	BUB1/CENPF/BUB1B/TRIP13/NDC80/PLK1/TTK/AURKB/MAD2L1/CDC20/CCNB1/GEN1/CDT1/SPDL1/PTTG1/FBXO5/BUB3/XRCC3/RAD21/ZNF207/MAD1L1/ZW10/TPR/PCID2/MAD2L2/LCMT1/PSMG2/DYNC1LI1/ATM/CDK5RAP2/TEX14/DUSP1	32
BP	GO:0000083	regulation of transcription involved in G1/S transition of mitotic cell cycle	25/10257	29/18670	0.000370448342487121	0.00478841527498853	0.00377155407214256	E2F7/CDC45/RRM2/E2F1/ORC1/CDC6/TYMS/CDT1/PCNA/FBXO5/E2F6/TFDP1/POLA1/CCNE1/ZPR1/BRD4/RB1/E2F4/DHFR/NPAT/HINFP/BACH1/GFI1/CCNA1/ESRRB	25
BP	GO:0010390	histone monoubiquitination	25/10257	29/18670	0.000370448342487121	0.00478841527498853	0.00377155407214256	UHRF1/DTX3L/RNF2/PCGF1/LEO1/RNF168/PCGF2/TRIM37/KDM2B/ATXN7L3/CTR9/PCGF3/BMI1/CUL4B/RNF20/PCGF6/CDC73/RNF40/DDB1/WAC/DDB2/BCOR/RAG1/RYBP/PCGF5	25
BP	GO:0043393	regulation of protein binding	144/10257	217/18670	0.000377390762093033	0.00486841615849755	0.0038345660793821	CTHRC1/RIPK2/PLK1/AURKB/AURKA/TNFSF11/TRAF2/DDX11/STK3/STMN1/DTX3L/MET/HSP90AB1/MEN1/XIRP1/TDG/STK4/LEF1/APOE/DERL1/GNL3L/NVL/MMP9/HSPA5/TRAF4/MITD1/RAN/FKBP1A/PHLDA2/PDGFB/ADNP/LOX/TRIB3/RUVBL2/BAX/KDM1A/TERT/PCSK9/PLXND1/BAMBI/SYMPK/LFNG/MAPRE1/GSK3B/EPB41L5/PSEN1/SRC/BTBD1/EIF2S1/WNT5A/UBASH3B/CTSZ/NRP1/HIP1R/HSF1/NMD3/TCF7L2/CDK5/MAPK8/SENP2/TAF1/PRMT7/ANXA2/ARRB2/CAPRIN2/MARK3/CSNK1E/IFIT2/D…	144
BP	GO:0006986	response to unfolded protein	119/10257	176/18670	0.000387639446423785	0.00499066482517315	0.00393085418935924	SERPINH1/HSPD1/DDX11/HSP90AA1/HSPE1/TMEM33/HSP90AB1/PTPN2/ARFGAP1/HSPH1/CXCL8/HDGF/TBL2/DERL1/DNAJB11/HSPA5/FAF2/HSP90B1/UBXN4/STC2/EDEM2/HSPA14/CANX/EIF2AK2/BAX/BFAR/CDK5RAP3/DNAJA1/KDELR3/TPP1/HSPA9/SRPRB/STT3B/GFPT1/COMP/CCND1/MBTPS2/CREB3L1/BCL2L11/HSPA4/DAXX/HYOU1/SSR1/TOR1B/COPS5/TATDN2/EIF2S1/FKBP14/PDIA5/IGFBP1/HSF1/ATF6/ATF6B/PTPN1/CUL7/DNAJC3/CALR/JKAMP/NCK1/SULT1A3/MBTPS1/PREB/VAPB/MYD…	119
BP	GO:0044106	cellular amine metabolic process	90/10257	129/18670	0.000388976912239343	0.0049979279996081	0.00393657496618073	PSMD14/PSMD11/CHDH/AGMAT/SRM/PSMD12/PSMB2/HPRT1/PSMD1/SMS/HDAC10/PSME3/PSMA1/PSME4/PSMB3/PSMA4/PSMA3/PSMA7/AZIN1/PSMA5/TDO2/PSMD13/SLC44A1/PSMC4/PNKD/PSMD3/PSMB7/SLC7A7/ODC1/PSMD7/IDO1/PSMA2/PSMC6/PSMB4/PSMB1/PSMD2/PSMF1/PSMD4/KMO/PSMC2/PSMD5/PSMB8/CHKA/PSMB5/PSMB9/PSMD10/OAZ3/SLC7A11/PSMD6/AFMID/SAT1/PSME2/KYNU/PSMA6/IDO2/AMD1/PSMC1/AANAT/ITGB2/PSMC3/VPS35/DDC/PSMD9/PARK7/AZIN2/PSMC5/ITGAM/NAPEP…	90
BP	GO:0043618	regulation of transcription from RNA polymerase II promoter in response to stress	85/10257	121/18670	0.000391151503768556	0.00501589716042892	0.00395072822102076	CHEK1/PSMD14/PSMD11/PSMD12/PSMB2/PSMD1/PSME3/HSPA5/PSMA1/PSME4/PSMB3/PSMA4/PSMA3/PSMA7/PSMA5/PSMD13/VEGFA/PSMC4/VHL/PSMD3/PSMB7/HIF1A/E2F4/MBTPS2/CREB3L1/PSMD7/RBPJ/PSMA2/PSMC6/INO80/PSMB4/EGLN2/PSMB1/PSMD2/PSMF1/HSF1/PSMD4/PSMC2/ATF6/ATF6B/PSMD5/CUL2/PSMB8/PSMB5/PSMB9/TAF1/PSMD10/NCK1/PSMD6/CHD6/TP53/PSME2/NOTCH1/SIN3A/EP300/PSMA6/DDIT3/HSF4/PSMC1/PSMC3/TMBIM6/PSMD9/RBX1/PSMC5/HSF2/IMPACT/BACH1/…	85
BP	GO:0048863	stem cell differentiation	168/10257	257/18670	0.000399692933581288	0.00511527807868488	0.00402900474580325	RUNX1/SOX9/CBFB/LIF/PUS7/ZNF281/EPCAM/PSMD14/PSMD11/SEMA5B/TCOF1/MYB/HMGA2/MSI2/NOLC1/TCF3/MTF2/PSMD12/PSMB2/PSMD1/HNF1B/CDK12/PSME3/PSMA1/PSME4/PSMB3/PSMA4/PSMA3/PSMA7/EIF2AK2/PSMA5/HNRNPU/MSX2/PSMD13/PUM1/CDK13/PDX1/HSPA9/BATF/XRCC5/PSMC4/LBH/CDK6/DHX36/SOX11/PSMD3/PWP1/PSMB7/YTHDF2/KLHL12/HIF1A/PSMD7/FOXC1/PDCD6/RUNX2/SEMA4G/OSM/RBPJ/SEMA4F/LRP6/PSMA2/FGF19/PSMC6/ERCC2/REST/PSMB4/PSMB1/PSMD2/M…	168
BP	GO:0031396	regulation of protein ubiquitination	136/10257	204/18670	0.000401235983373188	0.00512487778763027	0.00403656587391874	MTBP/FANCI/UBE2C/SOX4/RIPK2/PLK1/MAD2L1/CDC20/LIMK1/MASTL/PRR7/HSP90AA1/GTPBP4/BRCA1/DTX3L/FBXO5/HSP90AB1/SKP2/PRMT3/NMI/BIRC7/IVNS1ABP/UBE2S/PAXIP1/DERL1/GNL3L/HSPA5/FKBP1A/HDAC8/UBE2D1/TRIB3/FANCM/SPRTN/DCUN1D5/KDM1A/CDK5RAP3/DNAJA1/SPHK1/OGT/ISG15/GLMN/BIRC2/PRKCG/UBR5/PSEN1/TBC1D7/PDCD6/DCUN1D1/DAXX/U2AF2/AIMP2/CTR9/XIAP/MTA1/CDK5/MAD2L2/AXIN1/TRIM44/HSPBP1/BMI1/PINX1/SENP2/UBE2N/PARP10/DNM1L…	136
BP	GO:0051985	negative regulation of chromosome segregation	36/10257	45/18670	0.000402985253372305	0.00513706842711086	0.00404616772616727	BUB1/CENPF/BUB1B/TRIP13/NDC80/PLK1/TTK/AURKB/MAD2L1/CDC20/CCNB1/GEN1/CDT1/SPDL1/PTTG1/FBXO5/BUB3/ESPL1/NAA10/XRCC3/RAD21/ZNF207/MAD1L1/ZW10/TPR/PCID2/MAD2L2/LCMT1/TNKS/PSMG2/ATRX/DYNC1LI1/ATM/CDK5RAP2/TEX14/DUSP1	36
BP	GO:0032648	regulation of interferon-beta production	38/10257	48/18670	0.000413118620725122	0.00516236147365448	0.00406608957655204	RIPK2/TRAIP/NMI/IRF3/DHX9/POLR3A/TLR2/RELB/IRF7/TBK1/POLR3F/POLR3D/HMGB2/TRAF3/TRAF3IP1/POLR3G/POLR3C/IFIH1/PYCARD/PTPN11/YY1/IRF5/POLR3B/CACTIN/LILRB1/FLOT1/PPM1B/DDX58/RNF216/SIRPA/REL/MAVS/IRF1/TRIM38/RNF135/DDX3X/PTPRS/TLR3	38
BP	GO:0051653	spindle localization	38/10257	48/18670	0.000413118620725122	0.00516236147365448	0.00406608957655204	ASPM/NDC80/CENPA/PLK1/NUSAP1/MAD2L1/SAPCD2/SPDL1/MISP/ESPL1/LLGL2/KPNB1/ACTR2/ZW10/BCCIP/UBXN2B/ACTR3/ACTL8/MYH9/NSFL1C/GPSM2/SPIRE2/ARHGEF2/NDE1/CDK5RAP2/DYNC1H1/MCPH1/HTT/CLASP1/NUMA1/CCDC155/LLGL1/DYNLT1/SPRY2/SPRY1/WASL/FGF10/FMN2	38
BP	GO:0051972	regulation of telomerase activity	38/10257	48/18670	0.000413118620725122	0.00516236147365448	0.00406608957655204	NEK2/DKC1/AURKB/HSP90AA1/MAPK15/HSP90AB1/HNRNPA2B1/PIF1/CCT2/MEN1/MAPKAPK5/PTGES3/NVL/WRAP53/CCT4/PARN/TCP1/XRCC5/GRHL2/PNKP/HNRNPD/POT1/SRC/PINX1/CTNNB1/PARP4/TNKS/NAF1/ACD/TP53/MAP3K4/MAPK1/TERF1/HMBOX1/PPARG/TEN1/KLF4/MAPK3	38
BP	GO:0000722	telomere maintenance via recombination	13/10257	13/18670	0.000413903727819755	0.00516236147365448	0.00406608957655204	BRCA2/RAD51/XRCC3/SMC6/SMC5/NSMCE2/XRCC1/RAD50/TERF2/ERCC4/TEP1/RAD51C/ERCC1	13
BP	GO:0006384	transcription initiation from RNA polymerase III promoter	13/10257	13/18670	0.000413903727819755	0.00516236147365448	0.00406608957655204	GTF3C3/GTF3C4/GTF3C5/CRCP/BRF1/BDP1/TBPL1/SNAPC5/TBP/POLR3H/BRF2/TBPL2/GTF3C1	13
BP	GO:0018206	peptidyl-methionine modification	13/10257	13/18670	0.000413903727819755	0.00516236147365448	0.00406608957655204	NAA25/NAA15/METAP2/METAP1D/NAA35/NAA20/NAA16/METAP1/PDF/APOA2/NAA60/NAA30/APOA1	13
BP	GO:0035563	positive regulation of chromatin binding	13/10257	13/18670	0.000413903727819755	0.00516236147365448	0.00406608957655204	CDT1/DDX11/DTX3L/GMNN/PARP9/KDM1A/CTBP2/PYGO2/KDM4D/MED25/EBF2/HMBOX1/MBD2	13
BP	GO:0046831	regulation of RNA export from nucleus	13/10257	13/18670	0.000413903727819755	0.00516236147365448	0.00406608957655204	NCBP2/CPSF6/DHX9/KHDRBS1/IWS1/NUP153/TPR/RBM27/RBM26/RIOK2/AKAP8L/SUPT6H/SETD2	13
BP	GO:0071027	nuclear RNA surveillance	13/10257	13/18670	0.000413903727819755	0.00516236147365448	0.00406608957655204	EXOSC2/EXOSC9/EXOSC5/EXOSC8/EXOSC10/EXOSC3/EXOSC4/PCID2/XRN1/DXO/EXOSC7/EXOSC6/PRPF18	13
BP	GO:0071028	nuclear mRNA surveillance	13/10257	13/18670	0.000413903727819755	0.00516236147365448	0.00406608957655204	EXOSC2/EXOSC9/EXOSC5/EXOSC8/EXOSC10/EXOSC3/EXOSC4/PCID2/XRN1/DXO/EXOSC7/EXOSC6/PRPF18	13
BP	GO:0098787	mRNA cleavage involved in mRNA processing	13/10257	13/18670	0.000413903727819755	0.00516236147365448	0.00406608957655204	NCBP2/TUT1/CPSF6/CSTF2/NCBP1/CPSF1/CPSF4/FIP1L1/NUDT21/CPSF7/ERN1/CPSF4L/CSTF2T	13
BP	GO:0045732	positive regulation of protein catabolic process	142/10257	214/18670	0.000414554480090774	0.00516236147365448	0.00406608957655204	DTL/SOX9/PLK1/TREM2/AURKA/HSP90AA1/ADAM8/BARD1/APOE/RNFT1/EDEM2/PTK2/FBXO22/LPCAT1/CTSC/TRIB3/BCAP31/CSNK2A1/C4BPA/HECW2/RHBDD3/PSMC4/PCSK9/NSF/MDM2/IFNG/AREL1/ANKIB1/SUMO1/GSK3B/FMR1/RNF19A/PSEN1/ATG4B/WNT5A/EGLN2/SMURF1/PSMC2/MAGEF1/SOCS4/AXIN1/HSPBP1/SMURF2/TRIB2/WWP1/BAG6/IDE/TAF1/ATG7/DDRGK1/ADAM9/UBQLN1/PSMD10/OAZ3/TRIM32/NUB1/C4BPB/CUL4B/CSNK1E/GBA/RAB7A/TNFAIP3/DAB2/GGA3/PLK2/SNF8/RNF128/…	142
BP	GO:0031050	dsRNA processing	40/10257	51/18670	0.000417101349940675	0.00517413824312204	0.00407536544764745	HNRNPA2B1/TSN/HENMT1/ADAR/AGO2/SRRT/PUM1/DROSHA/TARBP2/TERT/PPP3CA/PPP1R8/NCOR2/TSNAX/METTL3/ZMPSTE24/DGCR8/MRPL44/AGO1/TP53/ZC3H7A/MAP2K1/PUM2/AGO3/SMAD3/DICER1/SNIP1/TRIM71/SMAD1/DDX5/PRKRA/ZC3H7B/LIN28A/NCOR1/ZC3H12A/SMAD2/RIPK1/BCDIN3D/LIN28B/MYCN	40
BP	GO:0070918	production of small RNA involved in gene silencing by RNA	40/10257	51/18670	0.000417101349940675	0.00517413824312204	0.00407536544764745	HNRNPA2B1/TSN/HENMT1/ADAR/AGO2/SRRT/PUM1/DROSHA/TARBP2/TERT/PPP3CA/PPP1R8/NCOR2/TSNAX/METTL3/ZMPSTE24/DGCR8/MRPL44/AGO1/TP53/ZC3H7A/MAP2K1/PUM2/AGO3/SMAD3/DICER1/SNIP1/TRIM71/SMAD1/DDX5/PRKRA/ZC3H7B/LIN28A/NCOR1/ZC3H12A/SMAD2/RIPK1/BCDIN3D/LIN28B/MYCN	40
BP	GO:0034340	response to type I interferon	71/10257	99/18670	0.000441838755552791	0.00546587143434023	0.00430514658443926	ABCE1/HSP90AB1/PTPN2/OAS3/STAT1/IRF3/NLRC5/IKBKE/ADAR/IRAK1/STAT2/SHMT2/IFITM3/IFI6/OAS2/IRF9/TYK2/SCRIB/IRF8/ISG15/IRF7/MMP12/PTPN6/TBK1/YTHDF2/CNOT7/IFITM1/XAF1/WNT5A/PTPN11/SP100/IFNAR2/METTL3/IRF6/PTPN1/PSMB8/IFIT3/IRF5/HLA-B/TRIM56/HLA-A/CDC37/FADD/DCST1/IP6K2/HLA-F/LSM14A/IFIT2/CACTIN/YTHDF3/USP18/BST2/UBE2K/MX2/MYD88/MAVS/OAS1/HLA-C/IRF1/IFI35/IFITM2/JAK1/IFNAR1/SETD2/SAMHD1/HLA-E/ZBP1/IFN…	71
BP	GO:0007568	aging	206/10257	321/18670	0.000442310190338843	0.00546587143434023	0.00430514658443926	CDK1/BRCA2/CLDN1/FOXM1/AURKB/CHEK1/RAD54L/TIMP1/TYMS/NOX4/CASP2/CHEK2/PNPT1/MSH2/RBL1/FBXO5/HMGA1/ATR/PAWR/LOXL2/NUP62/SERPINE1/PRKDC/HMGA2/NEK6/RPN2/HAMP/EEF1E1/CACYBP/IRAK1/SMC6/MAPKAPK5/BCL2L12/PDGFRB/NUDT1/CTSC/VASH1/MMP7/CANX/CISD2/MSH6/POLB/NFKB2/PDX1/TERT/MIF/EIF2B5/CDK6/APAF1/CTSV/BCL2A1/COMP/LIMS1/NUAK1/ATP2B1/WRN/GSS/PPP3CA/ICAM1/AMH/PSEN1/SOD2/DNAJA3/ERCC2/EIF2S1/CREB1/IGFBP1/AGT/KMO/Z…	206
BP	GO:0035304	regulation of protein dephosphorylation	96/10257	139/18670	0.000446062198876643	0.0055017175407247	0.00433338046156578	CDCA2/SLC39A10/MASTL/PTBP1/HSP90AB1/ANKLE2/MFHAS1/SET/PDGFRB/HSP90B1/IGFBP3/FKBP1A/YWHAB/PPME1/PPP4R2/EIF2AK2/PPP1R35/PPP1R9B/PPP1R14B/NUAK1/SYMPK/TIPRL/GSK3B/LMTK2/PPP1R8/ELFN1/PPP1R27/B3GAT3/PPP6R3/YWHAE/PPP1R26/IKBKB/PPP2R1B/PPP2R3B/ROCK2/ELFN2/MGAT5/PPP2R2A/URI1/TSC1/STYXL1/GBA/BOD1/SPPL3/PHACTR4/NSMF/CNEP1R1/CD300A/MTOR/ADORA1/CDH5/BOD1L1/ARPP19/PPP2R5E/CABIN1/SAG/PPP6R1/LILRB2/ROCK1/PPP1R10…	96
BP	GO:0038061	NIK/NF-kappaB signaling	123/10257	183/18670	0.000452468768626012	0.00557010600310461	0.00438724604526395	TREM2/TNFRSF10B/RTKN2/TRAF2/PSMD14/PSMD11/TNFRSF10A/CPNE1/CHI3L1/PSMD12/PSMB2/PSMD1/IKBKE/IL23A/IRAK1/PSME3/TRAF4/PSMA1/HAVCR2/PSME4/TNFSF15/PSMB3/PSMA4/PSMA3/PSMA7/EIF2AK2/PSMA5/PSMD13/NFKB2/TLR2/SPHK1/PSMC4/RELB/PSMD3/BIRC2/PSMB7/RBCK1/LIMS1/CARD10/MMP8/PSMD7/CARD14/CHUK/PSMA2/PSMC6/HMGB1/PSMB4/MAP3K7/PSMB1/PSMD2/PSMF1/PSMD4/PSMC2/RC3H2/HDAC7/PSMD5/TRIM44/PSMB8/PPP4C/CALR/PSMB5/NOD1/PSMB9/NFAT5…	123
BP	GO:1904375	regulation of protein localization to cell periphery	81/10257	115/18670	0.000464451417931752	0.00568294739146976	0.00447612459345876	PLK1/TREM2/SAPCD2/STAC3/EPHB2/MISP/ADAM10/PPFIA1/BCL2L1/MMP14/AKAP5/LYPLA1/VIL1/IFNG/STX3/PRKCI/CLTC/PTPN9/GOPC/PKDCC/PLS1/CDK5/KIF5B/PICALM/ARHGEF16/ITGB1/PRKCZ/GRIPAP1/SPTBN1/CSK/GPSM2/DAB2/DAG1/EZR/STX4/EPB41/EPHA2/CSRP3/LYPD1/EFCAB7/LRRC15/CIB1/HRAS/NKD2/GBP1/DLG1/LDLRAP1/ANXA13/AGR2/NUMB/ITGA3/SQSTM1/KCNJ11/PDPK1/STX7/APPL1/ARF6/ACSL3/VPS4A/NUMA1/LZTFL1/RAB11A/CNPY4/VAMP8/RER1/AKT1/RANGRF/AP…	81
BP	GO:0033522	histone H2A ubiquitination	22/10257	25/18670	0.0004652829790364	0.00568294739146976	0.00447612459345876	DTX3L/RNF2/PCGF1/RNF168/PCGF2/UBR5/TRIM37/KDM2B/PCGF3/RNF8/BMI1/UBE2A/CUL4B/TRIP12/PCGF6/UBR2/OTUB1/DDB1/DDB2/BCOR/RYBP/PCGF5	22
BP	GO:0060561	apoptotic process involved in morphogenesis	22/10257	25/18670	0.0004652829790364	0.00568294739146976	0.00447612459345876	LEF1/HNF1B/JAG2/BAX/PAX8/SCRIB/BCL2L11/FOXC1/PPP2R1B/VDR/TNFRSF1B/BAK1/NOTCH1/TGFB2/FOXC2/SPI1/PAX2/FZD5/FGF4/NKX2-5/CRYAB/HAND2	22
BP	GO:0070129	regulation of mitochondrial translation	22/10257	25/18670	0.0004652829790364	0.00568294739146976	0.00447612459345876	CDK5RAP1/FASTKD3/MTG2/MTG1/SHMT2/LRPPRC/TSFM/RPUSD4/FASTKD2/TRUB2/RMND1/NSUN4/TRMT10C/NSUN3/C1QBP/ALKBH1/MALSU1/UQCC2/UQCC1/RPUSD3/MRPS27/MPV17L2	22
BP	GO:0032147	activation of protein kinase activity	213/10257	333/18670	0.000466031582466188	0.00568294739146976	0.00447612459345876	CLSPN/KIF14/ECT2/TPX2/IQGAP3/CDK1/GDF15/RIPK2/TNFRSF10B/TNFSF11/F2R/TRAF2/STK3/BORA/TNFRSF10A/MAP4K4/BIRC7/SLC11A1/DBF4B/GPRC5A/CHI3L1/WNT7B/STK4/IL23A/IRAK1/MAPKAPK5/PILRB/TRAF4/MLKL/TNFSF15/PDGFB/ADNP/UCN/EIF2AK2/ADCY3/PIK3CB/STK26/SPDYA/PAK2/VEGFA/PRRC1/UBE2V1/PIBF1/CARD10/PRKAA1/CARD14/PSEN1/MAP3K1/DAXX/RICTOR/SRC/WNT5A/MAP3K7/PTPN11/MAP3K13/MAP3K11/AGT/PTPN1/PRR5/AXIN1/STK10/IRAK2/MAP3K2/UBE…	213
BP	GO:0060828	regulation of canonical Wnt signaling pathway	185/10257	286/18670	0.000471178168564976	0.00573488607049988	0.00451703364690301	CTHRC1/ASPM/SOX9/SOX4/COL1A1/RUVBL1/STK3/CDH3/PSMD14/PSMD11/G3BP1/PSMD12/PSMB2/PSMD1/STK4/FERMT1/KREMEN2/APOE/PSME3/PSMA1/MDK/PSME4/TBL1XR1/NLE1/OTULIN/PSMB3/PSMA4/PSMA3/PTK7/PSMA7/SFRP4/RUVBL2/PSMA5/PSMD13/NPHP4/DRAXIN/PSMC4/HDAC1/GID8/PSMD3/PSMB7/KLHL12/BAMBI/CSNK1G1/UBR5/GSK3B/PSMD7/SULF2/DKK2/PSEN1/RBPJ/LRP6/PSMA2/PSMC6/CSNK1G2/SRC/WNT5A/PSMB4/CCAR2/PSMB1/MKS1/PSMD2/IGFBP1/PSMF1/PSMD4/RNF220/…	185
BP	GO:0072522	purine-containing compound biosynthetic process	201/10257	313/18670	0.000489304247733656	0.00594431081410267	0.00468198524345066	MTHFD1L/TREM2/PPAT/PGM2L1/NME1/NDC1/ADPGK/PAICS/ATIC/NUP85/RAE1/NUP107/NUP37/NUP62/SEH1L/PFAS/NUP160/GMPS/GART/NUP155/NUP43/HPRT1/NUP188/SLC25A13/NUP35/HKDC1/NUP205/NUP93/MTHFD1/PDP1/PARP1/ADCY3/HK2/DGUOK/PKM/OGT/DCK/NUP98/ENO1/NUP153/AMPD2/NUP50/TPR/SLC35B2/ACLY/NUP133/POM121C/TAZ/PPT1/HIF1A/SLC2A6/HK3/IFNG/ELOVL7/PRKAA1/EIF6/NUP88/PRPS1/COASY/GUCY1A2/PSEN1/ELOVL3/FASN/FOXK2/NUP54/PDP2/ACSL4/SLC…	201
BP	GO:1905330	regulation of morphogenesis of an epithelium	121/10257	180/18670	0.000497107329091956	0.00602490969985219	0.00474546826200725	CTHRC1/WNT2/ADAMTS12/SOX9/SAPCD2/LIF/CELSR3/PSMD14/PSMD11/ITGAX/SULF1/STAT1/PSMD12/PSMB2/PSMD1/HNF1B/PSME3/PSMA1/RNF207/MDK/PSME4/PSMB3/PSMA4/PSMA3/PTK7/AP2B1/PSMA7/CXCL10/SIX1/PSMA5/SIX4/CELSR1/PSMD13/PAX8/VEGFA/VANGL1/PSMC4/FZD2/PSMD3/PSMB7/HOXB7/PSMD7/RAC1/CLTC/MED12/PSMA2/PSMC6/WNT5A/PSMB4/ETV5/PSMB1/MKS1/PSMD2/PSMF1/AGT/PSMD4/SMURF1/PSMC2/PSMD5/SMURF2/CTNNB1/PSMB8/DVL3/PSMB5/GATA3/PSMB9/FZD6…	121
BP	GO:0051092	positive regulation of NF-kappaB transcription factor activity	102/10257	149/18670	0.000497803153291207	0.00602490969985219	0.00474546826200725	RIPK2/TNFSF11/RTKN2/TRAF2/RHEBL1/TRIM15/DHX33/ADAM8/MTDH/IRAK1/DHX9/EIF2AK2/NFKB2/TLR2/SPHK1/NLRC4/TRAF5/IL1RAP/UBE2V1/RBCK1/CARD11/PRKD2/TRIM37/CARD14/ICAM1/AMH/CHUK/PRKCI/PIDD1/WNT5A/MAP3K7/PYCARD/MAP3K13/AGT/TRIM14/RPS6KA4/IRAK2/NPM1/UBE2N/NOD1/IKBKB/TRIM13/DDRGK1/PRKCZ/STAT3/TRIM32/NFKB1/TRIM25/LGALS9/PRDX3/FLOT1/PSMA6/CARM1/TRIM5/MYD88/IRAK4/KRAS/TRIM52/TNFSF18/ARHGEF2/CIB1/RNF31/RELA/HSPA1B…	102
BP	GO:0032801	receptor catabolic process	29/10257	35/18670	0.00050018082286244	0.00604237132366345	0.00475922175969062	DTX3L/APOE/AP2B1/RNF43/PCSK9/CLTC/SMURF1/CDK5/PTPN1/MTMR2/CLTA/ANXA2/PIK3R4/AP2S1/ITCH/FURIN/SNX25/UVRAG/MYLIP/AP2A1/LGMN/KIF16B/AP2A2/NEDD4/SH3GLB1/CAPN1/AP2M1/VLDLR/GPRASP1	29
BP	GO:0060070	canonical Wnt signaling pathway	214/10257	335/18670	0.000502419168524143	0.00605808784733495	0.00477160074427092	CTHRC1/ASPM/WNT2/SOX9/SOX4/COL1A1/RUVBL1/STK3/CDH3/PSMD14/PSMD11/G3BP1/WNT7B/PSMD12/PSMB2/PSMD1/STK4/FERMT1/LEF1/KREMEN2/APOE/PSME3/PSMA1/MDK/PSME4/TBL1XR1/NLE1/OTULIN/PSMB3/PSMA4/PSMA3/PTK7/PSMA7/SFRP4/RUVBL2/PSMA5/PSMD13/NPHP4/WNT8B/DRAXIN/PSMC4/FZD2/HDAC1/GID8/PSMD3/PSMB7/KLHL12/BAMBI/CSNK1G1/LRP5L/UBR5/GSK3B/PSMD7/SULF2/DKK2/PSEN1/RBPJ/MED12/LRP6/PSMA2/PSMC6/CSNK1G2/SRC/WNT5A/PSMB4/CCAR2/PSMB…	214
BP	GO:0034644	cellular response to UV	60/10257	82/18670	0.000512364348411349	0.00616650052845912	0.00485699105933017	AURKB/CHEK1/PBK/CDC25A/PCNA/ATR/POLD1/TRIAP1/MC1R/ACTR5/NOC2L/PARP1/POLD3/RUVBL2/BAX/KDM1A/DHX36/RHNO1/ST20/MDM2/E2F4/MAPK13/FMR1/INO80/EIF2S1/POLH/SDE2/YY1/TMEM161A/ZBTB1/METTL3/NPM1/PTPRK/TAF1/EIF2AK4/C9orf116/CUL4B/TP53/USP28/BAK1/EP300/BMF/PPID/DDB1/HYAL2/SIRT1/ERCC4/DDB2/IMPACT/USP47/CREBBP/NEDD4/CRIP1/XPC/RHBDD1/STK11/ERCC1/PTN/MFAP4/CDKN1A	60
BP	GO:0070585	protein localization to mitochondrion	97/10257	141/18670	0.000518069386987527	0.00622357332360667	0.00490194395513927	E2F1/BID/HSPD1/HSP90AA1/TOMM34/PAM16/BBC3/CASP8/PMAIP1/BAG4/TFDP1/TOMM40/YWHAB/YWHAG/HK2/BAX/DNAJA1/TIMM17A/MIPEP/YWHAZ/USP36/TIMM50/NMT1/PRKAA1/HPS4/BCL2L11/HSPA4/TIMM23/MTCH2/PPP3R1/TIMM10/CSNK2A2/PMPCA/MAPK8/PDCD5/TOMM5/TP53BP2/YWHAE/DNM1L/MICALL2/TP73/PITRM1/SREBF1/AGK/COX18/PARL/TOMM20/TIMM13/TP53/IMMP1L/HUWE1/YWHAH/GSK3A/GRPEL2/TIMM9/BMF/TIMM23B/TIMM44/DDIT3/GRPEL1/GDAP1/ATG13/ROMO1/RNF31/M…	97
BP	GO:0006486	protein glycosylation	168/10257	258/18670	0.000527359700301441	0.00631171433897817	0.00497136746716914	ALG3/PLOD3/DPY19L1/ALG8/ALG6/DPM2/TMTC4/GXYLT1/RPN2/TET3/FKTN/B3GALT6/UGGT1/ALG10/POGLUT1/TMEM165/DPM1/DPAGT1/STT3A/SLC35C2/C1GALT1/DPY19L4/C1GALT1C1/PMM2/PGM3/FUT4/XXYLT1/MUC13/B3GNT4/OGT/POFUT1/UGGT2/EXT1/RPN1/MAN1B1/STT3B/GFPT1/KRTCAP2/LFNG/NPC1/GCNT7/POMT2/PSEN1/DPY19L3/ALG5/DOLK/B4GALT5/MOGS/POMK/ALG1L2/GALNT3/NUDT14/DDOST/POMGNT1/NUS1/ALG1/ARFGEF1/MGAT4B/MUC3A/ALG2/B4GALT7/COG3/B3GAT3/POFUT…	168
BP	GO:0043413	macromolecule glycosylation	168/10257	258/18670	0.000527359700301441	0.00631171433897817	0.00497136746716914	ALG3/PLOD3/DPY19L1/ALG8/ALG6/DPM2/TMTC4/GXYLT1/RPN2/TET3/FKTN/B3GALT6/UGGT1/ALG10/POGLUT1/TMEM165/DPM1/DPAGT1/STT3A/SLC35C2/C1GALT1/DPY19L4/C1GALT1C1/PMM2/PGM3/FUT4/XXYLT1/MUC13/B3GNT4/OGT/POFUT1/UGGT2/EXT1/RPN1/MAN1B1/STT3B/GFPT1/KRTCAP2/LFNG/NPC1/GCNT7/POMT2/PSEN1/DPY19L3/ALG5/DOLK/B4GALT5/MOGS/POMK/ALG1L2/GALNT3/NUDT14/DDOST/POMGNT1/NUS1/ALG1/ARFGEF1/MGAT4B/MUC3A/ALG2/B4GALT7/COG3/B3GAT3/POFUT…	168
BP	GO:1903008	organelle disassembly	72/10257	101/18670	0.000538843130605969	0.00643723318503952	0.00507023130578941	CDK1/DENR/MTIF2/ATP13A2/SPAST/MRRF/CISD2/KIF9/HK2/VRK1/USP36/HIF1A/MCTS1/CTTN/CSNK2A2/SMURF1/WDR45B/KIF5B/VDAC1/DNM1L/ATG7/ZFAND1/CDC37/CLEC16A/VPS13C/SREBF1/WIPI2/ATG2A/GBA/DYRK3/AMBRA1/ATG3/ATG5/RB1CC1/TP53/VCP/HDAC6/ATG9B/MARK2/GSK3A/MAP1LC3B2/FUNDC1/PLK3/ATG13/CAMKK2/KLC1/GFM2/ATG14/HTT/SQSTM1/GOLGA2/PARK7/RNF41/CTSK/GBF1/ATG9A/ATG12/WIPI1/MAP1LC3B/ATG2B/USP30/WDR45/FZD5/BNIP3L/MTIF3/PELO/TEX…	72
BP	GO:0006140	regulation of nucleotide metabolic process	100/10257	146/18670	0.000546044102812073	0.00645432928962245	0.00508369690539902	CDK1/TREM2/CCNB1/NDC1/NUP85/RAE1/NUP107/NUP37/NUP62/SEH1L/NUP160/NUP155/NUP43/NUP188/NUP35/NUP205/NUP93/SHMT2/PDP1/PARP1/BEND3/OGT/NUP98/ENO1/NUP153/NUP50/TPR/NUP133/POM121C/TAZ/HIF1A/SLC2A6/IFNG/PRKAA1/EIF6/NUP88/PSEN1/NUP54/PDP2/AAAS/PFKFB2/ECD/NUP214/DNM1L/POM121/PGK1/STAT3/INSR/SLC25A33/ABCD1/PPIF/NOS3/RANBP2/TP53/VCP/SIRT6/UQCC2/FLCN/MLXIPL/PDE12/DNAJC15/PDPR/NUP210/DNAJC30/PARK7/PGK2/ADORA2…	100
BP	GO:0000966	RNA 5'-end processing	19/10257	21/18670	0.000546599004658062	0.00645432928962245	0.00508369690539902	RPP25/POP1/PNPT1/UTP20/SSB/USP14/RPP40/NOP14/POP5/RPP38/TRMT10C/POP7/ABT1/RPP21/RPP30/POP4/HSD17B10/RPP14/PIWIL2	19
BP	GO:0006293	nucleotide-excision repair, preincision complex stabilization	19/10257	21/18670	0.000546599004658062	0.00645432928962245	0.00508369690539902	GTF2H3/PARP1/RPA3/CHD1L/GTF2H4/CUL4A/ERCC2/ERCC5/ERCC3/GTF2H1/RPA2/CUL4B/RPA1/DDB1/GTF2H2/ERCC4/RBX1/DDB2/ERCC1	19
BP	GO:0006295	nucleotide-excision repair, DNA incision, 3'-to lesion	19/10257	21/18670	0.000546599004658062	0.00645432928962245	0.00508369690539902	GTF2H3/PARP1/RPA3/CHD1L/GTF2H4/CUL4A/ERCC2/ERCC5/ERCC3/GTF2H1/RPA2/CUL4B/RPA1/DDB1/GTF2H2/ERCC4/RBX1/DDB2/ERCC1	19
BP	GO:0033962	cytoplasmic mRNA processing body assembly	19/10257	21/18670	0.000546599004658062	0.00645432928962245	0.00508369690539902	PATL1/ATXN2L/CNOT2/PATL2/CNOT6/ATXN2/PAN3/CNOT7/LSM4/PAN2/LSM14A/EDC3/DYNC1H1/RC3H1/CNOT6L/DDX6/CNOT1/LIMD1/LSM3	19
BP	GO:0043984	histone H4-K16 acetylation	19/10257	21/18670	0.000546599004658062	0.00645432928962245	0.00508369690539902	BRCA1/WDR5/OGT/MSL3/KANSL2/PHF20/HCFC1/MSL2/KANSL3/MSL1/ZMPSTE24/KANSL1/ATG5/KMT2A/KANSL1L/MCRS1/SIRT1/PIH1D1/KAT8	19
BP	GO:1903312	negative regulation of mRNA metabolic process	58/10257	79/18670	0.000547264807475337	0.00645432928962245	0.00508369690539902	E2F1/DHX34/PTBP1/SRSF10/HNRNPA2B1/SLC11A1/TARDBP/LARP1/BARD1/DHX9/RNPS1/SRSF6/ELAVL1/HNRNPU/SFSWAP/SYNCRIP/HNRNPC/PABPC1/PKP3/RBMX/SRSF9/HNRNPD/SRSF7/FMR1/ANGEL2/U2AF2/CCNT1/IGF2BP1/CTR9/PAIP1/HNRNPK/C1QBP/SUPT5H/RNF20/RBM10/ZC3H14/BOLL/SECISBP2/RNF40/THRAP3/MTOR/MYD88/SRSF4/MAPKAPK2/NELFE/CDK9/YBX1/DYRK1A/NBAS/RBM42/SAP18/YBX3/MAPK14/RBM38/HNRNPA0/VIP/RBM24/ZFP36	58
BP	GO:0010822	positive regulation of mitochondrion organization	82/10257	117/18670	0.000552705439839354	0.00648300409742604	0.00510628237092963	E2F1/TREM2/BID/BBC3/CASP8/BIK/PLAUR/PMAIP1/TFDP1/MMP9/YWHAB/YWHAG/HK2/BAX/YWHAZ/USP36/HIF1A/NMT1/PRKAA1/HPS4/GSK3B/BCL2L11/MIEF1/PPP3R1/DDHD1/PYCARD/HIP1R/CSNK2A2/SMURF1/MAPK8/PDCD5/TP53BP2/YWHAE/DNM1L/MICALL2/PLD6/CDC37/TP73/OPA1/VPS13C/PPIF/ZNF205/GBA/KDR/TP53/HDAC6/HUWE1/BAK1/YWHAH/GSK3A/BMF/ATG13/RNF31/MFF/CAMKK2/YWHAQ/GZMB/VPS35/HTT/ARIH2/SAE1/PARK7/UBL4B/PLA2G6/UBE2J2/SH3GLB1/UBE2L3/NPEPPS/…	82
BP	GO:0031398	positive regulation of protein ubiquitination	82/10257	117/18670	0.000552705439839354	0.00648300409742604	0.00510628237092963	FANCI/UBE2C/RIPK2/PLK1/CDC20/MASTL/BRCA1/SKP2/NMI/BIRC7/UBE2S/PAXIP1/DERL1/HSPA5/FKBP1A/UBE2D1/TRIB3/FANCM/SPRTN/DCUN1D5/KDM1A/CDK5RAP3/SPHK1/BIRC2/TBC1D7/PDCD6/DCUN1D1/AIMP2/CTR9/XIAP/MTA1/AXIN1/HSPBP1/BMI1/SENP2/UBE2N/UBQLN1/PSMD10/ARRB2/DCUN1D2/RNF20/FBXO4/UBE3A/RNF111/NDFIP2/PELI1/HUWE1/RNF40/GSK3A/CDC20B/MAPK9/RCHY1/MAGEA2/PTPN22/CUL3/MALT1/CDK9/FZR1/DCUN1D3/BCL10/GOLGA2/MAGEA2B/HDAC3/RAB1A/…	82
BP	GO:1900371	regulation of purine nucleotide biosynthetic process	82/10257	117/18670	0.000552705439839354	0.00648300409742604	0.00510628237092963	TREM2/NDC1/NUP85/RAE1/NUP107/NUP37/NUP62/SEH1L/NUP160/NUP155/NUP43/NUP188/NUP35/NUP205/NUP93/PDP1/PARP1/OGT/NUP98/ENO1/NUP153/NUP50/TPR/NUP133/POM121C/TAZ/HIF1A/SLC2A6/IFNG/PRKAA1/EIF6/NUP88/PSEN1/NUP54/PDP2/AAAS/PFKFB2/ECD/NUP214/POM121/STAT3/INSR/NOS3/RANBP2/TP53/VCP/SIRT6/FLCN/MLXIPL/PDPR/NUP210/DNAJC30/ADORA2B/PFKFB3/APP/TMSB4X/PRKAG1/NCOR1/PFKFB1/ARNT/GUCA1B/NOS2/IL4/HPCA/SPHK2/PFKFB4/SEC13/…	82
BP	GO:0046677	response to antibiotic	209/10257	327/18670	0.00055674686770094	0.00650679024584299	0.00512501732597648	ECT2/CDK1/CLDN1/EZH2/COL1A1/TIMELESS/TRPM2/TYMS/DDX11/HSP90AA1/PCNA/PSMD14/MET/CASP8/PAWR/PYCR1/STAT1/MYB/HAMP/SPARC/CBX8/RSRC1/LARP1/PDGFRB/HSPA5/GGH/SETDB1/BCL2L1/HDAC2/ANKZF1/PDGFB/CCL7/ADCY3/AHR/ZC3H8/KDM1A/STK26/ACTR2/POLB/SPHK1/APTX/CLDN3/BIRC2/MDM2/CCND1/PCGF2/PRKAA1/HNRNPD/MAPK13/ICAM1/CHUK/HNRNPA1/DAXX/EPS8/RGS19/TRAP1/SRC/ETS1/HSF1/PPP5C/PDCD10/LDHA/KDM5B/GLRX2/EHMT1/XRN1/GATA3/ADAM9/GN…	209
BP	GO:0071103	DNA conformation change	209/10257	327/18670	0.00055674686770094	0.00650679024584299	0.00512501732597648	HELLS/HJURP/CDK1/CDCA5/TOP2A/CENPO/BLM/CDC45/POLQ/CENPK/GINS1/NCAPG/SOX9/CENPA/NUSAP1/RAD51/RECQL4/BRIP1/NCAPH/RFC3/DSCC1/CENPI/DNA2/ASF1B/RAD54L/ERCC6L/GINS4/CCNB1/CENPL/RAD54B/HMGB3/MCM2/CENPU/MCM4/RFC4/CHTF18/CENPW/IPO4/OIP5/NCAPG2/DDX11/RUVBL1/CENPN/MCM8/CHAF1B/SRPK1/MCM3/NCAPD3/HMGA1/SMC4/CENPM/CHAF1A/CHD7/MCM7/SMC2/NASP/GINS2/CENPP/HNRNPA2B1/MCM6/TOP1MT/CENPH/HMGA2/NCAPD2/G3BP1/PIF1/RAD18/H…	209
BP	GO:0009166	nucleotide catabolic process	122/10257	182/18670	0.000560430926770204	0.00653802360959536	0.00514961801607582	PGM2L1/NDC1/ADPGK/NUP85/RAE1/NUP107/NUP37/NUP62/SEH1L/NUP160/NUP155/NUP43/HPRT1/ITPA/TDG/NUP188/PDE7A/NUP35/HKDC1/NUDT15/NUDT1/NUP205/NUP93/DCTPP1/HK2/PKM/OGT/NUP98/ENO1/NUP153/NUP50/TPR/NUDT3/NUP133/POM121C/HIF1A/SLC2A6/HK3/IFNG/PRKAA1/EIF6/UNG/NUP88/PSEN1/FOXK2/SMUG1/UPP1/NUP54/LDHA/NUDT4/AAAS/PFKFB2/ECD/NUP214/ACOT7/MBD4/NEIL2/GPI/POM121/PGK1/STAT3/PFKP/FOXK1/INSR/ABCD1/ENO3/NTHL1/DUT/PDE8A/EN…	122
BP	GO:0016246	RNA interference	16/10257	17/18670	0.000562843649150049	0.00655433964766985	0.00516246920301496	XPO5/TSN/HENMT1/ADAR/AGO2/DHX9/DROSHA/TARBP2/TERT/TSNAX/CELF1/CLP1/NRDE2/MRPL44/DICER1/PRKRA	16
BP	GO:0009308	amine metabolic process	95/10257	138/18670	0.000567830424765814	0.0066005180490314	0.00519884122333866	PSMD14/PSMD11/CHDH/AGMAT/SRM/PSMD12/PSMB2/HPRT1/PSMD1/SMS/HDAC10/PSME3/PSMA1/PSME4/PSMB3/PSMA4/PSMA3/PSMA7/AZIN1/PSMA5/TDO2/PSMD13/SLC44A1/PSMC4/PNKD/PSMD3/PSMB7/SLC7A7/ODC1/PSMD7/IDO1/PSMA2/PSMC6/PSMB4/PSMB1/PSMD2/PSMF1/PSMD4/KMO/PSMC2/PSMD5/PSMB8/CHKA/PSMB5/PSMB9/PSMD10/OAZ3/SLC7A11/PSMD6/AFMID/SAT1/PSME2/KYNU/VCAM1/PSMA6/IDO2/AOC1/AMD1/PSMC1/AANAT/ITGB2/PSMC3/VPS35/DDC/PSMD9/PARK7/AZIN2/PSMC5/…	95
BP	GO:0044743	protein transmembrane import into intracellular organelle	33/10257	41/18670	0.000574603275458741	0.00666725488202844	0.00525140591537082	HSPD1/PAM16/TOMM40/TIMM17A/TIMM50/TIMM23/TIMM10/PEX1/PEX13/AGK/TOMM20/TIMM13/PEX5/PEX10/GRPEL2/TIMM9/TIMM23B/TIMM44/GRPEL1/ROMO1/PEX2/DNAJC19/DNAJC15/PEX16/DNLZ/PEX12/PEX26/TIMM17B/PEX7/PEX14/CHCHD4/LONP2/TIMM21	33
BP	GO:0072659	protein localization to plasma membrane	169/10257	260/18670	0.000576960559543138	0.00668260949162599	0.00526349984144617	TREM2/PIGW/STAC3/ZDHHC23/KRT18/EPHB2/F11R/PPFIA1/MAP7/BAG4/BCL2L1/MMP14/AKAP5/RAB15/LYPLA1/SCRIB/RAPGEF6/VIL1/ZFYVE27/NSF/PKP3/IFNG/GORASP2/STX3/VAMP7/FCER1G/SKAP1/PRKCI/S100A10/CLTC/TSPAN14/LRP6/PIP5K1A/PTPN9/GOPC/TMED2/PKDCC/PLS1/SMURF1/ATP1B3/CDK5/C16orf70/KIF5B/PICALM/ARHGEF16/JUP/CACNB3/ITGB1/IKBKB/PRKCZ/PKP2/GRIPAP1/ROCK2/RAB13/ANXA2/SPTBN1/RAP2A/CSK/CDH1/ARFRP1/DAB2/GGA3/EZR/SEC16A/STX4/PP…	169
BP	GO:0001824	blastocyst development	70/10257	98/18670	0.000584107269226369	0.00675328315028626	0.00531916534032336	NEK2/BRCA2/GINS1/ASF1B/GINS4/SALL4/NCAPG2/BYSL/PALB2/ACTL6A/NASP/EMG1/RPL7L1/PHF6/RBBP8/HNF1B/CNOT2/TBL1XR1/NLE1/NBN/WDR74/SKIL/ELF3/ZPR1/PRPF19/PSMC4/SP3/POU5F1/CDX2/CCDC24/HCFC1/CTR9/CCNB1IP1/CCDC62/CNOT3/RRP7A/UBE2A/ZP3/SF3B6/TM4SF1/EOMES/PTPN18/HORMAD1/CMTM3/LATS1/TAF8/TGFBR1/SUPT6H/ZFP14/CUL3/PSMC3/RTF1/ZNF830/PEMT/GABPA/XAB2/KDM4C/BCOR/COPS2/NPM2/PELO/MED21/SPIC/ARHGDIG/HS3ST6/NECAB1/SLC25A…	70
BP	GO:0052312	modulation of transcription in other organism involved in symbiotic interaction	24/10257	28/18670	0.000586480924647905	0.00676861824285609	0.00533124389397983	TFAP4/HMGA2/TARDBP/LEF1/CCL3/RRP1B/SMARCA4/HDAC1/TAF11/SP1/REST/CCNT1/CHD1/SNW1/ZNF639/NUCKS1/EP300/SMARCB1/CTDP1/CCL4/PSMC3/POU2F3/NTRK3/JUN	24
BP	GO:0045023	G0 to G1 transition	37/10257	47/18670	0.000602196848511229	0.00692273455324094	0.00545263227920441	RAD51/RRM2/EZH2/E2F1/CHEK1/CDC7/CBX3/BRCA1/SUZ12/RBBP8/E2F6/EED/TFDP1/EHMT2/RNF2/CDK3/RHNO1/APAF1/MED1/PCGF2/RBBP4/BMI1/EHMT1/MDM4/YAF2/PCGF6/MGA/RBBP7/L3MBTL2/PHC3/CBX5/RYBP/EPC1/UXT/DAB2IP/HLA-G/SOX15	37
BP	GO:0032608	interferon-beta production	39/10257	50/18670	0.00060247198128316	0.00692273455324094	0.00545263227920441	RIPK2/TRAIP/NMI/IRF3/DHX9/POLR3A/TLR2/RELB/IRF7/TBK1/POLR3F/POLR3D/HMGB2/TRAF3/TRAF3IP1/POLR3G/POLR3C/IFIH1/PYCARD/PTPN11/YY1/IRF5/TRIM56/POLR3B/CACTIN/LILRB1/FLOT1/PPM1B/DDX58/RNF216/SIRPA/REL/MAVS/IRF1/TRIM38/RNF135/DDX3X/PTPRS/TLR3	39
BP	GO:0008543	fibroblast growth factor receptor signaling pathway	80/10257	114/18670	0.000603048050978594	0.00692273455324094	0.00545263227920441	SHCBP1/PTBP1/APLN/FGFR4/SULF1/NCBP2/POLR2H/ESRP1/SPRY4/POLR2D/HNRNPM/HNRNPF/TIA1/NCBP1/SPRED1/POLR2G/GTF2F2/PRKD2/CREB3L1/SULF2/HNRNPA1/RUNX2/HNRNPH1/FGF19/GALNT3/WNT5A/PTPN11/POLR2K/TIAL1/ESRP2/CTNNB1/POLR2B/IQGAP1/GATA3/SPRED2/CRKL/CEP57/POLR2A/FRS3/FGF8/CBL/GRB2/FIBP/FRS2/FGFRL1/SETX/POLR2C/LRIT3/RAB14/FGF17/TRIM71/SHISA2/SPRY3/POLR2J/MAPK1/THBS1/DSTYK/SHOC2/KIF16B/GTF2F1/FGFBP3/FGFR3/SPRY2/SP…	80
BP	GO:0071347	cellular response to interleukin-1	120/10257	179/18670	0.000615866532858775	0.00705735000330898	0.00555866097966599	ADAMTS12/SOX9/RIPK2/PSMD14/PSMD11/CXCL8/CHI3L1/PSMD12/PSMB2/PSMD1/IRAK1/CCL3/PSME3/PSMA1/CD47/PSME4/PSMB3/PSMA4/PSMA3/PSMA7/CCL7/PSMA5/ADAMTS7/PSMD13/PSMC4/USP10/PSMD3/PSMB7/VRK2/IL1RAP/HIF1A/UBE2V1/RBMX/MAPK13/PSMD7/OTUD4/ICAM1/CHUK/CCL15/PSMA2/PSMC6/ANKRD1/PSMB4/MAP3K7/PYCARD/PSMB1/PSMD2/PSMF1/PSMD4/YY1/KMO/PSMC2/PSMD5/RPS6KA4/IRAK2/PSMB8/UBE2N/PSMB5/NOD1/IKBKB/CCL3L3/PSMB9/PSMD10/UPF1/CCL18/NF…	120
BP	GO:0035148	tube formation	101/10257	148/18670	0.000628155634517591	0.00718543339095078	0.00565954475738625	MTHFD1L/STIL/CTHRC1/SOX9/SOX4/SALL4/KIF20B/STK3/KAT2A/PODXL/STK4/ST14/HNF1B/SPINT2/MTHFD1/LHX2/PTK7/SIX1/SIX4/CELSR1/PAX8/SCRIB/HESX1/VEGFA/FZD2/SOX11/GLMN/APAF1/GRHL2/HIF1A/SDCCAG8/BCL2L11/KDM2B/IFT52/MED12/LRP6/TMED2/WNT5A/MKS1/CEP290/CTNNB1/DVL3/MIB1/IFT122/GATA3/FZD6/SPINT1/RALA/TSC1/SDC4/FGF8/PHACTR4/TCAP/NOTCH1/TGM2/TGFB2/PLXNB2/CASP3/HOXA1/SHROOM3/OVOL2/ARID1A/DICER1/ITGB1BP1/KDM6A/TRIM71/…	101
BP	GO:0060337	type I interferon signaling pathway	68/10257	95/18670	0.000632663645188612	0.00721147290803174	0.00568005455886406	ABCE1/HSP90AB1/PTPN2/OAS3/STAT1/IRF3/NLRC5/IKBKE/ADAR/IRAK1/STAT2/IFITM3/IFI6/OAS2/IRF9/TYK2/SCRIB/IRF8/ISG15/IRF7/MMP12/PTPN6/TBK1/YTHDF2/CNOT7/IFITM1/XAF1/WNT5A/PTPN11/SP100/IFNAR2/METTL3/IRF6/PTPN1/PSMB8/IFIT3/IRF5/HLA-B/HLA-A/CDC37/FADD/DCST1/IP6K2/HLA-F/LSM14A/IFIT2/CACTIN/YTHDF3/USP18/BST2/UBE2K/MX2/MYD88/MAVS/OAS1/HLA-C/IRF1/IFI35/IFITM2/JAK1/IFNAR1/SAMHD1/HLA-E/ZBP1/IFNB1/HLA-G/IRF2/EGR1	68
BP	GO:0071357	cellular response to type I interferon	68/10257	95/18670	0.000632663645188612	0.00721147290803174	0.00568005455886406	ABCE1/HSP90AB1/PTPN2/OAS3/STAT1/IRF3/NLRC5/IKBKE/ADAR/IRAK1/STAT2/IFITM3/IFI6/OAS2/IRF9/TYK2/SCRIB/IRF8/ISG15/IRF7/MMP12/PTPN6/TBK1/YTHDF2/CNOT7/IFITM1/XAF1/WNT5A/PTPN11/SP100/IFNAR2/METTL3/IRF6/PTPN1/PSMB8/IFIT3/IRF5/HLA-B/HLA-A/CDC37/FADD/DCST1/IP6K2/HLA-F/LSM14A/IFIT2/CACTIN/YTHDF3/USP18/BST2/UBE2K/MX2/MYD88/MAVS/OAS1/HLA-C/IRF1/IFI35/IFITM2/JAK1/IFNAR1/SAMHD1/HLA-E/ZBP1/IFNB1/HLA-G/IRF2/EGR1	68
BP	GO:0045727	positive regulation of translation	88/10257	127/18670	0.000641090017193459	0.00729465630479107	0.00574557324526977	SOX4/NAT10/PASK/YTHDF1/ITGA2/CDK5RAP1/CDC123/LARP1/FASTKD3/UHMK1/POLR2D/DHX9/UCN/ELAVL1/KHDRBS1/TARBP2/EIF4A3/KRT17/LARP4/UPF3B/POLR2G/EIF2B5/DHX36/LARP4B/RPUSD4/YTHDF2/PABPC1/DDX39B/EIF6/HNRNPD/FMR1/CDK4/FASTKD2/GUF1/TRUB2/RMND1/NSUN4/FXR1/TRMT10C/PAIP1/METTL3/EIF2S3/C1QBP/ZCCHC4/JMJD4/NPM1/DNAJC3/RPS6KB1/NCK1/EIF2AK4/PCIF1/PTAFR/PRR16/YTHDF3/EIF5A/BOLL/UQCC2/UQCC1/MTOR/EIF3E/SERP1/BCL3/UPF3A/RP…	88
BP	GO:0007229	integrin-mediated signaling pathway	73/10257	103/18670	0.000651601688259556	0.00738824861617809	0.00581929042368091	RCC2/TIMP1/THY1/ITGAX/COL3A1/ITGA2/ADAM10/FERMT1/CD47/PTK2/ITGA11/ITGB8/ISG15/ITGA6/LIMS1/FCER1G/SRC/PTPN11/NRP1/ITGAD/MYH9/ITGB1/ADAM9/NME2/CCM2/LOXL3/SEMA7A/FUT8/ITGB5/ITGB4/ITGAV/PRAM1/LAT/CEACAM1/LAMA5/PHACTR4/CDH17/SYK/LAMA3/ITGA4/ITGB6/ITGB1BP1/CUL3/ITGB2/DOCK1/PLEK/TEC/TYROBP/ITGAE/ITGA3/HCK/CD63/ITGAM/CD177/BCAR1/ADAM15/ITGA5/COL16A1/FGR/ITGBL1/CDC42/DMTN/CTNNA1/PLP1/PTN/LIMS2/ADAMTS1/ITG…	73
BP	GO:1905269	positive regulation of chromatin organization	73/10257	103/18670	0.000651601688259556	0.00738824861617809	0.00581929042368091	CCNB1/LIF/DNMT1/KAT2A/BRCA1/FOXP3/DNMT3B/RIF1/MYB/MTF2/SART3/PAXIP1/EED/MORC2/PRDM12/SETDB1/RUVBL2/CHTOP/PPHLN1/KDM1A/BRD4/OGT/VEGFA/TPR/PAXBP1/TRIM28/PRKD2/FMR1/AKAP8/TADA2A/CTR9/SNW1/RPS6KA4/CTNNB1/UBE2N/NIPBL/GATA3/ATF7IP/SREBF1/RNF20/CTBP1/TP53/SIRT6/KMT2A/SIN3A/RNF40/WDR61/BRD7/SMARCB1/AKAP8L/ATM/NELFE/KMT2E/CDK9/RTF1/KAT7/SIRT1/PIH1D1/MIER1/PHF19/MUC1/SPHK2/C6orf89/PIWIL2/PAX7/DMRTC2/NAP1L2…	73
BP	GO:0016052	carbohydrate catabolic process	132/10257	199/18670	0.000663640988159844	0.0075115791707129	0.00591643067331736	PGM2L1/NDC1/ADPGK/NUP85/NUDT5/RAE1/NUP107/NUP37/NUP62/SEH1L/NUP160/NUP155/NUP43/NUP188/NUP35/HKDC1/NUP205/NUP93/RPE/PHKG2/HEXB/FUT4/HK2/NEU3/PKM/OGT/NUP98/ENO1/NUP153/NUP50/TPR/NUP133/POM121C/HIF1A/SLC2A6/HK3/IFNG/PRKAA1/EIF6/GUSB/NUP88/XYLB/MANBA/PSEN1/FOXK2/ABHD10/RPEL1/NUP54/CHIT1/GLB1/LDHA/AAAS/PFKFB2/ECD/NUP214/LRP5/GALM/GPI/NAGA/POM121/PHKA2/PGK1/STAT3/PFKP/FOXK1/INSR/GPD2/FUT8/ENO3/RANBP2/…	132
BP	GO:0070085	glycosylation	174/10257	269/18670	0.00068340562791914	0.00772176673643601	0.00608198310014162	ALG3/PLOD3/DPY19L1/ALG8/ALG6/DPM2/TMTC4/GXYLT1/RPN2/TET3/FKTN/B3GALT6/UGGT1/ALG10/POGLUT1/TMEM165/DPM1/DPAGT1/STT3A/SLC35C2/C1GALT1/DPY19L4/C1GALT1C1/PMM2/PGM3/FUT4/XXYLT1/MUC13/B3GNT4/OGT/POFUT1/UGGT2/EXT1/RPN1/MAN1B1/STT3B/GFPT1/KRTCAP2/LFNG/NPC1/GCNT7/POMT2/PSEN1/DPY19L3/ALG5/DOLK/B4GALT5/MOGS/POMK/ALG1L2/GALNT3/NUDT14/DDOST/POMGNT1/NUS1/ALG1/ARFGEF1/MGAT4B/MUC3A/ALG2/B4GALT7/COG3/B3GAT3/POFUT…	174
BP	GO:0006363	termination of RNA polymerase I transcription	26/10257	31/18670	0.000685964454744207	0.00772367294601361	0.00608348450970656	POLR1B/CD3EAP/POLR1C/TAF1A/TAF1D/TWISTNB/POLR1A/POLR2H/GTF2H3/TAF1B/ZNRD1/GTF2H4/TTF1/TAF1C/ERCC2/CDK7/ERCC3/POLR2K/ZMPSTE24/GTF2H1/MNAT1/UBTF/TBP/GTF2H2/POLR1E/CCNH	26
BP	GO:0034661	ncRNA catabolic process	26/10257	31/18670	0.000685964454744207	0.00772367294601361	0.00608348450970656	POP1/PNPT1/EXOSC2/EXOSC9/EXOSC5/EXOSC8/DROSHA/PARN/DIS3/EXOSC10/EXOSC3/EXOSC4/DIS3L2/SND1/XRN1/EXOSC7/DEDD2/EXOSC6/ERN2/SLFN13/DIS3L/LIN28A/ZC3H12A/SLFN14/PELO/LIN28B	26
BP	GO:0001736	establishment of planar polarity	86/10257	124/18670	0.000701774089105328	0.00786059954573264	0.00619133356729611	CTHRC1/SAPCD2/CELSR3/PSMD14/PSMD11/RPGRIP1L/PSMD12/PSMB2/PSMD1/PSME3/PSMA1/PSME4/PSMB3/PSMA4/PSMA3/PTK7/AP2B1/PSMA7/PSMA5/CELSR1/PSMD13/VANGL1/PSMC4/FZD2/PSMD3/PSMB7/PSMD7/RAC1/CLTC/MED12/PSMA2/PSMC6/WNT5A/PSMB4/PSMB1/MKS1/PSMD2/PSMF1/PSMD4/SMURF1/PSMC2/PSMD5/SMURF2/PSMB8/DVL3/PSMB5/PSMB9/FZD6/PSMD10/ARRB2/PSMD6/ARHGEF19/DAB2/AP2S1/PSME2/DLG3/PSMA6/PSMC1/PSMC3/DACT1/PSMD9/AP2A1/EXOC5/RYK/PSMC5/AP…	86
BP	GO:0007164	establishment of tissue polarity	86/10257	124/18670	0.000701774089105328	0.00786059954573264	0.00619133356729611	CTHRC1/SAPCD2/CELSR3/PSMD14/PSMD11/RPGRIP1L/PSMD12/PSMB2/PSMD1/PSME3/PSMA1/PSME4/PSMB3/PSMA4/PSMA3/PTK7/AP2B1/PSMA7/PSMA5/CELSR1/PSMD13/VANGL1/PSMC4/FZD2/PSMD3/PSMB7/PSMD7/RAC1/CLTC/MED12/PSMA2/PSMC6/WNT5A/PSMB4/PSMB1/MKS1/PSMD2/PSMF1/PSMD4/SMURF1/PSMC2/PSMD5/SMURF2/PSMB8/DVL3/PSMB5/PSMB9/FZD6/PSMD10/ARRB2/PSMD6/ARHGEF19/DAB2/AP2S1/PSME2/DLG3/PSMA6/PSMC1/PSMC3/DACT1/PSMD9/AP2A1/EXOC5/RYK/PSMC5/AP…	86
BP	GO:0051101	regulation of DNA binding	86/10257	124/18670	0.000701774089105328	0.00786059954573264	0.00619133356729611	HJURP/NEK2/CDCA5/E2F1/NME1/LIF/CDT1/TFAP4/HMGA2/ITGA2/CPNE1/MDFI/PLAUR/LEF1/MMP9/HDAC8/HDAC2/PARP1/LHX2/CSNK2B/MSX2/KDM1A/PDX1/ZNF593/SOX11/RB1/TRIM28/HMGB2/IFNG/MMP8/SUMO1/FOXC1/PSEN1/ERCC2/HMGB1/MSX1/SP100/RSF1/MAPK8/MAD2L2/ZMPSTE24/HEY1/PINX1/CTNNB1/NIPBL/GATA3/TAF1/DDRGK1/SRI/DOT1L/CEBPG/TNKS/NSD1/ACD/SIN3A/EP300/ANKRD33/DDIT3/BCL3/MAU2/SUMO3/PARK7/TAF10/ZFP90/HES1/ERCC4/AGER/TMSB4X/SKI/TXN/T…	86
BP	GO:0045931	positive regulation of mitotic cell cycle	110/10257	163/18670	0.00070366133730427	0.00786810246193339	0.00619724317465571	DTL/CDK1/DLGAP5/CDCA5/BRCA2/NDC80/MTBP/RCC2/UBE2C/CDC45/NUSAP1/MAD2L1/AURKA/CDC25C/CDC6/CCNB1/CDC7/GEN1/KIF20B/CDT1/CDC25A/FBXO5/CDC25B/NUP62/DBF4B/ESPL1/RANBP1/XRCC3/PDGFRB/ADAM17/PDGFB/ANAPC5/CCNE1/HNRNPU/BRD4/SPHK1/TERT/CUL4A/TPR/RB1/MDM2/ANKRD17/CCND1/CDK10/CDK4/TTL/PHIP/PCID2/UBXN2B/PTPN11/HSF1/ANAPC4/RAD51B/RPS6KB1/LRP5/NIPBL/SMC5/APEX1/NSFL1C/INSR/EIF4G1/EIF4EBP1/EDN1/CUL4B/NSMCE2/PKN2/TMO…	110
BP	GO:0072655	establishment of protein localization to mitochondrion	94/10257	137/18670	0.000720685148142131	0.00804453905430499	0.00633621193785173	E2F1/BID/HSPD1/HSP90AA1/TOMM34/PAM16/BBC3/CASP8/PMAIP1/BAG4/TFDP1/TOMM40/YWHAB/YWHAG/HK2/BAX/DNAJA1/TIMM17A/MIPEP/YWHAZ/USP36/TIMM50/NMT1/PRKAA1/HPS4/BCL2L11/HSPA4/TIMM23/PPP3R1/TIMM10/CSNK2A2/PMPCA/MAPK8/PDCD5/TOMM5/TP53BP2/YWHAE/MICALL2/TP73/PITRM1/SREBF1/AGK/COX18/PARL/TOMM20/TIMM13/TP53/IMMP1L/HUWE1/YWHAH/GSK3A/GRPEL2/TIMM9/BMF/TIMM23B/TIMM44/DDIT3/GRPEL1/GDAP1/ATG13/ROMO1/RNF31/MFF/DNAJC19/Y…	94
BP	GO:0018126	protein hydroxylation	21/10257	24/18670	0.000751442203552394	0.00834206890362672	0.00657055876250052	P4HA3/PLOD3/P3H1/P4HA1/P3H4/PLOD1/EGLN2/JMJD4/VPS33B/OGFOD1/P4HTM/ASPH/PLOD2/HIF1AN/P4HA2/JMJD7/VIPAS39/EGLN1/P4HB/JMJD6/P3H2	21
BP	GO:0032897	negative regulation of viral transcription	21/10257	24/18670	0.000751442203552394	0.00834206890362672	0.00657055876250052	TFAP4/HMGA2/TRIM27/TARDBP/CCL3/TRIM11/IFITM3/TRIM31/HDAC1/REST/TRIM14/ZNF639/TRIM13/TRIM32/TRIM21/CCL4/TRIM62/TRIM8/POU2F3/ZFP36/JUN	21
BP	GO:0070202	regulation of establishment of protein localization to chromosome	12/10257	12/18670	0.000753793631396875	0.00834206890362672	0.00657055876250052	DKC1/CCT6A/CCT5/CCT2/CCT3/CCT8/WRAP53/CCT4/TCP1/CCT7/SPIDR/TERF1	12
BP	GO:0098789	pre-mRNA cleavage required for polyadenylation	12/10257	12/18670	0.000753793631396875	0.00834206890362672	0.00657055876250052	NCBP2/TUT1/CPSF6/CSTF2/NCBP1/CPSF1/CPSF4/FIP1L1/NUDT21/CPSF7/CPSF4L/CSTF2T	12
BP	GO:1904816	positive regulation of protein localization to chromosome, telomeric region	12/10257	12/18670	0.000753793631396875	0.00834206890362672	0.00657055876250052	DKC1/CCT6A/CCT5/CCT2/CCT3/GNL3/GNL3L/CCT8/WRAP53/CCT4/TCP1/CCT7	12
BP	GO:0009452	7-methylguanosine RNA capping	28/10257	34/18670	0.000762368254150239	0.00840816728084129	0.00662262058033152	NCBP2/TGS1/POLR2H/GTF2H3/POLR2D/NCBP1/GTF2H4/POLR2G/GTF2F2/RNMT/ERCC2/CDK7/ERCC3/POLR2K/POLR2B/SUPT5H/GTF2H1/POLR2A/CMTR2/CMTR1/MNAT1/RNGTT/POLR2C/GTF2H2/POLR2J/GTF2F1/CCNH/POLR2I	28
BP	GO:0036260	RNA capping	28/10257	34/18670	0.000762368254150239	0.00840816728084129	0.00662262058033152	NCBP2/TGS1/POLR2H/GTF2H3/POLR2D/NCBP1/GTF2H4/POLR2G/GTF2F2/RNMT/ERCC2/CDK7/ERCC3/POLR2K/POLR2B/SUPT5H/GTF2H1/POLR2A/CMTR2/CMTR1/MNAT1/RNGTT/POLR2C/GTF2H2/POLR2J/GTF2F1/CCNH/POLR2I	28
BP	GO:1903902	positive regulation of viral life cycle	46/10257	61/18670	0.000765189726880746	0.00842490835575854	0.00663580654388109	TOP2A/KPNA2/SRPK1/PPIH/ADAR/LARP1/TRIM11/TARBP2/PPIA/SMC3/STAU1/PABPC1/CNOT7/FMR1/CHMP4C/NR5A2/PPIB/ANXA2/NUCKS1/VAPB/KPNA6/LGALS9/PKN2/SRPK2/NOTCH1/PPID/PDE12/DDB1/TRIM21/YTHDC2/CD4/CHMP2B/RAD23A/TRIM38/TOP2B/TSG101/VPS4A/DDX3X/VPS37B/PPIE/CD74/TBC1D20/TMPRSS2/P4HB/FKBP6/CHMP4B	46
BP	GO:0021915	neural tube development	108/10257	160/18670	0.000773229222864239	0.00849894637308092	0.00669412195089771	MTHFD1L/STIL/CTHRC1/SOX4/SALL4/KIF20B/STK3/PLOD3/KAT2A/GORAB/RPGRIP1L/STK4/ST14/SPINT2/MTHFD1/C2CD3/LHX2/PTK7/CELSR1/NF1/SCRIB/FZD2/SOX11/GLMN/APAF1/NUP133/GRHL2/HIF1A/ATP6AP2/PSEN1/KDM2B/TBC1D32/IFT52/MED12/LRP6/TRAF3IP1/TMED2/WNT5A/MKS1/ARL13B/DVL3/MIB1/IFT122/FZD6/SPINT1/TCF7/RALA/TSC1/SDC4/AMBRA1/EPHA2/FGF8/PHACTR4/NOTCH1/TGFB2/PLXNB2/CASP3/FOXA1/SHROOM3/OVOL2/ARID1A/WDR19/KDM6A/TRIM71/DACT1/…	108
BP	GO:0009260	ribonucleotide biosynthetic process	188/10257	293/18670	0.000775723380475911	0.00850437955235216	0.00669840134778131	TREM2/PPAT/PGM2L1/NME1/NDC1/ADPGK/PAICS/ATIC/UCK2/CAD/NUP85/CTPS1/RAE1/NUP107/NUP37/NUP62/SEH1L/PFAS/NUP160/GMPS/GART/NUP155/NUP43/HPRT1/NUP188/SLC25A13/NUP35/UMPS/HKDC1/NUP205/NUP93/PDP1/PARP1/ADCY3/HK2/PKM/OGT/NUP98/ENO1/NUP153/AMPD2/NUP50/TPR/SLC35B2/ACLY/NUP133/UCKL1/POM121C/TAZ/PPT1/HIF1A/SLC2A6/CTPS2/HK3/IFNG/ELOVL7/PRKAA1/EIF6/NUP88/COASY/GUCY1A2/PSEN1/ELOVL3/FASN/FOXK2/UPP1/NUP54/PDP2/ACS…	188
BP	GO:0043123	positive regulation of I-kappaB kinase/NF-kappaB signaling	122/10257	183/18670	0.000776355243058607	0.00850437955235216	0.00669840134778131	ECT2/RIPK2/TNFRSF10B/TNFSF11/F2R/TRAF2/SLC20A1/DDX21/AJUBA/CASP8/NUP62/UBD/NEK6/MTDH/IRF3/IKBKE/ATP2C1/IRAK1/GPR89A/FKBP1A/ZDHHC13/GOLT1B/BRD4/DHX36/SLC35B2/TRAF5/IL37/BIRC2/TBK1/UBE2V1/RBCK1/ANKRD17/CARD11/ALPK1/CHUK/TFG/MAP3K7/TMEM106A/UBE2I/PPP5C/PLEKHG5/CTNNB1/UBE2N/NOD1/CARD9/LTBR/IKBKB/TRIM13/DDRGK1/CANT1/TRIM32/FADD/LITAF/TRIM25/LGALS9/F2RL1/DDX1/SHISA5/TMED4/NDFIP2/PLK2/BST2/PELI1/TGM2/TR…	122
BP	GO:0018210	peptidyl-threonine modification	92/10257	134/18670	0.00079052934394004	0.00864499348542213	0.00680915470174376	CDK1/RIPK2/PLK1/TTK/CHEK1/CDC7/CEMIP/CAD/CIT/CHI3L1/NLK/CSNK2B/CSNK2A1/MYLK2/SPHK1/VRK1/SPRED1/TBK1/VRK2/CSNK1G1/DYRK2/PRKD2/GSK3B/CDK10/LMTK2/CSNK1G2/GALNT3/WNT5A/CSNK2A2/CDK5/MAPK8/AXIN1/ACVR1/ACVR1B/SPRED2/SPRED3/TAF1/ROCK2/EIF4G1/TNKS/CSNK1E/DYRK3/MAP2K1/UBE2K/CSNK1D/MARK2/TGFBR1/OXSR1/GSK3A/MTOR/DGKQ/CSNK1G3/GALNT4/TSSK4/ROCK1/TRPC6/CDC42BPG/RPTOR/VRK3/PPP2R5D/APP/MAPK1/PDPK1/SBK1/MAP3K10/CD…	92
BP	GO:0007099	centriole replication	30/10257	37/18670	0.000816801026059866	0.00891720444497452	0.0070235593208135	STIL/WDR62/PLK4/KAT2A/SASS6/BRCA1/CEP135/CDK2/NUP62/CEP152/CEP72/C2CD3/CEP76/SPICE1/RBM14/CEP295/CENPJ/TRIM37/ALMS1/CCP110/RTTN/NPM1/CNTROB/PLK2/CDK5RAP2/CEP120/KIAA0753/CEP63/CETN2/KAT2B	30
BP	GO:0018107	peptidyl-threonine phosphorylation	87/10257	126/18670	0.000819156743228288	0.00892784153707323	0.0070319375348398	CDK1/RIPK2/PLK1/TTK/CHEK1/CDC7/CEMIP/CAD/CIT/CHI3L1/NLK/CSNK2B/CSNK2A1/MYLK2/SPHK1/VRK1/SPRED1/TBK1/VRK2/CSNK1G1/DYRK2/PRKD2/GSK3B/CDK10/LMTK2/CSNK1G2/WNT5A/CSNK2A2/CDK5/MAPK8/AXIN1/ACVR1/ACVR1B/SPRED2/SPRED3/TAF1/ROCK2/EIF4G1/TNKS/CSNK1E/DYRK3/MAP2K1/UBE2K/CSNK1D/MARK2/TGFBR1/OXSR1/GSK3A/MTOR/DGKQ/CSNK1G3/TSSK4/ROCK1/TRPC6/CDC42BPG/RPTOR/VRK3/PPP2R5D/APP/MAPK1/PDPK1/SBK1/MAP3K10/CDC42BPB/DYRK1A/…	87
BP	GO:0006520	cellular amino acid metabolic process	231/10257	366/18670	0.000835568796568716	0.00909138237748083	0.00716074907000941	SDS/PPAT/P4HA3/NOX4/PLOD3/GAD1/CAD/CTPS1/PSMD14/IL4I1/DARS2/PSMD11/SLC25A32/PYCR1/SCLY/ENOPH1/SLC6A6/P4HA1/PFAS/NIT2/HPDL/GMPS/MARS2/GART/AGMAT/EARS2/GATC/PSMD12/PSMB2/EEF1E1/PSMD1/NARS2/SMS/BAAT/FPGS/PSME3/SERINC5/PSMA1/SLC7A6/HNF4A/PSME4/SHMT2/MTHFD1/AARSD1/PPA1/AHCY/PSMB3/TARS2/PSMA4/PSMA3/PSMA7/YARS2/ALDH18A1/SARS2/AZIN1/PSMA5/TDO2/PSMD13/DDAH1/IARS2/MCCC2/PYCR2/AASDHPPT/PSMC4/PLOD1/ADO/NOXRE…	231
BP	GO:0030808	regulation of nucleotide biosynthetic process	82/10257	118/18670	0.000840619835903077	0.00913096806628838	0.00719192839704075	TREM2/NDC1/NUP85/RAE1/NUP107/NUP37/NUP62/SEH1L/NUP160/NUP155/NUP43/NUP188/NUP35/NUP205/NUP93/PDP1/PARP1/OGT/NUP98/ENO1/NUP153/NUP50/TPR/NUP133/POM121C/TAZ/HIF1A/SLC2A6/IFNG/PRKAA1/EIF6/NUP88/PSEN1/NUP54/PDP2/AAAS/PFKFB2/ECD/NUP214/POM121/STAT3/INSR/NOS3/RANBP2/TP53/VCP/SIRT6/FLCN/MLXIPL/PDPR/NUP210/DNAJC30/ADORA2B/PFKFB3/APP/TMSB4X/PRKAG1/NCOR1/PFKFB1/ARNT/GUCA1B/NOS2/IL4/HPCA/SPHK2/PFKFB4/SEC13/…	82
BP	GO:0006998	nuclear envelope organization	40/10257	52/18670	0.000849455274533533	0.00920367239949157	0.00724919333924139	CDK1/PLK1/CCNB2/CCNB1/ANKLE2/NEK6/NUP155/TARDBP/NUP93/SPAST/VRK1/REEP4/LEMD2/BANF1/TMEM170A/TOR1A/TOR1B/UBXN2B/ZMPSTE24/PPP2R2A/NSFL1C/LEMD3/SUN3/SUN1/CNEP1R1/PARP11/AKAP8L/PPP2CA/CTDNEP1/VPS4A/CHMP7/UBXN2A/REEP3/PPP2R1A/TMEM43/PRKCA/CHMP4B/GPER1/DMPK/PRKCB	40
BP	GO:0035735	intraciliary transport involved in cilium assembly	32/10257	40/18670	0.000851585346572174	0.00920367239949157	0.00724919333924139	WDR34/TTC26/CEP131/IFT80/KIF3B/SSX2IP/IFT81/IFT52/TRAF3IP1/IFT88/KIF3A/TNPO1/IFT122/DYNC2LI1/TTC30B/TTC21B/WDR19/IFT172/IFT140/PCM1/HSPB11/IFT57/WDR35/CLUAP1/DYNLRB1/KIFAP3/IFT20/IFT22/TRIP11/IFT43/WDR60/DYNLRB2	32
BP	GO:1905819	negative regulation of chromosome separation	32/10257	40/18670	0.000851585346572174	0.00920367239949157	0.00724919333924139	BUB1/CENPF/BUB1B/TRIP13/NDC80/PLK1/TTK/AURKB/MAD2L1/CDC20/CCNB1/GEN1/CDT1/SPDL1/PTTG1/FBXO5/BUB3/XRCC3/RAD21/ZNF207/MAD1L1/ZW10/TPR/PCID2/MAD2L2/LCMT1/PSMG2/DYNC1LI1/ATM/CDK5RAP2/TEX14/DUSP1	32
BP	GO:0051348	negative regulation of transferase activity	183/10257	285/18670	0.000858513877221933	0.00926306375373181	0.00729597242816144	PLK1/MAD2L1/LIMK1/TFAP4/DTX3L/EPHB2/THY1/FBXO5/CHORDC1/AJUBA/LYN/PTPN2/NUP62/CDK5RAP1/GPRC5A/PIF1/CEP85/TRIM27/MEN1/ADAR/GMFB/APOE/SPRY4/SH2B3/TRIB3/YWHAG/FGFR1OP/HNRNPU/CDK5RAP3/PTPRJ/DNAJA1/TARBP2/NF1/PAK2/SPRED1/DUSP18/CBLC/PTPN6/STK38/RB1/SMYD3/IFNG/GSK3B/PSEN1/POT1/LRP6/PRKRIP1/SRC/UBASH3B/PYCARD/PTPN1/GGNBP2/SOCS4/MAD2L2/IPO7/PINX1/TRIB2/NPM1/DNAJC3/CDKN2A/LRP5/SPRED2/SPRED3/FOXA2/CBLB/NCK1…	183
BP	GO:1990090	cellular response to nerve growth factor stimulus	38/10257	49/18670	0.000865927202084184	0.00932747917845013	0.00734670868294581	E2F1/KAT2A/HSPA5/EIF4A3/CDC5L/CREB1/TRPV1/ARPC3/UBE3A/ACAP2/CBL/CRK/CIB1/EEF2K/USP8/BDNF/APP/PDPK1/ARF6/RAB35/KIDINS220/FOXO3/RAPGEF2/AKT1/RAPGEF1/SORT1/RPS3/SH3GL2/TAC1/MICALL1/NTF3/TMEM108/STMN2/NTRK3/MAPT/ID1/RAP1A/MAGI2	38
BP	GO:0030866	cortical actin cytoskeleton organization	34/10257	43/18670	0.000869509035966531	0.00935047737013592	0.00736482301065618	ECT2/KIF23/ANLN/RTKN/CIT/RACGAP1/FMNL2/LLGL2/VIL1/PLS1/CDK5/FMNL3/CALR/IKBKB/ROCK2/RAB13/TIGD5/EZR/EPB41/WIPF2/DLG1/ROCK1/PLEK/FMNL1/EPB41L1/ARF6/VPS4A/LLGL1/NCKAP1/PDCD6IP/STRIP1/WASL/TNF/EPB41L3	34
BP	GO:0030490	maturation of SSU-rRNA	36/10257	46/18670	0.000873404316519825	0.00936121409231779	0.00737327969745984	DCAF13/BYSL/DHX37/NAT10/HEATR1/UTP20/NOL10/UTP6/NOL11/WDR46/BMS1/DDX52/UTP23/NOP14/RRS1/RIOK1/SRFBP1/RRP36/KRI1/NOB1/RCL1/NGDN/TSR1/FCF1/RPS21/ABT1/LSM6/TBL3/RPS19/UTP3/RIOK2/MRPS9/BTRC/TSR2/FAM207A/MRPS11	36
BP	GO:0035196	production of miRNAs involved in gene silencing by miRNA	36/10257	46/18670	0.000873404316519825	0.00936121409231779	0.00737327969745984	HNRNPA2B1/ADAR/AGO2/SRRT/PUM1/DROSHA/TARBP2/PPP3CA/PPP1R8/NCOR2/METTL3/ZMPSTE24/DGCR8/MRPL44/AGO1/TP53/ZC3H7A/MAP2K1/PUM2/AGO3/SMAD3/DICER1/SNIP1/TRIM71/SMAD1/DDX5/PRKRA/ZC3H7B/LIN28A/NCOR1/ZC3H12A/SMAD2/RIPK1/BCDIN3D/LIN28B/MYCN	36
BP	GO:2000243	positive regulation of reproductive process	51/10257	69/18670	0.00090010611626892	0.00961969653896606	0.0075768711715172	INHBA/SOX9/AURKA/CDC25C/CDC25A/MAPK15/CDC25B/OXTR/AGO2/HDAC2/MSX2/LFNG/APELA/SRC/WNT5A/MSX1/OVOL1/C1QBP/SMURF2/CTNNB1/ACVR1B/ZP3/WT1/INSR/PTAFR/CFAP69/LHFPL2/CIB1/CCDC87/INHBB/YTHDC2/PRSS37/PRDM7/SHH/IQCF1/PLB1/RETN/PLCB1/DMRT1/POMZP3/NPM2/NR5A1/PRDM9/GLRA1/PIWIL2/CITED2/VIP/AR/ANKRD31/CACNA1H/ZFPM2	51
BP	GO:0046486	glycerolipid metabolic process	259/10257	414/18670	0.000900497664563588	0.00961969653896606	0.0075768711715172	APOC1/PLA2G7/PIGW/AJUBA/PIGU/DPM2/CETP/PLA2G15/LCLAT1/LIPG/CPNE1/PLEKHA8/PLSCR1/OSBPL10/DAGLB/SMPD4/PTDSS1/APOE/PDGFRB/SERINC5/VAC14/DPM1/TBL1XR1/SCARB1/LPCAT1/PDGFB/CSNK2B/PIK3CB/AGPAT5/CSNK2A1/PGS1/SLC44A1/PIGM/TAMM41/CPNE7/PCSK9/DGKI/ACP6/STARD7/TAZ/SMG1/LPGAT1/PIGA/PIGC/PIGF/SYNJ2/PLA1A/PIGG/PIGO/DAGLA/PIP5K1A/PGP/CRLS1/CEPT1/IMPAD1/PTPMT1/DDHD1/PTPN11/INSIG2/PISD/PITPNM1/ACSL4/PIGX/SERINC3/M…	259
BP	GO:0010971	positive regulation of G2/M transition of mitotic cell cycle	23/10257	27/18670	0.000923783423040493	0.00980363261594533	0.00772174683920806	DTL/CDK1/RCC2/CDC25C/CCNB1/CDC7/CDC25A/FBXO5/CDC25B/DBF4B/BRD4/CCND1/CDK4/RAD51B/SIN3A/MTA3/APP/RAB11A/RAD51C/PHOX2B/HSPA2/PBX1/SMARCD3	23
BP	GO:0043921	modulation by host of viral transcription	23/10257	27/18670	0.000923783423040493	0.00980363261594533	0.00772174683920806	TFAP4/HMGA2/TARDBP/LEF1/CCL3/RRP1B/SMARCA4/HDAC1/TAF11/SP1/REST/CCNT1/CHD1/SNW1/ZNF639/NUCKS1/EP300/SMARCB1/CTDP1/CCL4/PSMC3/POU2F3/JUN	23
BP	GO:0052472	modulation by host of symbiont transcription	23/10257	27/18670	0.000923783423040493	0.00980363261594533	0.00772174683920806	TFAP4/HMGA2/TARDBP/LEF1/CCL3/RRP1B/SMARCA4/HDAC1/TAF11/SP1/REST/CCNT1/CHD1/SNW1/ZNF639/NUCKS1/EP300/SMARCB1/CTDP1/CCL4/PSMC3/POU2F3/JUN	23
BP	GO:0090169	regulation of spindle assembly	23/10257	27/18670	0.000923783423040493	0.00980363261594533	0.00772174683920806	PLK1/SPAG5/MAPK15/CCSAP/SMC1A/HNRNPU/SMC3/TPR/CHMP4C/STAG2/CEP97/GPSM2/RNF4/DRG1/STAG1/SENP6/DYNC1H1/HSPA1B/CHMP2B/NUMA1/CHMP5/CHMP1A/CHMP4B	23
CC	GO:0005681	spliceosomal complex	167/10725	185/19717	1.56429396235088e-26	1.21545640874663e-23	7.03108970446133e-24	SNRPD1/PPIL1/PRPF40A/TTF2/EFTUD2/SNRPA1/HNRNPA2B1/SF3B3/SRSF2/IVNS1ABP/SNRPG/SNRPE/SNRPF/SNRPB/PPIH/PRPF4/ADAR/DHX15/SRSF1/LSM5/LSM8/PNN/GEMIN2/RBM28/SF3B4/PRPF3/MAGOHB/HNRNPM/SNRPC/USP39/SNRPA/HNRNPF/SNRPB2/HNRNPU/SNRNP48/CWF19L1/EIF4A3/CRNKL1/PRPF19/HNRNPR/RBMX2/SNRNP70/SF3A3/MAGOH/ZCCHC8/RBM17/HNRNPA1L2/SYNCRIP/SMNDC1/HNRNPC/SNRNP40/LSM7/ALYREF/SF3B1/PABPC1/DDX39B/LSM4/SREK1/RBMX/CDC5L/PRPF38B…	167
CC	GO:0016607	nuclear speck	298/10725	397/19717	7.06517278467973e-18	2.61181526995416e-15	1.51086516327362e-15	E2F7/CDC25C/RMI2/LIMK1/OIP5/NCAPG2/FNDC1/DPP3/KIF22/SMC4/PRPF40A/SRSF10/EFTUD2/DDX39A/SNRPA1/PATL1/THOC2/ZNF217/SRSF2/GPATCH2/TCF3/CLK2/TAP2/ATXN2L/NEK6/SART3/NOC3L/TARDBP/PPIH/PRPF4/RSRC1/DHX15/THOC6/SRSF1/CDK12/SMC6/BARD1/TUT1/CPSF6/PNN/EHMT2/CBX4/HAUS6/RBM19/POLR2D/SCNM1/PSME4/PRPF3/POMP/RBM15/THOC1/NONO/RNPS1/SRSF6/SPRTN/REXO4/SNRPB2/SRSF11/CHTOP/ASCC3/HNRNPU/MSX2/SFPQ/PUM1/FNBP4/CDK13/EIF4A3…	298
CC	GO:0071013	catalytic step 2 spliceosome	83/10725	87/19717	1.00842288415218e-17	2.61181526995416e-15	1.51086516327362e-15	SNRPD1/PPIL1/EFTUD2/SNRPA1/HNRNPA2B1/SF3B3/SNRPG/SNRPE/SNRPF/SNRPB/SRSF1/PNN/MAGOHB/HNRNPM/HNRNPF/SNRPB2/HNRNPU/EIF4A3/CRNKL1/PRPF19/HNRNPR/SF3A3/MAGOH/ZCCHC8/SYNCRIP/HNRNPC/SNRNP40/LSM7/ALYREF/SF3B1/PABPC1/RBMX/CDC5L/DDX23/ISY1/SNRPD3/SNRNP200/DHX35/HNRNPA1/HNRNPA3/HNRNPH1/RBM22/PRPF6/SRRM1/DHX8/SNRPD2/RBM8A/AQR/HNRNPK/SNW1/DDX41/LSM2/PRPF4B/CWC22/RALY/SF3B2/PPWD1/SF3A2/SF3B6/WDR83/CACTIN/BUD31/…	83
CC	GO:0098687	chromosomal region	266/10725	349/19717	1.37008273821277e-17	2.6613857189783e-15	1.53954034004434e-15	NUF2/BUB1/HELLS/HJURP/KIF18A/NEK2/SKA3/CDK1/CENPF/BUB1B/CDCA5/ZWILCH/BRCA2/NDC80/MTBP/RCC2/CENPO/BLM/CENPK/NCAPG/KIF2C/CENPA/PLK1/TTK/CDCA8/SPAG5/CENPE/RAD51/RECQL4/ZWINT/DSCC1/EZH2/AURKB/KNTC1/CENPI/SPC25/DNA2/MAD2L1/SKA1/AURKA/BIRC5/ORC1/CHEK1/ERCC6L/CCNB1/CENPL/MCM2/CENPU/MCM4/CDT1/CENPW/CBX3/SPDL1/OIP5/FEN1/DNMT1/PCNA/CHEK2/KNSTRN/ESCO2/CENPN/DCLRE1B/RAD51D/DSN1/SUV39H2/NUP85/SPC24/MSH2/MCM3/…	266
CC	GO:0005684	U2-type spliceosomal complex	85/10725	90/19717	2.71481454821406e-17	4.21882180792465e-15	2.44047539386822e-15	SNRPD1/PPIL1/PRPF40A/EFTUD2/SNRPA1/SF3B3/SNRPG/SNRPE/SNRPF/SNRPB/PRPF4/DHX15/LSM5/LSM8/SF3B4/PRPF3/MAGOHB/SNRPC/SNRPB2/EIF4A3/CRNKL1/PRPF19/RBMX2/SF3A3/SNRNP40/LSM7/SF3B1/LSM4/CDC5L/ISY1/SNRPD3/DHX16/SNRNP200/U2AF2/HTATSF1/RBM22/CWC25/PRPF6/LUC7L3/DHX8/SNRPD2/PRPF39/RBM8A/PRPF31/AQR/SNW1/RNF113B/LSM2/CWC22/PRPF38A/GCFC2/LUC7L/SF3B2/LSM6/SF3A2/RNF113A/BUD31/MFAP1/SART1/SMU1/SRRM2/CDC40/PHF5A/BUD13…	85
CC	GO:0061695	transferase complex, transferring phosphorus-containing groups	204/10725	259/19717	1.68892190974208e-16	2.18715387311599e-14	1.26520992185942e-14	CDK1/CKS2/DNA2/CCNB2/POLE2/CCNB1/CCNF/CCNA2/PRIM2/POLR1B/CD3EAP/PCNA/KAT2A/CKS1B/POLR1C/MCM3/CCNE2/CDK2/CCNJ/POLR3K/POLD1/TWISTNB/POLE/GTF2E1/PRIM1/POLR1A/POLR2H/TAF4/TAF2/CDK12/GTF2H3/CCNI2/RPRD1B/POLR2D/VAC14/POLE3/POLA2/TAF5/PHKG2/POLA1/POLD3/CCNE1/ZNFX1/POLR3A/PIK3CB/ZNRD1/CDK13/PKM/MYO6/LEO1/GTF2H4/TRRAP/TERT/POLR2G/CDK6/CCNK/TAF11/BCCIP/CHRAC1/RB1/TAF5L/POLR3F/POLR3D/CCNO/POLR3E/RPAP2/POLRM…	204
CC	GO:0005819	spindle	261/10725	347/19717	5.14851598694048e-16	5.71485274550393e-14	3.30588921266704e-14	KIF14/ECT2/KIF18B/KIF23/TPX2/KIF18A/ASPM/NEK2/SKA3/CDK1/CENPF/KIF20A/BUB1B/DLGAP5/CKAP2L/KIF11/RCC2/KIF4A/WDR62/PLK1/NUSAP1/TTK/CDCA8/SHCBP1/SPAG5/CENPE/AURKB/KNTC1/MAD2L1/KIF15/SKA1/PRC1/AURKA/AUNIP/BIRC5/KIFC1/CDC20/CDC6/CCNB1/CDC7/TACC3/KIF20B/CKAP2/CBX3/SPDL1/EML4/DDX11/KNSTRN/KAT2A/MAPK15/DSN1/BORA/NUP85/RAE1/TOPBP1/FBXO5/KIF22/CDC25B/HAUS7/CSPP1/POC1A/ODF2/CKAP5/MZT1/RIF1/NUP62/TMEM201/ATAT…	261
CC	GO:0005635	nuclear envelope	334/10725	464/19717	2.7918892774756e-15	2.71162246074817e-13	1.56860094931853e-13	DTL/CENPF/OSBPL3/BRIP1/MAD2L1/RCC1/NDC1/LMNB1/CBX3/UTP18/GTPBP4/QSOX2/DPY19L1/CSE1L/LMNB2/RRP12/NUP85/TMPO/SLC29A2/DNAJC2/RAE1/TUBB/TMEM33/NUP107/XPO1/TMC6/NUP37/RIF1/NUP62/TMEM201/SEH1L/FANCL/IPO9/CPNE1/NUP160/XPOT/RANBP1/TRIM27/NUP155/MTDH/NUP43/NOC4L/CACYBP/WDR3/NUP188/RANGAP1/NUP35/UBXN4/LRRC59/RAN/ABCF1/NUDT1/NUP205/NUP93/BCL2L1/ITPR3/RBM15/AEN/SPAST/ANXA4/NXT2/LRPPRC/XPO4/CLMN/POLA1/PARP1/D…	334
CC	GO:0000793	condensed chromosome	177/10725	223/19717	4.36048347552869e-15	3.7645507338731e-13	2.17769174742778e-13	NUF2/BUB1/HJURP/NEK2/SKA3/CENPF/BUB1B/MKI67/CDCA5/ZWILCH/TOP2A/BRCA2/NDC80/CENPO/BLM/CENPK/NCAPG/KIF2C/CENPA/PLK1/SPAG5/CENPE/RAD51/ZWINT/NCAPH/AURKB/KNTC1/SPC25/MAD2L1/SKA1/FANCD2/AURKA/BIRC5/CHEK1/ERCC6L/CCNB1/RCC1/CENPU/CDT1/CENPW/CBX3/SPDL1/NCAPG2/KNSTRN/CENPN/DSN1/BRCA1/NUP85/SPC24/NCAPD3/NIFK/TOPBP1/SMC4/CENPM/NUP107/NUP37/CKAP5/NOL6/SMC2/CDK2/RIF1/ORC2/CENPH/SEH1L/BUB3/NCAPD2/MIS18BP1/PHF6…	177
CC	GO:0000775	chromosome, centromeric region	156/10725	193/19717	9.52327145932541e-15	7.39958192389585e-13	4.28045990855995e-13	NUF2/BUB1/HELLS/HJURP/KIF18A/NEK2/SKA3/CENPF/BUB1B/CDCA5/ZWILCH/NDC80/MTBP/RCC2/CENPO/CENPK/NCAPG/KIF2C/CENPA/PLK1/TTK/CDCA8/SPAG5/CENPE/ZWINT/DSCC1/AURKB/KNTC1/CENPI/SPC25/MAD2L1/SKA1/AURKA/BIRC5/ERCC6L/CCNB1/CENPL/CENPU/CDT1/CENPW/CBX3/SPDL1/OIP5/DNMT1/KNSTRN/ESCO2/CENPN/DSN1/SUV39H2/NUP85/SPC24/NCAPD3/KIF22/CENPM/NUP107/XPO1/NUP37/CKAP5/CENPP/ORC2/CENPH/SEH1L/BUB3/NCAPD2/NUP160/MIS18BP1/PHF6/N…	156
CC	GO:0035770	ribonucleoprotein granule	173/10725	223/19717	4.06108260957137e-13	2.86860107966996e-11	1.65940887491577e-11	PABPC1L/TUBB/AJUBA/PATL1/MEX3A/G3BP1/SNRPG/HENMT1/ATXN2L/GRB7/NUFIP2/TOP1/NSUN2/TARDBP/AGO2/LARP1/NCL/UHMK1/BARD1/TDRD6/POLR2D/CAPRIN1/CNOT2/DCP2/DHX9/PSMA4/ELAVL1/TIA1/CHTOP/HNRNPU/KPNB1/PABPC3/PUM1/GABPB1/PIWIL1/TDRKH/PATL2/LARP4/STAU1/POLR2G/PIWIL4/SMN1/DHX36/ATXN2/LARP4B/PMS2/TAF5L/YTHDF2/SARNP/PAN3/PABPC1/CNOT7/LSM4/SYMPK/SUMO1/FMR1/MOV10/RAC1/HNRNPL/FASTKD2/UPF2/HNRNPA3/GRSF1/KHSRP/PSMA2/FX…	173
CC	GO:0000428	DNA-directed RNA polymerase complex	93/10725	108/19717	1.87184306421961e-12	1.2120183840822e-10	7.01120165282258e-11	PRIM2/POLR1B/CD3EAP/KAT2A/POLR1C/MCM3/POLR3K/TWISTNB/GTF2E1/PRIM1/POLR1A/POLR2H/TAF4/TAF2/GTF2H3/RPRD1B/POLR2D/POLA2/TAF5/POLA1/POLR3A/ZNRD1/MYO6/LEO1/GTF2H4/TRRAP/POLR2G/TAF11/TAF5L/POLR3F/POLR3D/POLR3E/RPAP2/POLRMT/GTF2F2/TAF4B/POLR3G/POLR3C/GTF2H2C/ERCC2/CRCP/MMS19/CTR9/CDK7/TAF6L/ERCC3/POLR2K/TAF6/POLR2B/TCEA1/GTF2H1/SETD5/TAF1/TAF3/POLR3B/SUPT3H/POLR2J3/POLR2A/GTF2A1/TP53/CDC73/MNAT1/POLR2M/…	93
CC	GO:0005643	nuclear pore	79/10725	89/19717	2.70888885762532e-12	1.61908203259606e-10	9.36595580733613e-11	MAD2L1/NDC1/NUP85/RAE1/TMEM33/NUP107/NUP37/NUP62/SEH1L/NUP160/XPOT/RANBP1/NUP155/NUP43/NUP188/RANGAP1/NUP35/RAN/NUP205/NUP93/NXT2/XPO4/MAD1L1/AHCTF1/KPNB1/NUTF2/NUP98/NUP153/NUP50/TPR/NUP133/POM121C/NXT1/GLE1/AGFG1/NUP88/SUMO1/PCID2/NUP62CL/XPO7/NUP54/KPNA3/AAAS/NUP214/IPO7/SENP2/RGPD3/KPNA1/ENY2/DDX19A/POM121/RGPD2/NPIPA1/TNKS/IPO5/KPNA6/NXF1/RGPD1/RANBP2/EIF5A/RGPD4/MX2/RGPD6/MVP/MCM3AP/PARP11/…	79
CC	GO:0055029	nuclear DNA-directed RNA polymerase complex	92/10725	107/19717	2.97990238378068e-12	1.65384582299828e-10	9.56705502161166e-11	PRIM2/POLR1B/CD3EAP/KAT2A/POLR1C/MCM3/POLR3K/TWISTNB/GTF2E1/PRIM1/POLR1A/POLR2H/TAF4/TAF2/GTF2H3/RPRD1B/POLR2D/POLA2/TAF5/POLA1/POLR3A/ZNRD1/MYO6/LEO1/GTF2H4/TRRAP/POLR2G/TAF11/TAF5L/POLR3F/POLR3D/POLR3E/RPAP2/GTF2F2/TAF4B/POLR3G/POLR3C/GTF2H2C/ERCC2/CRCP/MMS19/CTR9/CDK7/TAF6L/ERCC3/POLR2K/TAF6/POLR2B/TCEA1/GTF2H1/SETD5/TAF1/TAF3/POLR3B/SUPT3H/POLR2J3/POLR2A/GTF2A1/TP53/CDC73/MNAT1/POLR2M/TAF7L/T…	92
CC	GO:0044798	nuclear transcription factor complex	156/10725	201/19717	5.39755215110173e-12	2.7959320142707e-10	1.61737176738276e-10	E2F7/RUNX1/SOX9/SOX4/E2F3/E2F1/CBFB/HOXB9/CD3EAP/KAT2A/TAF1A/HMGA1/POU2F1/TAF1D/E2F8/TCF3/GTF2E1/E2F5/TAF4/FOXH1/LEF1/TAF2/GTF2H3/E2F6/TFDP1/GTF3C2/SNAPC4/MED14/TAF5/NONO/NFYA/E2F2/TAF1B/HNRNPU/SFPQ/MXD3/GTF3C3/MED17/GTF2H4/TRRAP/SOX11/TAF11/RB1/MED6/TAF5L/GEMIN5/GTF3C4/TRIM28/HIF1A/E2F4/GTF2F2/GTF3C5/TAF4B/HNRNPAB/GTF2H2C/ERCC2/MED26/MMS19/NFYB/CREB1/CDK7/NR5A2/ATF1/TAF6L/ATF6B/TCF7L2/ERCC3/TAF6…	156
CC	GO:0030880	RNA polymerase complex	95/10725	112/19717	7.25939485299021e-12	3.52534362548337e-10	2.03931684357028e-10	PRIM2/POLR1B/CD3EAP/KAT2A/POLR1C/MCM3/POLR3K/TWISTNB/GTF2E1/PRIM1/POLR1A/POLR2H/TAF4/TAF2/GTF2H3/RPRD1B/POLR2D/POLA2/TAF5/POLA1/ZNFX1/POLR3A/ZNRD1/MYO6/LEO1/GTF2H4/TRRAP/TERT/POLR2G/TAF11/TAF5L/POLR3F/POLR3D/POLR3E/RPAP2/POLRMT/GTF2F2/TAF4B/POLR3G/POLR3C/GTF2H2C/ERCC2/CRCP/MMS19/CTR9/CDK7/TAF6L/ERCC3/POLR2K/TAF6/POLR2B/TCEA1/GTF2H1/SETD5/TAF1/TAF3/POLR3B/SUPT3H/POLR2J3/POLR2A/GTF2A1/TP53/CDC73/MN…	95
CC	GO:0044452	nucleolar part	140/10725	178/19717	1.12092947798367e-11	5.12330708466653e-10	2.96369589535001e-10	ORC6/DKC1/POLR1B/CD3EAP/WDR43/UTP18/DDX11/BOP1/POP1/NOP58/NOP56/DSN1/POLR1C/TAF1A/RAE1/HEATR1/NFKBIE/NOL6/TCOF1/TAF1D/UTP6/RRP9/FAM111A/NOL11/NOLC1/UBD/TWISTNB/WDR12/UTP15/TRIM27/TOP1/MTDH/E2F5/POLR1A/NUFIP1/POLR2H/RAI14/WDR3/CDK12/CCDC137/RRP1B/GAR1/WDR36/APEX2/RPP40/DCLRE1A/RRS1/MPHOSPH10/PAFAH1B2/PES1/SNRPB2/TAF1B/POP5/ZNRD1/COIL/IMP4/LEO1/RPP38/URB1/NUAK1/SURF6/PSPC1/SMARCA5/DDX46/SUMO1/SPATA…	140
CC	GO:0036464	cytoplasmic ribonucleoprotein granule	162/10725	212/19717	2.03965637439222e-11	8.80451668279306e-10	5.09317702845308e-10	PABPC1L/TUBB/AJUBA/PATL1/MEX3A/G3BP1/SNRPG/HENMT1/ATXN2L/GRB7/NUFIP2/TOP1/NSUN2/TARDBP/AGO2/LARP1/NCL/UHMK1/BARD1/TDRD6/POLR2D/CAPRIN1/CNOT2/DCP2/DHX9/PSMA4/ELAVL1/TIA1/CHTOP/HNRNPU/KPNB1/PABPC3/PUM1/GABPB1/PIWIL1/TDRKH/PATL2/LARP4/STAU1/POLR2G/PIWIL4/SMN1/DHX36/ATXN2/LARP4B/PMS2/TAF5L/YTHDF2/SARNP/PAN3/PABPC1/CNOT7/LSM4/FMR1/MOV10/RAC1/UPF2/KHSRP/PSMA2/FXR1/BTBD1/EIF2S1/IGF2BP1/DIS3L2/PITPNM1/HN…	162
CC	GO:0071011	precatalytic spliceosome	49/10725	51/19717	2.92944549000825e-11	1.1979890240718e-09	6.93004556362063e-10	SNRPD1/EFTUD2/SNRPA1/SF3B3/SNRPG/SNRPE/SNRPF/SNRPB/PRPF4/LSM5/LSM8/SF3B4/PRPF3/MAGOHB/SNRPB2/RBMX2/SF3A3/LSM7/SF3B1/LSM4/PRPF38B/SNRPD3/DHX16/SNRNP200/PRPF6/SNRPD2/PRPF31/LSM2/CWC22/PRPF38A/SF3B2/LSM6/SF3A2/RNF113A/MFAP1/SART1/SMU1/SRRM2/PHF5A/BUD13/SNIP1/TXNL4A/WBP4/SF3A1/PRPF8/ZMAT2/CWC27/SF3B5/LSM3	49
CC	GO:0034399	nuclear periphery	107/10725	131/19717	4.38173767639995e-11	1.70230508728138e-09	9.84737888327779e-10	CENPF/UHRF1/KIF4A/BLM/ENC1/LMNB1/CENPW/RUVBL1/PCNA/CAD/LMNB2/SRPK1/NUP107/PRPF40A/HNRNPA2B1/CASK/MYB/EBNA1BP2/KIF4B/XPOT/MEN1/NUFIP1/SPARC/DCAF7/PAXIP1/RAD21/MORC2/NUP35/SUV39H1/NUP205/NUP93/THOC1/HNRNPM/NONO/POLA1/CSNK2B/SMC1A/RUVBL2/HNRNPU/AHCTF1/SFPQ/KIN/YEATS4/GMCL1/SMC3/SATB2/NUP98/NUP153/TPR/KRT8/DDX39B/HAT1/PSPC1/SMARCAD1/EIF6/ZNF326/TELO2/HLCS/STAG2/AKAP8/SRRM1/NCOR2/ARFGEF1/MATR3/YY1/SNW…	107
CC	GO:0071005	U2-type precatalytic spliceosome	48/10725	50/19717	5.18945930763184e-11	1.92009994382378e-09	1.11072637812471e-09	SNRPD1/EFTUD2/SNRPA1/SF3B3/SNRPG/SNRPE/SNRPF/SNRPB/PRPF4/LSM5/LSM8/SF3B4/PRPF3/MAGOHB/SNRPB2/RBMX2/SF3A3/LSM7/SF3B1/LSM4/SNRPD3/DHX16/SNRNP200/PRPF6/SNRPD2/PRPF31/LSM2/CWC22/PRPF38A/SF3B2/LSM6/SF3A2/RNF113A/MFAP1/SART1/SMU1/SRRM2/PHF5A/BUD13/SNIP1/TXNL4A/WBP4/SF3A1/PRPF8/ZMAT2/CWC27/SF3B5/LSM3	48
CC	GO:0005667	transcription factor complex	258/10725	365/19717	9.39646499357187e-11	3.31866059091152e-09	1.91975624509818e-09	E2F7/RUNX1/SOX9/SOX4/E2F3/E2F1/TEAD4/CBFB/HOXB9/CD3EAP/KAT2A/NR6A1/HOXA11/RBL1/TAF1A/DMBX1/HMGA1/HOXA10/POU2F1/HSP90AB1/AJUBA/TAF1D/E2F8/CDK2/PRKDC/IVNS1ABP/NAA15/TCF3/GTF2E1/E2F5/TAF4/FOXH1/LEF1/TAF2/HNF1B/GTF2H3/E2F6/TFDP1/GTF3C2/HOXA9/SNAPC4/MED14/TAF5/NONO/PARP1/FOXE3/NFYA/E2F2/SIX1/TAF1B/HNRNPU/SIX4/AHR/SFPQ/MXD3/KDM1A/NCOA6/GTF3C3/RBM14/ARNTL2/MED17/SATB2/GTF2H4/TRRAP/YY2/KLF5/HDAC1/SOX11/T…	258
CC	GO:0034708	methyltransferase complex	93/10725	113/19717	3.68399918473367e-10	1.24455102892959e-08	7.19939428778616e-09	EZH2/RUVBL1/TRMT6/WDR4/SNRPD1/SNRPG/WDR5B/SNRPE/SNRPF/MTF2/SNRPB/MEN1/TAF4/SUZ12/PAXIP1/E2F6/EED/WDR5/HDAC2/CLNS1A/RBM15/RNF2/WDR77/RUVBL2/RIOK1/TEX10/NCOA6/RBBP5/LAS1L/PHF20/SNRPD3/TRIM37/ZNF335/PRMT1/RBBP4/DPY30/PELP1/RNMT/ZNF451/HCFC1/REST/ERH/KDM5A/SNRPD2/PRPF31/PRDM10/PRMT5/METTL3/KDM5B/TAF6/KMT2B/SETD1A/CBLL1/TAF1/WTAP/ZNF507/AEBP2/TRMT61A/POGZ/KDM5C/KDM4D/KANSL1/MGA/ZC3H13/CHD8/RBBP7/KMT2A…	93
CC	GO:0005874	microtubule	286/10725	416/19717	1.10531340688753e-09	3.55189722177832e-08	2.05467738765744e-08	KIF14/KIF18B/KIF23/TPX2/KIF18A/ASPM/NEK2/SKA3/CDK1/KIF20A/KIF11/RCC2/KIF4A/GTSE1/KIF2C/PLK1/NUSAP1/SPAG5/CENPE/AURKB/KNTC1/KIF15/SKA1/PRC1/AURKA/BIRC5/KIFC1/KIF20B/CKAP2/EML4/KNSTRN/KIF26B/STMN1/CCT6A/TTLL4/TUBB/KIF22/HAUS7/CSPP1/ODF2/KIF24/CKAP5/BICD1/ATAT1/RACGAP1/HSPH1/MISP/RPGRIP1L/CCT5/HAUS8/KIF4B/CCSAP/CCT2/PSRC1/NEK6/INCENP/GAS2L3/KIF12/CCT3/MAP7/DNAH3/HAUS6/ZNF207/DNAH17/CEP170/HOOK1/SPAS…	286
CC	GO:0000313	organellar ribosome	74/10725	87/19717	1.1885370368885e-09	3.55189722177832e-08	2.05467738765744e-08	MRPL17/MRPL3/MTG2/MRPL47/MTG1/MRPL13/MRPS17/MRPL19/MRPL50/MRPL15/MRPL12/DAP3/MRPL42/MRPS5/MRPS30/MRPL48/MRPS35/NSUN4/NSUN3/MRPS12/MRPL53/MRPL32/MRPL14/MRPS18B/MRPS28/MRPL9/MRPL30/MRPL38/CHCHD1/MRPL37/MRPS2/MRPS16/C12orf65/MRPS26/MRPS10/MALSU1/MRPL44/MRPL18/MRPS22/MRPL36/MRPS34/MRPL4/MRPL45/MRPS9/MRPL27/MRPL20/MRPL22/MRPL2/MRPL24/MRPL16/MRPL57/MRPL51/MRPS15/MRPS27/MRPL52/MRPL11/MRPL21/MRPL55/MRPS1…	74
CC	GO:0005761	mitochondrial ribosome	74/10725	87/19717	1.1885370368885e-09	3.55189722177832e-08	2.05467738765744e-08	MRPL17/MRPL3/MTG2/MRPL47/MTG1/MRPL13/MRPS17/MRPL19/MRPL50/MRPL15/MRPL12/DAP3/MRPL42/MRPS5/MRPS30/MRPL48/MRPS35/NSUN4/NSUN3/MRPS12/MRPL53/MRPL32/MRPL14/MRPS18B/MRPS28/MRPL9/MRPL30/MRPL38/CHCHD1/MRPL37/MRPS2/MRPS16/C12orf65/MRPS26/MRPS10/MALSU1/MRPL44/MRPL18/MRPS22/MRPL36/MRPS34/MRPL4/MRPL45/MRPS9/MRPL27/MRPL20/MRPL22/MRPL2/MRPL24/MRPL16/MRPL57/MRPL51/MRPS15/MRPS27/MRPL52/MRPL11/MRPL21/MRPL55/MRPS1…	74
CC	GO:0030684	preribosome	66/10725	76/19717	1.48876152485735e-09	4.28432483264504e-08	2.47836713884635e-08	DCAF13/UTP18/BYSL/BOP1/NOP58/NOP56/PDCD11/HEATR1/MRTO4/NOL6/UTP20/NOL10/UTP14A/NIP7/UTP6/RRP9/EMG1/EBNA1BP2/WDR12/WDR46/BMS1/NOC4L/WDR3/RRP15/MAK16/RRP1/RRP1B/NOC2L/LTV1/WDR36/PPAN/UTP23/NOP14/RRS1/MPHOSPH10/PES1/WDR74/RIOK1/SRFBP1/RRP36/KRI1/IMP4/NOB1/ZNF593/LAS1L/EIF6/FTSJ3/NGDN/FBL/TSR1/KRR1/FCF1/RSL1D1/RRP7A/RPF1/IMP3/UTP14C/ZNF622/TBL3/FBXW9/UTP3/RIOK2/BTRC/RPS7/FAM207A/WDR37	66
CC	GO:0000922	spindle pole	126/10725	164/19717	1.87343418813929e-09	5.19877987208653e-08	3.00735488096044e-08	TPX2/ASPM/NEK2/CENPF/DLGAP5/CKAP2L/KIF11/WDR62/PLK1/SPAG5/AURKB/KNTC1/MAD2L1/PRC1/AURKA/AUNIP/CDC20/CDC6/CCNB1/TACC3/KIF20B/CKAP2/SPDL1/DDX11/KNSTRN/DSN1/RAE1/TOPBP1/CDC25B/CSPP1/POC1A/ODF2/CKAP5/NUP62/TMEM201/MISP/HAUS8/CEP85/PSRC1/NEK6/RAD21/NEDD1/POC1B/MAD1L1/TUBG1/SMC1A/HNRNPU/CEP95/PKP4/TUBGCP4/ZW10/SMC3/TUBGCP3/FAM110A/BCCIP/TBCCD1/WDR73/FBF1/BRCC3/KIF2A/ALMS1/STAG2/UBXN2B/HSF1/AAAS/CTNNB1/…	126
CC	GO:0090575	RNA polymerase II transcription factor complex	125/10725	163/19717	2.66627183335155e-09	7.14376970522122e-08	4.13247939325267e-08	E2F7/RUNX1/E2F3/E2F1/CBFB/HOXB9/KAT2A/HMGA1/POU2F1/E2F8/TCF3/GTF2E1/E2F5/TAF4/FOXH1/LEF1/TAF2/GTF2H3/E2F6/TFDP1/MED14/TAF5/NONO/NFYA/E2F2/HNRNPU/SFPQ/MXD3/MED17/GTF2H4/TRRAP/TAF11/RB1/MED6/TAF5L/GEMIN5/TRIM28/HIF1A/E2F4/GTF2F2/TAF4B/HNRNPAB/GTF2H2C/ERCC2/MED26/MMS19/NFYB/CREB1/CDK7/NR5A2/ATF1/TAF6L/ATF6B/TCF7L2/ERCC3/TAF6/CTNNB1/TCEA1/ASCL2/GTF2H1/TAF1/MED8/TAF3/STAT3/MED4/PYGO2/RUNX3/SUPT3H/GTF2…	125
CC	GO:0044450	microtubule organizing center part	139/10725	185/19717	3.92335159939991e-09	1.01614806424458e-07	5.87814432611846e-08	CEP55/STIL/TOP2A/WDR62/PLK1/SPAG5/PLK4/AURKA/CCNF/MAPK15/SASS6/BRCA1/KRT18/POC1A/ODF2/KIF24/CKAP5/CEP135/MZT1/CCDC14/CEP83/WDR34/CEP152/POC5/AGBL2/CCSAP/CEP72/CEP85/WDR90/RAN/MPHOSPH9/CEP131/NEDD1/CEP78/CEP170/POC1B/C2CD3/TUBG1/BLOC1S2/FGFR1OP/CEP76/CCDC78/IQCB1/SPICE1/TUBGCP4/TCP1/WRAP73/CEP295/TUBGCP3/SCLT1/CENPJ/BCCIP/PIBF1/CEP192/SSX2IP/TSGA10/SDCCAG8/ODF2L/CEP164/OFD1/FBF1/KIF2A/SFI1/IFT52/L…	139
CC	GO:0030118	clathrin coat	43/10725	46/19717	6.44009982004802e-09	1.58083891809915e-07	9.14472963528193e-08	FCHO1/AP3M2/AP1G2/VPS33A/AP2B1/BAIAP2L2/SCLT1/HIP1/AFTPH/CLTC/AP4B1/HIP1R/AP1S1/NECAP2/PICALM/CLTA/AP1M2/VPS41/AP4M1/IGF2R/AP2S1/AP3M1/AP3B1/KIAA1107/TBC1D5/AP1G1/SYNRG/SYNJ1/EPS15/AP2A1/CLTCL1/SGIP1/AP2A2/FCHO2/NECAP1/AP2M1/AP1B1/EPS15L1/SCN10A/SLC18A3/KCNQ5/CLTB/NCALD	43
CC	GO:0042470	melanosome	86/10725	106/19717	6.71398768304657e-09	1.58083891809915e-07	9.14472963528193e-08	HSP90AA1/TMEM33/HSP90AB1/MYO7A/SLC1A5/PDIA3/HSPA5/HSP90B1/GGH/RAN/YWHAB/CALU/PDIA4/MMP14/AHCY/TFRC/CANX/CTSB/CCT4/TPP1/GANAB/YWHAZ/RPN1/PMEL/STX3/HPS4/NCSTN/RAC1/MREG/RAB29/CLTC/FASN/SLC2A1/ATP1B3/CTSD/PPIB/CTNS/ITGB1/YWHAE/SND1/SLC3A2/LAMP1/ANXA2/ATP1A1/ATP6V1B2/RAB7A/TRPV2/PDIA6/FLOT1/CAPG/SLC45A2/BSG/RAB2A/TMED10/RAB17/NAP1L1/ERP29/CNP/GCHFR/ANKRD27/SDCBP/GNA13/SLC1A4/DTNBP1/SEC22B/CD63/RAB1A/…	86
CC	GO:0048770	pigment granule	86/10725	106/19717	6.71398768304657e-09	1.58083891809915e-07	9.14472963528193e-08	HSP90AA1/TMEM33/HSP90AB1/MYO7A/SLC1A5/PDIA3/HSPA5/HSP90B1/GGH/RAN/YWHAB/CALU/PDIA4/MMP14/AHCY/TFRC/CANX/CTSB/CCT4/TPP1/GANAB/YWHAZ/RPN1/PMEL/STX3/HPS4/NCSTN/RAC1/MREG/RAB29/CLTC/FASN/SLC2A1/ATP1B3/CTSD/PPIB/CTNS/ITGB1/YWHAE/SND1/SLC3A2/LAMP1/ANXA2/ATP1A1/ATP6V1B2/RAB7A/TRPV2/PDIA6/FLOT1/CAPG/SLC45A2/BSG/RAB2A/TMED10/RAB17/NAP1L1/ERP29/CNP/GCHFR/ANKRD27/SDCBP/GNA13/SLC1A4/DTNBP1/SEC22B/CD63/RAB1A/…	86
CC	GO:0016363	nuclear matrix	88/10725	109/19717	7.15183239136119e-09	1.63440404943754e-07	9.45458957000381e-08	CENPF/UHRF1/KIF4A/BLM/ENC1/LMNB1/CENPW/RUVBL1/CAD/SRPK1/PRPF40A/HNRNPA2B1/CASK/MYB/KIF4B/XPOT/MEN1/NUFIP1/SPARC/DCAF7/PAXIP1/RAD21/MORC2/THOC1/HNRNPM/NONO/POLA1/CSNK2B/SMC1A/RUVBL2/HNRNPU/AHCTF1/SFPQ/KIN/YEATS4/GMCL1/SMC3/SATB2/KRT8/DDX39B/HAT1/PSPC1/SMARCAD1/ZNF326/HLCS/STAG2/AKAP8/SRRM1/NCOR2/ARFGEF1/MATR3/YY1/SNW1/ERCC8/PRKCZ/PML/PPIG/SCAF8/TP53/NSMF/PSMA6/DNMT3A/MAEA/DGKQ/STAG1/AKAP8L/PHF5A/A…	88
CC	GO:0000779	condensed chromosome, centromeric region	94/10725	118/19717	8.17487134621636e-09	1.81482143886003e-07	1.04982558340884e-07	NUF2/BUB1/HJURP/NEK2/SKA3/CENPF/BUB1B/ZWILCH/NDC80/CENPO/CENPK/NCAPG/KIF2C/CENPA/PLK1/SPAG5/CENPE/ZWINT/AURKB/KNTC1/SPC25/MAD2L1/SKA1/AURKA/BIRC5/ERCC6L/CCNB1/CENPU/CDT1/CENPW/CBX3/SPDL1/KNSTRN/CENPN/DSN1/NUP85/SPC24/NCAPD3/CENPM/NUP107/NUP37/CKAP5/ORC2/CENPH/SEH1L/BUB3/NCAPD2/MIS18BP1/PHF6/NUP43/INCENP/RANGAP1/ZNF207/SS18L1/MAD1L1/SMC1A/HNRNPU/AHCTF1/ZW10/ITGB3BP/NUP133/LRWD1/SKA2/FBXO28/CHAMP1/…	94
CC	GO:0000794	condensed nuclear chromosome	81/10725	99/19717	8.67966315529137e-09	1.87336063101705e-07	1.08368893780977e-07	NUF2/BUB1/NEK2/BUB1B/BRCA2/NDC80/CENPO/BLM/CENPK/CENPA/PLK1/RAD51/NCAPH/AURKB/AURKA/CHEK1/CCNB1/RCC1/DSN1/BRCA1/NCAPD3/NIFK/TOPBP1/NOL6/NCAPD2/MIS18BP1/INCENP/HUS1/RAD21/SUV39H1/MLH3/RAD1/P3H4/RRS1/LRPPRC/SS18L1/TUBG1/SMC1A/BRD4/SMC3/RAD9A/CDX2/UBE2I/CCNB1IP1/MEIKIN/HORMAD1/SYCE2/SYCE3/ADD3/DMC1/MIS12/ATRX/AURKC/SMC1B/AGO3/STAG3/PMF1/RSPH1/MSH4/TEX11/FAM9C/RAD50/SYCP2L/TTN/HUS1B/RAD9B/CCDC155/FAM…	81
CC	GO:0071007	U2-type catalytic step 2 spliceosome	30/10725	30/19717	1.14458825157716e-08	2.40363532831203e-07	1.39043864416343e-07	SNRPD1/PPIL1/EFTUD2/SNRPA1/SNRPG/SNRPE/SNRPF/SNRPB/SNRPB2/CRNKL1/PRPF19/SNRNP40/CDC5L/SNRPD3/RBM22/DHX8/SNRPD2/AQR/SNW1/CWC22/BUD31/SRRM2/CDC40/CWC15/PLRG1/SYF2/PRPF8/XAB2/BCAS2/PPIE	30
CC	GO:0000776	kinetochore	105/10725	135/19717	1.27624407437323e-08	2.60958327838946e-07	1.50957401594839e-07	NUF2/BUB1/HJURP/KIF18A/NEK2/SKA3/CENPF/BUB1B/ZWILCH/NDC80/MTBP/CENPO/CENPK/KIF2C/CENPA/PLK1/TTK/SPAG5/CENPE/ZWINT/AURKB/KNTC1/CENPI/SPC25/MAD2L1/SKA1/BIRC5/ERCC6L/CCNB1/CENPU/CDT1/CENPW/SPDL1/KNSTRN/CENPN/DSN1/NUP85/SPC24/KIF22/CENPM/NUP107/XPO1/NUP37/CKAP5/ORC2/CENPH/SEH1L/BUB3/NUP160/MIS18BP1/PHF6/NUP43/CENPQ/INCENP/RANGAP1/ZNF207/SS18L1/MAD1L1/SMC1A/HNRNPU/AHCTF1/ZW10/NUP98/TPR/ITGB3BP/NUP133/…	105
CC	GO:0030117	membrane coat	78/10725	96/19717	2.99316739608736e-08	5.8142276668997e-07	3.36337494244554e-07	FCHO1/AP1S3/AP3M2/AP1G2/VPS33A/AP2B1/BAIAP2L2/AP5Z1/SCLT1/SEC23B/HIP1/KLHL12/COPB1/COPG1/COPB2/COPZ1/COPA/AFTPH/PDCD6/CLTC/AP4B1/HIP1R/AP1S1/NECAP2/PICALM/CLTA/AP1M2/TMED3/CHMP4A/VPS41/AP4M1/SAR1A/ARCN1/AP3D1/AP5S1/IGF2R/AP2S1/AP3M1/COPG2/AP3B1/KIAA1107/ARFGAP3/SCYL1/TMED7/TBC1D5/AP1G1/AP5B1/DNM1/AP4E1/SYNRG/SYNJ1/EPS15/AP2A1/CLTCL1/SEC24D/SGIP1/ARFGAP2/AP5M1/AP2A2/SEC24B/VPS18/VPS39/FCHO2/AP3S2/…	78
CC	GO:0048475	coated membrane	78/10725	96/19717	2.99316739608736e-08	5.8142276668997e-07	3.36337494244554e-07	FCHO1/AP1S3/AP3M2/AP1G2/VPS33A/AP2B1/BAIAP2L2/AP5Z1/SCLT1/SEC23B/HIP1/KLHL12/COPB1/COPG1/COPB2/COPZ1/COPA/AFTPH/PDCD6/CLTC/AP4B1/HIP1R/AP1S1/NECAP2/PICALM/CLTA/AP1M2/TMED3/CHMP4A/VPS41/AP4M1/SAR1A/ARCN1/AP3D1/AP5S1/IGF2R/AP2S1/AP3M1/COPG2/AP3B1/KIAA1107/ARFGAP3/SCYL1/TMED7/TBC1D5/AP1G1/AP5B1/DNM1/AP4E1/SYNRG/SYNJ1/EPS15/AP2A1/CLTCL1/SEC24D/SGIP1/ARFGAP2/AP5M1/AP2A2/SEC24B/VPS18/VPS39/FCHO2/AP3S2/…	78
CC	GO:0016591	RNA polymerase II, holoenzyme	69/10725	83/19717	3.10336930922571e-08	5.88126330065459e-07	3.40215326069161e-07	KAT2A/GTF2E1/POLR2H/TAF4/TAF2/GTF2H3/RPRD1B/POLR2D/TAF5/MYO6/LEO1/GTF2H4/TRRAP/POLR2G/TAF11/TAF5L/RPAP2/GTF2F2/TAF4B/GTF2H2C/ERCC2/MMS19/CTR9/CDK7/TAF6L/ERCC3/POLR2K/TAF6/POLR2B/TCEA1/GTF2H1/SETD5/TAF1/TAF3/SUPT3H/POLR2J3/POLR2A/GTF2A1/TP53/CDC73/MNAT1/POLR2M/TAF7L/TAF8/TBPL1/GTF2E2/RPRD2/WDR61/TAF1L/TBP/GTF2A2/PEX2/POLR2C/GTF2H2/TAF12/RTF1/TAF9/POLR2J/TAF10/ERCC4/RECQL5/RPRD1A/GTF2F1/CCNH/TBPL2/…	69
CC	GO:0031965	nuclear membrane	206/10725	296/19717	5.24504488384323e-08	9.70333303510997e-07	5.61311820902521e-07	DTL/OSBPL3/BRIP1/RCC1/NDC1/LMNB1/CBX3/UTP18/GTPBP4/QSOX2/DPY19L1/LMNB2/RRP12/NUP85/SLC29A2/DNAJC2/NUP107/XPO1/TMC6/RIF1/NUP62/TMEM201/CPNE1/TRIM27/NUP155/MTDH/NOC4L/WDR3/RANGAP1/NUP35/NUDT1/NUP205/NUP93/BCL2L1/ITPR3/RBM15/AEN/SPAST/ANXA4/LRPPRC/CLMN/DPY19L4/MRPL19/SLC52A3/TXLNG/ZNF224/AHCTF1/KPNB1/SENP1/CERS5/NUTF2/NRM/YEATS4/MRPS23/RNF6/GTF3C3/TMEM97/CLIC1/MYO6/TMEM120B/NUP98/INTS2/NUP153/NUP50/…	206
CC	GO:0005774	vacuolar membrane	277/10725	412/19717	5.65500966674963e-08	1.02184709559639e-06	5.91111169572116e-07	ATP11A/TRPM2/LAMP3/TMEM138/MFSD12/DTX3L/VMP1/AP1S3/CMTM6/HSP90AB1/TMEM63A/SEH1L/MYO7A/ATP6V1C1/CPNE1/CLCN5/NPRL3/EVA1A/HPSE/RPN2/DAGLB/TMEM199/TMEM165/LTV1/YWHAB/ATP6V0D2/VAC14/ATP13A2/SCARB1/LPCAT1/VPS33A/IFITM3/C12orf66/AP2B1/BLOC1S2/SPNS1/ABCC10/CCZ1B/CTSA/MYO6/DRAM1/PCSK9/NSF/TCIRG1/CCZ1/CLCN7/ABCA13/SLC2A6/ATP6V0B/SLC15A4/VAMP7/NPC1/NCSTN/MANBA/TM9SF1/MIOS/MREG/PSEN1/ATP6V1A/ABCC3/CLTC/SLC38…	277
CC	GO:0001650	fibrillar center	101/10725	132/19717	1.07602379450397e-07	1.90016020074905e-06	1.09919177094065e-06	ORC6/DKC1/CD3EAP/WDR43/DDX11/NOP58/NOP56/DSN1/RAE1/HEATR1/NFKBIE/TCOF1/FAM111A/NOLC1/UBD/UTP15/TRIM27/TOP1/MTDH/E2F5/NUFIP1/RAI14/CDK12/CCDC137/GAR1/APEX2/DCLRE1A/RRS1/PAFAH1B2/SNRPB2/COIL/IMP4/LEO1/RPP38/URB1/NUAK1/PSPC1/SMARCA5/DDX46/SUMO1/SPATA2/HERC4/TAF4B/RNMT/FBL/TAF1C/ANKRD1/IPO11/WDR33/TXNRD1/SUPT20H/CHD1/CHCHD1/UBE2N/ACACA/PRMT7/DUSP11/IP6K2/DAB2/TIMM13/EZR/BTBD10/CRIPT/RREB1/FOXA1/UBTF/…	101
CC	GO:0000777	condensed chromosome kinetochore	83/10725	105/19717	1.16079906823731e-07	1.96977409272054e-06	1.13946154249363e-06	NUF2/BUB1/HJURP/NEK2/SKA3/CENPF/BUB1B/ZWILCH/NDC80/CENPO/CENPK/KIF2C/CENPA/PLK1/SPAG5/CENPE/ZWINT/KNTC1/SPC25/MAD2L1/SKA1/BIRC5/ERCC6L/CCNB1/CENPU/CDT1/CENPW/SPDL1/KNSTRN/CENPN/DSN1/NUP85/SPC24/CENPM/NUP107/NUP37/CKAP5/ORC2/CENPH/SEH1L/BUB3/MIS18BP1/PHF6/NUP43/INCENP/RANGAP1/ZNF207/SS18L1/MAD1L1/SMC1A/HNRNPU/AHCTF1/ZW10/ITGB3BP/NUP133/LRWD1/SKA2/FBXO28/CHAMP1/HSF1/PINX1/ZNF276/NUDCD2/TP53BP1/MEIK…	83
CC	GO:0005657	replication fork	59/10725	70/19717	1.16614682451924e-07	1.96977409272054e-06	1.13946154249363e-06	MCM10/UHRF1/XRCC2/BLM/CDC45/RFC3/TIMELESS/WDHD1/GINS4/MMS22L/PRIM2/RFC4/DNMT1/PCNA/TIPIN/TONSL/RAD51D/DONSON/MCM3/ZMIZ2/GINS2/POLD1/PIF1/RAD18/HELB/TOP1/PRIM1/RFC5/XRCC3/ZRANB3/NBN/POLA2/POLA1/RFC2/BAZ1B/RPA3/POLD3/PRPF19/ETAA1/CDC5L/SMARCAD1/WRN/SMARCA5/POLD2/SMARCAL1/POLH/ERCC5/RAD51B/RPA2/TP53BP1/RFC1/TP53/RPA4/HMCES/PURB/RPA1/PLRG1/RAD51C/BCAS2	59
CC	GO:0000502	proteasome complex	54/10725	63/19717	1.25752719357588e-07	2.07893325406055e-06	1.20260719296058e-06	PSMD14/PSMD11/PSMD12/PSMB2/PSMD1/USP14/PSME3/PSMA1/PSME4/PSMB3/ADRM1/PSMA4/PSMA3/PSMA7/PSMA5/PSMD13/PSMC4/PSMD3/PSMB7/PSMD7/PSMA2/PSMC6/PSMB4/PSMB1/PSMD2/PSMF1/PSMD4/PSMC2/UCHL5/PSMD5/PSMB8/PSMB5/IDE/PSMB9/UBQLN1/UBQLN4/PSMD10/RAD23B/PSMD6/UBE3A/UBE3C/PSME2/VCP/UBR1/PSMA6/PSMC1/PSMC3/PSMD9/RAD23A/PSMC5/PAAF1/PSME1/ZFAND2A/PSMD8	54
CC	GO:0070603	SWI/SNF superfamily-type complex	63/10725	76/19717	1.53878955419236e-07	2.49091559084889e-06	1.44092793780732e-06	RUVBL1/ANP32E/ACTL6A/SUZ12/ACTR5/BAZ1A/SMARCD1/HDAC2/BRD9/HMGXB4/SS18L1/RUVBL2/CSNK2A1/SMARCC1/DPF1/GATAD2A/TRRAP/SMARCA4/HDAC1/CHRAC1/RB1/SMARCA5/EP400/RBBP4/CHD4/INO80/MTA2/BPTF/YY1/MTA1/UCHL5/RSF1/SMARCD2/SRCAP/BRD8/NFRKB/GATAD2B/RBBP7/ACTR8/SS18/MCRS1/ACTR6/INO80B/SMARCC2/SMARCB1/ARID1A/DPF2/MTA3/INO80E/C17orf49/TFPT/SMARCE1/EN1/EN2/YY1AP1/MBD3/ARID1B/NCR1/ING3/PBRM1/ZNHIT1/PHF10/SMARCD3	63
CC	GO:0030135	coated vesicle	199/10725	289/19717	3.04205280102067e-07	4.82382658447563e-06	2.79045444905655e-06	FCHO1/CEMIP/HSPD1/FCGR1A/GAD1/VMA21/COL7A1/STX6/APOE/TMEM199/AP1G2/CTSC/VPS33A/TFRC/BCAP31/AP2B1/KDELR3/MYO6/FCGR1B/KDELR2/FZD2/PCSK9/F5/SEC23B/TEX261/SPG21/CTLA4/YIF1B/HIP1/SH3BP4/MYO1E/KLHL12/COPB1/COPG1/GPR107/COPB2/VAMP7/COPZ1/KDELR1/COPA/AFTPH/PDCD6/CLTC/RGS19/TMED5/GOPC/TGOLN2/TMED2/WNT5A/CTSZ/HIP1R/ARF1/STEAP2/AP1S1/ERGIC3/NECAP2/PICALM/SERPINA1/CLTA/AP1M2/VPS16/VPS33B/TMED3/SEC23IP/HLA-B/…	199
CC	GO:1905369	endopeptidase complex	54/10725	64/19717	3.77514094279879e-07	5.86656902510932e-06	3.39365301594755e-06	PSMD14/PSMD11/PSMD12/PSMB2/PSMD1/USP14/PSME3/PSMA1/PSME4/PSMB3/ADRM1/PSMA4/PSMA3/PSMA7/PSMA5/PSMD13/PSMC4/PSMD3/PSMB7/PSMD7/PSMA2/PSMC6/PSMB4/PSMB1/PSMD2/PSMF1/PSMD4/PSMC2/UCHL5/PSMD5/PSMB8/PSMB5/IDE/PSMB9/UBQLN1/UBQLN4/PSMD10/RAD23B/PSMD6/UBE3A/UBE3C/PSME2/VCP/UBR1/PSMA6/PSMC1/PSMC3/PSMD9/RAD23A/PSMC5/PAAF1/PSME1/ZFAND2A/PSMD8	54
CC	GO:0022624	proteasome accessory complex	24/10725	24/19717	4.44889777655401e-07	6.77802661251463e-06	3.92090681236029e-06	PSMD14/PSMD11/PSMD12/PSMD1/PSME3/ADRM1/PSMD13/PSMC4/PSMD3/PSMD7/PSMC6/PSMD2/PSMD4/PSMC2/PSMD5/PSMD10/PSMD6/PSME2/PSMC1/PSMC3/PSMD9/PSMC5/PSME1/PSMD8	24
CC	GO:0031248	protein acetyltransferase complex	75/10725	95/19717	5.18326070063618e-07	7.56228726399852e-06	4.37458058894177e-06	RUVBL1/NAA25/KAT2A/MRGBP/ACTL6A/NAA15/UBAP2L/JADE3/NAA10/YEATS2/TAF4/TAF2/WDR5/POLE3/TAF5/RUVBL2/YEATS4/TADA1/MORF4L2/DPF1/OGT/TRRAP/MSL3/KANSL2/TAF5L/NAA50/SUPT7L/PHF20/ZZZ3/EP400/NAA35/NAA20/ATXN7L3/HCFC1/MAP3K7/MSL2/TADA2A/SUPT20H/NAA16/KANSL3/TAF6L/MSL1/RSF1/TAF6/BRD8/ENY2/SUPT3H/KANSL1/BRPF1/KANSL1L/MEAF6/EP300/MCRS1/ING5/DR1/KAT6A/EPC2/DPF2/TAF12/KAT7/TAF9/TAF10/USP22/BRPF3/MORF4L1/KAT8/CRE…	75
CC	GO:1902493	acetyltransferase complex	75/10725	95/19717	5.18326070063618e-07	7.56228726399852e-06	4.37458058894177e-06	RUVBL1/NAA25/KAT2A/MRGBP/ACTL6A/NAA15/UBAP2L/JADE3/NAA10/YEATS2/TAF4/TAF2/WDR5/POLE3/TAF5/RUVBL2/YEATS4/TADA1/MORF4L2/DPF1/OGT/TRRAP/MSL3/KANSL2/TAF5L/NAA50/SUPT7L/PHF20/ZZZ3/EP400/NAA35/NAA20/ATXN7L3/HCFC1/MAP3K7/MSL2/TADA2A/SUPT20H/NAA16/KANSL3/TAF6L/MSL1/RSF1/TAF6/BRD8/ENY2/SUPT3H/KANSL1/BRPF1/KANSL1L/MEAF6/EP300/MCRS1/ING5/DR1/KAT6A/EPC2/DPF2/TAF12/KAT7/TAF9/TAF10/USP22/BRPF3/MORF4L1/KAT8/CRE…	75
CC	GO:1904949	ATPase complex	79/10725	101/19717	5.25564365837735e-07	7.56228726399852e-06	4.37458058894177e-06	ATAD5/RFC4/RUVBL1/ANP32E/ACTL6A/SUZ12/ACTR5/BAZ1A/SMARCD1/HDAC2/BRD9/HMGXB4/SS18L1/RUVBL2/CSNK2A1/SMARCC1/DPF1/GATAD2A/TRRAP/SMARCA4/HDAC1/CHRAC1/RB1/SMARCA5/EP400/RBBP4/CHD4/INO80/MTA2/BPTF/YY1/ATP1B3/MTA1/UCHL5/RSF1/SMARCD2/SRCAP/BRD8/NFRKB/ATP1A1/GATAD2B/RFC1/RBBP7/ACTR8/VCP/SS18/MCRS1/ACTR6/INO80B/SMARCC2/SMARCB1/ABCA2/ARID1A/ABCB6/ABCB8/DPF2/MTA3/INO80E/C17orf49/TFPT/ABCD4/SMARCE1/ATP1B1/EN1…	79
CC	GO:0005759	mitochondrial matrix	307/10725	469/19717	5.55463635164582e-07	7.84718626405237e-06	4.53938702804357e-06	MTHFD1L/CDK1/RAD51/DNA2/CCNB1/MTHFD2/PUS1/TYMS/HSPD1/POLG2/HSPE1/PAM16/ABCE1/MRPL17/DARS2/PYCR1/TBRG4/TOP1MT/MRPL3/DTYMK/TFB2M/MARS2/FLAD1/EARS2/PTCD1/NARS2/MRM1/ATAD3A/MTG2/FPGS/MRPL47/MTG1/TEFM/LRRC59/NUDT1/BCL2L1/MRPL13/SHMT2/PDP1/LRPPRC/MRRF/TARS2/MRPS17/YARS2/MRPL19/MRPL50/SARS2/PDSS1/GFM1/ERAL1/TRNT1/TFAM/IARS2/DGUOK/SUPV3L1/MRPL15/MIPEP/MCCC2/HSPA9/LACTB2/MRPL12/PYCR2/TERT/DAP3/MRPL42/ACP6…	307
CC	GO:0043596	nuclear replication fork	37/10725	41/19717	8.01296120362999e-07	1.11179836700366e-05	6.43145570291355e-06	MCM10/CDC45/TIMELESS/WDHD1/GINS4/MMS22L/PRIM2/PCNA/TIPIN/TONSL/MCM3/ZMIZ2/GINS2/POLD1/HELB/TOP1/PRIM1/ZRANB3/POLA2/POLA1/BAZ1B/RPA3/POLD3/PRPF19/ETAA1/CDC5L/SMARCAD1/SMARCA5/POLD2/SMARCAL1/ERCC5/RPA2/RPA4/PURB/RPA1/PLRG1/BCAS2	37
CC	GO:0005793	endoplasmic reticulum-Golgi intermediate compartment	95/10725	126/19717	8.44574364477134e-07	1.15128821262936e-05	6.65989388054914e-06	SERPINH1/DCSTAMP/VMP1/PTPN2/VMA21/TAP2/COL7A1/GNPNAT1/UGGT1/HSPA5/TMEM199/CTSC/SLC35C2/TAPBP/BCAP31/TAP1/UGGT2/ATP6AP1/F5/YIF1B/COPB1/YKT6/COPG1/PIEZO1/KDELR1/TMED5/TMED2/HMGB1/CTSZ/MGAT4B/ERGIC3/SERPINA1/CALR/TMED3/SEC23IP/BET1/GJB2/CNIH4/CD55/ASPSCR1/SURF4/TMED9/FN1/TMED4/LMAN2L/MYDGF/PDIA6/CNIH1/SPPL3/PRRG4/YIF1A/ERP44/TRAPPC2/CSNK1D/COPG2/RAB2A/TMED10/GOLGB1/SCYL1/TMED7/DICER1/TGFA/ERGIC2/GOS…	95
CC	GO:0030496	midbody	125/10725	173/19717	9.72988723899959e-07	1.30346937667288e-05	7.54022114528643e-06	KIF14/ECT2/CEP55/KIF23/ANLN/ASPM/NEK2/CDK1/CENPF/KIF20A/RCC2/KIF4A/PLK1/CDCA8/SHCBP1/SPAG5/CENPE/AURKB/PRC1/AURKA/BIRC5/KIF20B/DDX11/URB2/NAT10/CIT/NUP62/RACGAP1/MPLKIP/PSRC1/INCENP/HSPA5/HSP90B1/MITD1/RAN/EXOC6/SPAST/HNRNPU/PIK3CB/PKP4/RAB11FIP4/KIF3B/TXNDC9/MAK/CHMP4C/EXOC1/ERH/PITPNM1/CHAMP1/SLC2A1/GNAI3/RNF8/USP3/IQGAP1/CHMP4A/ANXA2/BIRC6/CNTRL/LAP3/RAP2A/TTC19/EXOC2/RALA/MICAL1/ZFYVE26/SCCPD…	125
CC	GO:0098852	lytic vacuole membrane	237/10725	355/19717	1.16456322759987e-06	1.53367055566965e-05	8.87187329500701e-06	ATP11A/TRPM2/LAMP3/MFSD12/DTX3L/AP1S3/CMTM6/HSP90AB1/TMEM63A/SEH1L/MYO7A/ATP6V1C1/CPNE1/CLCN5/NPRL3/EVA1A/HPSE/DAGLB/TMEM165/ATP6V0D2/ATP13A2/SCARB1/LPCAT1/VPS33A/IFITM3/C12orf66/AP2B1/BLOC1S2/SPNS1/ABCC10/CCZ1B/CTSA/MYO6/DRAM1/PCSK9/NSF/TCIRG1/CCZ1/CLCN7/ABCA13/SLC2A6/SLC15A4/VAMP7/NPC1/NCSTN/MANBA/TM9SF1/MIOS/MREG/PSEN1/ATP6V1A/CLTC/SLC38A9/UBA1/GOPC/DDOST/GPR137B/WDR24/AP1S1/LAMP2/CYB561/CTSD/…	237
CC	GO:0000781	chromosome, telomeric region	117/10725	161/19717	1.32520958564577e-06	1.71614641341127e-05	9.92744724685516e-06	CDK1/BRCA2/BLM/RAD51/RECQL4/EZH2/DNA2/ORC1/CHEK1/MCM2/MCM4/CBX3/FEN1/PCNA/CHEK2/DCLRE1B/RAD51D/MSH2/MCM3/NAT10/ATR/MCM7/CDK2/RIF1/THOC2/HNRNPA2B1/MCM6/ORC2/PRKDC/SSB/POLD1/PIF1/MEN1/XRCC3/THOC6/SMC6/PTGES3/GAR1/ORC5/MCM5/NBN/DCLRE1A/THOC1/PARP1/DCLRE1C/WRAP53/KDM1A/WRNIP1/NABP2/XRCC5/TERT/DHX36/ALYREF/ORC3/HAT1/NABP1/WRN/ORC4/SLX4/POT1/TELO2/LRWD1/SP100/THOC3/RNF8/RTEL1/PINX1/POLR2B/RPA2/SMC5/PML…	117
CC	GO:0005765	lysosomal membrane	236/10725	354/19717	1.44334740099965e-06	1.83849332881431e-05	1.06351913757869e-05	ATP11A/TRPM2/LAMP3/MFSD12/DTX3L/AP1S3/CMTM6/HSP90AB1/TMEM63A/SEH1L/MYO7A/ATP6V1C1/CPNE1/CLCN5/NPRL3/EVA1A/HPSE/DAGLB/TMEM165/ATP6V0D2/ATP13A2/SCARB1/LPCAT1/VPS33A/IFITM3/C12orf66/AP2B1/BLOC1S2/SPNS1/ABCC10/CCZ1B/CTSA/MYO6/DRAM1/PCSK9/NSF/TCIRG1/CCZ1/CLCN7/ABCA13/SLC2A6/SLC15A4/VAMP7/NPC1/NCSTN/MANBA/TM9SF1/MIOS/MREG/PSEN1/ATP6V1A/CLTC/SLC38A9/UBA1/GOPC/DDOST/GPR137B/WDR24/AP1S1/LAMP2/CYB561/CTSD/…	236
CC	GO:0101002	ficolin-1-rich granule	132/10725	185/19717	1.52761840208286e-06	1.91445080390062e-05	1.10745850201932e-05	TRPM2/HSP90AA1/PSMD14/PSMD11/ITGAX/HSP90AB1/ATAD3B/SLC11A1/ILF2/ADAM8/PSMD12/ARPC5/MMP9/PAFAH1B2/CCT8/CSNK2B/CTSB/PSMA5/KPNB1/PSMD13/ACTR2/CDK13/PKM/PPIA/MIF/ACLY/PSMD3/TCIRG1/C1orf35/APAF1/PSMB7/COPB1/HK3/CAND1/ATP6AP2/GUSB/PSMD7/FCER1G/CTSS/NBEAL2/COTL1/RAC1/PSMA2/DIAPH1/PRDX4/HMGB1/GNS/PSMB1/PSMD2/CTSZ/LAMP2/PSMC2/GLB1/CTSD/SERPINA1/GSDMD/JUP/ATG7/PDAP1/GPI/NME2/LAMP1/CANT1/IDH1/CTSH/COMMD3/PS…	132
CC	GO:0035097	histone methyltransferase complex	68/10725	86/19717	1.58457364005061e-06	1.95430748939576e-05	1.13051452681974e-05	EZH2/RUVBL1/WDR5B/MTF2/MEN1/TAF4/SUZ12/PAXIP1/E2F6/EED/WDR5/HDAC2/RNF2/RUVBL2/TEX10/NCOA6/RBBP5/LAS1L/PHF20/TRIM37/ZNF335/RBBP4/DPY30/PELP1/ZNF451/HCFC1/REST/KDM5A/PRPF31/PRDM10/PRMT5/KDM5B/TAF6/KMT2B/SETD1A/TAF1/ZNF507/AEBP2/POGZ/KDM5C/KDM4D/KANSL1/MGA/CHD8/RBBP7/KMT2A/KMT2D/SENP3/MCRS1/PRDM4/PAGR1/KDM4A/CBX5/KDM6A/TAF9/SIRT1/C17orf49/ZNF513/WDR82/KAT8/PHF19/KDM4C/KMT2C/DYDC1/ZNF407/SETD1B/CXXC1…	68
CC	GO:0000315	organellar large ribosomal subunit	48/10725	57/19717	1.91692401163212e-06	2.2914614723664e-05	1.32554907363063e-05	MRPL17/MRPL3/MRPL47/MRPL13/MRPL19/MRPL50/MRPL15/MRPL12/MRPL42/MRPS30/MRPL48/NSUN4/NSUN3/MRPL53/MRPL32/MRPL14/MRPL9/MRPL30/MRPL38/MRPL37/C12orf65/MALSU1/MRPL44/MRPL18/MRPL36/MRPL4/MRPL45/MRPL27/MRPL20/MRPL22/MRPL2/MRPL24/MRPL16/MRPL57/MRPL51/MRPL52/MRPL11/MRPL21/MRPL55/NDUFAB1/MRPL49/MRPL28/MPV17L2/MRPL35/MRPL41/MRPL10/MRPL46/MRPL39	48
CC	GO:0005762	mitochondrial large ribosomal subunit	48/10725	57/19717	1.91692401163212e-06	2.2914614723664e-05	1.32554907363063e-05	MRPL17/MRPL3/MRPL47/MRPL13/MRPL19/MRPL50/MRPL15/MRPL12/MRPL42/MRPS30/MRPL48/NSUN4/NSUN3/MRPL53/MRPL32/MRPL14/MRPL9/MRPL30/MRPL38/MRPL37/C12orf65/MALSU1/MRPL44/MRPL18/MRPL36/MRPL4/MRPL45/MRPL27/MRPL20/MRPL22/MRPL2/MRPL24/MRPL16/MRPL57/MRPL51/MRPL52/MRPL11/MRPL21/MRPL55/NDUFAB1/MRPL49/MRPL28/MPV17L2/MRPL35/MRPL41/MRPL10/MRPL46/MRPL39	48
CC	GO:0000152	nuclear ubiquitin ligase complex	38/10725	43/19717	1.94805514158462e-06	2.29339218941099e-05	1.32666594171712e-05	BUB1B/UBE2C/CDC20/BRCA1/CBX2/UBE2S/CBX8/BARD1/ANAPC1/CBX4/ANAPC7/RNF2/ANAPC5/PCGF1/CDC27/PCGF2/BRCC3/CDC23/CDC16/PCGF3/MAD2L2/ANAPC4/BMI1/CUL7/RNF7/PCGF6/ANAPC2/ANAPC10/PHC3/ANAPC13/PHC2/ANAPC11/FZR1/RBX1/BCOR/PCGF5/CDC26/CBX7	38
CC	GO:0000123	histone acetyltransferase complex	67/10725	85/19717	2.32202125360321e-06	2.67031471617011e-05	1.54470552571244e-05	RUVBL1/KAT2A/MRGBP/ACTL6A/UBAP2L/JADE3/YEATS2/TAF4/TAF2/WDR5/POLE3/TAF5/RUVBL2/YEATS4/TADA1/MORF4L2/DPF1/OGT/TRRAP/MSL3/KANSL2/TAF5L/SUPT7L/PHF20/ZZZ3/EP400/ATXN7L3/HCFC1/MAP3K7/MSL2/TADA2A/SUPT20H/KANSL3/TAF6L/MSL1/RSF1/TAF6/BRD8/ENY2/SUPT3H/KANSL1/BRPF1/KANSL1L/MEAF6/EP300/MCRS1/ING5/DR1/KAT6A/EPC2/DPF2/TAF12/KAT7/TAF9/TAF10/USP22/BRPF3/MORF4L1/KAT8/CREBBP/JADE2/EPC1/BRD1/ING3/POLE4/PHF10/KAT2B	67
CC	GO:1902554	serine/threonine protein kinase complex	69/10725	88/19717	2.3369549639584e-06	2.67031471617011e-05	1.54470552571244e-05	CDK1/CKS2/CCNB2/CCNB1/CCNF/CCNA2/PCNA/CKS1B/CCNE2/CDK2/CCNJ/CDK12/GTF2H3/CCNI2/PHKG2/CCNE1/CDK13/GTF2H4/CDK6/CCNK/BCCIP/RB1/CCNO/CCND1/CCNT2/CDK4/CHUK/CNTD2/GTF2H2C/ERCC2/MMS19/CCNT1/MAP3K7/PYCARD/CDK7/SNW1/ERCC3/CDK5/ACVR1/ACVR1B/GTF2H1/IKBKB/PHKA2/RB1CC1/ACVR2B/MNAT1/TGFBR1/WDR41/CCNB3/IFIT5/ATG13/TBC1D5/ERN1/PHKG1/GTF2H2/CDK9/UVRAG/SMCR8/CCNY/CDKN2D/CCNH/CCNG2/ACVR1C/C9orf72/CDK5R1/IKBKG/CCNA1…	69
CC	GO:0010494	cytoplasmic stress granule	54/10725	66/19717	2.70415150260654e-06	3.04510973554389e-05	1.76151440368115e-05	PABPC1L/G3BP1/ATXN2L/GRB7/NUFIP2/TARDBP/LARP1/CAPRIN1/ELAVL1/TIA1/KPNB1/PABPC3/PUM1/LARP4/STAU1/DHX36/ATXN2/LARP4B/PABPC1/FMR1/MOV10/KHSRP/EIF2S1/IGF2BP1/HNRNPK/TIAL1/OGFOD1/DDX19A/ZFAND1/DDX1/LSM14A/DYRK3/GIGYF2/VCP/RBM4/PUM2/PABPC4/ROCK1/RC3H1/RPTOR/RBM23/YBX1/CASC3/DDX6/G3BP2/LIN28A/DDX19B/EIF4E/DDX3X/C9orf72/CTSG/PRKAA2/ZFP36/PABPC1L2A	54
CC	GO:0005838	proteasome regulatory particle	21/10725	21/19717	2.77206754871771e-06	3.07699497907665e-05	1.77995916286084e-05	PSMD14/PSMD11/PSMD12/PSMD1/ADRM1/PSMD13/PSMC4/PSMD3/PSMD7/PSMC6/PSMD2/PSMD4/PSMC2/PSMD5/PSMD10/PSMD6/PSMC1/PSMC3/PSMD9/PSMC5/PSMD8	21
CC	GO:0005814	centriole	102/10725	139/19717	2.98683415374309e-06	3.26869033444843e-05	1.89084979043484e-05	CEP55/STIL/TOP2A/WDR62/PLK1/PLK4/AURKA/CCNF/MAPK15/SASS6/POC1A/ODF2/KIF24/CEP135/CEP83/WDR34/CEP152/POC5/AGBL2/CCSAP/WDR90/RAN/MPHOSPH9/NEDD1/CEP78/CEP170/POC1B/C2CD3/TUBG1/FGFR1OP/CEP76/CCDC78/IQCB1/SPICE1/WRAP73/CEP295/TUBGCP3/SCLT1/CENPJ/BCCIP/CEP192/TSGA10/SDCCAG8/ODF2L/CEP164/OFD1/FBF1/KIF2A/SFI1/IFT52/LRRCC1/CEP250/ALMS1/MKS1/RP2/CCP110/CEP41/RTTN/IFT88/KIF3A/FOPNL/CEP290/CNTROB/RABL2B/PCNT…	102
CC	GO:0016605	PML body	76/10725	99/19717	3.19458394564754e-06	3.44748850801131e-05	1.99427974384722e-05	BLM/RAD51/RFWD3/CHEK2/RDM1/TOPBP1/ATR/NR2C1/PATL1/TRIM27/TDG/IKBKE/SMC6/NBN/RNF6/TERT/HIRA/TOP3A/RB1/SP3/ELF4/SUMO1/DAXX/ZNF451/HSF1/SP100/USP7/CASP8AP2/UBE2I/ZMYM2/TCF7L2/SENP2/RPA2/SMC5/PML/NSMCE2/RNF111/RNF4/TP53/ATRX/SUMO2/UBN1/MTOR/AKAP8L/RPA1/RPAIN/EIF3E/KAT6A/MAGEA2/LRCH4/CBX5/CDK9/SQSTM1/SP140/SUMO3/PARK7/MAGEA2B/SIRT1/PIAS2/KLHL20/PIAS1/SKI/CIITA/TRIM8/HMBOX1/HIPK1/RGS14/THAP1/PIAS4/ANKR…	76
CC	GO:0005769	early endosome	232/10725	350/19717	3.35885518314627e-06	3.56227275362794e-05	2.0606793548725e-05	RCC2/KIFC1/ATP11A/F2R/HSPD1/FCGR1A/LAMP3/MYO1B/DTX3L/CMTM6/PMEPA1/LIPG/CLCN5/TRIM27/WDFY1/SNX8/SNX5/KREMEN2/STX6/APOE/DERL1/HAVCR2/TMEM165/ANKRD13B/ATP6V0D2/VAC14/TM9SF4/VPS33A/TFRC/RAB22A/AP1AR/SPHK1/FCGR1B/ABCA7/PCSK9/USP10/ALS2/CCDC93/PTP4A2/GPR107/CLCN4/NCSTN/NOX1/PSEN1/RAB29/LMTK2/LRP6/HGS/PHB/RAB20/NIPA2/NIPA1/MGRN1/VPS8/NRP1/SYNDIG1/STEAP2/EHD4/SNX27/PTPN1/RUSC1/STAM/MTMR2/PICALM/LAPTM4B/V…	232
CC	GO:0000932	P-body	66/10725	84/19717	3.3926407177409e-06	3.56227275362794e-05	2.0606793548725e-05	AJUBA/PATL1/MEX3A/TOP1/AGO2/POLR2D/CAPRIN1/CNOT2/DCP2/PSMA4/PUM1/PATL2/POLR2G/YTHDF2/PAN3/CNOT7/LSM4/MOV10/PSMA2/BTBD1/DIS3L2/PSMC2/RC3H2/CARHSP1/CNOT3/LSM2/XRN1/LSM6/PAN2/UPF1/SAMD4B/CNOT8/LSM14A/AGO1/MEX3B/TNRC6A/DCP1A/EDC3/PSMA6/EDC4/AGO3/TRIM5/DCPS/ZC3H12D/PNRC2/TRIM21/PSMC3/TRIM71/SQSTM1/APOBEC3H/RC3H1/DDX6/APOBEC3F/LIN28A/BTBD2/CNOT1/EIF4E/LIMD1/ZC3H12A/C9orf72/TNRC6B/LSM1/LSM3/EIF4ENIF1/CP…	66
CC	GO:0010008	endosome membrane	309/10725	479/19717	3.51811363474987e-06	3.64476572560087e-05	2.10839932917642e-05	RCC2/SNX10/DCSTAMP/FCGR1A/LAMP3/MYO1B/DTX3L/CMTM6/PMEPA1/SLC11A1/CLCN5/SCAMP3/SNX8/IKBKE/GNPNAT1/SNX5/KREMEN2/PDIA3/IRAK1/MITD1/TMEM165/LTV1/ATP6V0D2/ABHD17C/VAC14/ATP13A2/AP1G2/RAP2C/VPS33A/IFITM3/TFRC/AP2B1/RAB15/RAB22A/SPHK1/RAB11FIP4/FCGR1B/ABCA7/ATP6AP1/IRF7/PCSK9/ZFYVE27/PMEL/SPG21/TCIRG1/TBK1/ATP6V0B/CLCN4/VAMP7/STEAP1/NPC1/NCSTN/RAC1/MREG/RABEPK/PSEN1/CLTC/TM9SF2/SLC38A9/CHMP4C/LRP6/HGS/U…	309
CC	GO:0030119	AP-type membrane coat adaptor complex	39/10725	45/19717	4.21304348144646e-06	4.3072826119525e-05	2.491647599138e-05	FCHO1/AP3M2/AP1G2/VPS33A/AP2B1/AP5Z1/HIP1/AFTPH/AP4B1/HIP1R/AP1S1/PICALM/AP1M2/VPS41/AP4M1/AP3D1/AP5S1/AP2S1/AP3M1/AP3B1/KIAA1107/TBC1D5/AP1G1/AP5B1/AP4E1/SYNRG/EPS15/AP2A1/SGIP1/AP5M1/AP2A2/VPS18/VPS39/FCHO2/AP3S2/AP2M1/AP1B1/SLC18A3/AP3B2	39
CC	GO:1905368	peptidase complex	69/10725	89/19717	4.86873804315081e-06	4.91299929808854e-05	2.84203847494927e-05	PSMD14/PSMD11/PSMD12/PSMB2/PSMD1/USP14/PSME3/PSMA1/PSME4/PSMB3/ADRM1/PSMA4/PSMA3/PSMA7/PSMA5/PSMD13/SEC11A/TADA1/TRRAP/PSMC4/PSMD3/PSMB7/PSMD7/PSMA2/PSMC6/ATXN7L3/PSMB4/PSMB1/PSMD2/PSMF1/SUPT20H/PSMD4/PSMC2/TAF6L/UCHL5/TAF6/PSMD5/PSMB8/PSMB5/IDE/PSMB9/UBQLN1/ENY2/UBQLN4/PSMD10/RAD23B/PSMD6/UBE3A/UBE3C/SPG7/PSME2/VCP/UBR1/PSMA6/AFG3L2/SPCS2/PSMC1/PSMC3/TAF12/TAF9/PSMD9/RAD23A/USP22/PSMC5/PAAF1/PSM…	69
CC	GO:0030132	clathrin coat of coated pit	20/10725	20/19717	5.10055249949487e-06	5.08093498988143e-05	2.93918477366304e-05	FCHO1/AP2B1/HIP1/CLTC/HIP1R/PICALM/CLTA/AP2S1/KIAA1107/TBC1D5/SYNJ1/EPS15/AP2A1/SGIP1/AP2A2/FCHO2/AP2M1/EPS15L1/SLC18A3/CLTB	20
CC	GO:0030120	vesicle coat	48/10725	58/19717	5.23361034794041e-06	5.14748764601227e-05	2.97768370229254e-05	FCHO1/AP1G2/AP2B1/SEC23B/HIP1/KLHL12/COPB1/COPG1/COPB2/COPZ1/COPA/AFTPH/PDCD6/CLTC/HIP1R/AP1S1/NECAP2/PICALM/CLTA/TMED3/SAR1A/ARCN1/AP2S1/COPG2/KIAA1107/ARFGAP3/SCYL1/TMED7/TBC1D5/AP1G1/SYNRG/EPS15/AP2A1/CLTCL1/SEC24D/SGIP1/ARFGAP2/AP2A2/SEC24B/FCHO2/NECAP1/AP2M1/SEC13/PEF1/SLC18A3/CLTB/COPZ2/NCALD	48
CC	GO:1905354	exoribonuclease complex	24/10725	25/19717	5.32026545105491e-06	5.16730781933708e-05	2.98914914157953e-05	PNPT1/EXOSC2/NVL/EXOSC9/WDR74/EXOSC5/EXOSC8/SUPV3L1/DIS3/ZFC3H1/EXOSC10/EXOSC3/EXOSC4/LAS1L/MPHOSPH6/KHSRP/DIS3L2/CARHSP1/EXOSC7/EXOSC1/EXOSC6/DIS3L/C1D/GTPBP1	24
CC	GO:0030125	clathrin vesicle coat	27/10725	29/19717	6.57770116751556e-06	6.23277293556047e-05	3.60549216755988e-05	FCHO1/AP1G2/AP2B1/HIP1/AFTPH/CLTC/HIP1R/AP1S1/NECAP2/PICALM/CLTA/AP2S1/KIAA1107/TBC1D5/AP1G1/SYNRG/EPS15/AP2A1/CLTCL1/SGIP1/AP2A2/FCHO2/NECAP1/AP2M1/SLC18A3/CLTB/NCALD	27
CC	GO:0030131	clathrin adaptor complex	27/10725	29/19717	6.57770116751556e-06	6.23277293556047e-05	3.60549216755988e-05	FCHO1/AP3M2/AP1G2/AP2B1/HIP1/AFTPH/AP4B1/HIP1R/AP1S1/PICALM/AP1M2/AP4M1/AP2S1/AP3M1/AP3B1/KIAA1107/TBC1D5/AP1G1/SYNRG/EPS15/AP2A1/SGIP1/AP2A2/FCHO2/AP2M1/AP1B1/SLC18A3	27
CC	GO:0000151	ubiquitin ligase complex	189/10725	282/19717	9.37590808157439e-06	8.70996867608583e-05	5.03848353950911e-05	DTL/BUB1B/UBE2C/ENC1/CKS2/CDC20/CCNF/DCAF13/TRAF2/CKS1B/BRCA1/ZSWIM4/SKP2/CBX2/FBXL6/UBE2S/RAD18/KCTD13/CBX8/CACYBP/DCAF7/FBXO45/BARD1/DERL1/ANAPC1/CBX4/ANAPC7/OTULIN/RNF2/ANAPC5/UBE2D1/DCUN1D5/PCGF1/TNFAIP1/UBE3D/CDC27/CUL4A/TSPAN17/GID8/VHL/GLMN/MED20/DCAF12/KLHL12/UBE2V1/RBCK1/DCAF15/RNF168/CAND1/MED1/DYRK2/PCGF2/ANKIB1/RNF19A/TRPC4AP/MED30/FBXL8/BRCC3/PDCD6/DCUN1D1/BRAP/DCAF17/DCAF16/MED12/CD…	189
CC	GO:0000178	exosome (RNase complex)	23/10725	24/19717	9.41618235252522e-06	8.70996867608583e-05	5.03848353950911e-05	PNPT1/EXOSC2/NVL/EXOSC9/WDR74/EXOSC5/EXOSC8/SUPV3L1/DIS3/ZFC3H1/EXOSC10/EXOSC3/EXOSC4/MPHOSPH6/KHSRP/DIS3L2/CARHSP1/EXOSC7/EXOSC1/EXOSC6/DIS3L/C1D/GTPBP1	23
CC	GO:0099023	tethering complex	53/10725	66/19717	9.78363774193391e-06	8.94339591233253e-05	5.17351494217434e-05	EXOC6/HOOK1/VPS33A/ZW10/COG2/EXOC8/TNFAIP2/RINT1/EXOC1/VPS54/VPS8/COG3/EXOC3L1/COG5/VPS16/VPS33B/TRAPPC4/VPS41/EXOC2/COG6/HOOK2/EXOC3L2/SH3BP1/TRAPPC2/TGFBRAP1/COG1/COG7/EXOC4/COG4/TRAPPC3/TRAPPC3L/VPS53/VPS52/GOLGA3/TRAPPC11/RAB10/TRAPPC2L/COG8/EXOC5/TRAPPC9/EXOC3L4/HOOK3/NBAS/VPS18/VPS39/TRAPPC8/STX17/TRAPPC10/CDC42/EXOC3/TRAPPC12/MYRIP/SYNPO2	53
CC	GO:1904813	ficolin-1-rich granule lumen	91/10725	124/19717	1.00003360763713e-05	9.03518736202384e-05	5.22661383673261e-05	HSP90AA1/PSMD14/PSMD11/HSP90AB1/ILF2/PSMD12/ARPC5/MMP9/PAFAH1B2/CCT8/CSNK2B/CTSB/PSMA5/KPNB1/PSMD13/ACTR2/CDK13/PKM/PPIA/MIF/ACLY/PSMD3/C1orf35/APAF1/PSMB7/HK3/CAND1/GUSB/PSMD7/CTSS/COTL1/PSMA2/PRDX4/HMGB1/GNS/PSMB1/PSMD2/CTSZ/PSMC2/GLB1/CTSD/SERPINA1/GSDMD/JUP/ATG7/PDAP1/GPI/NME2/CANT1/IDH1/CTSH/COMMD3/PSMD6/COMMD9/VCP/HUWE1/MVP/ASAH1/KCMF1/IMPDH1/HSPA6/HSPA1B/TNFAIP6/PGM2/PSMC3/ARSB/XRCC6/APEH/…	91
CC	GO:1905348	endonuclease complex	29/10725	32/19717	1.12325294318742e-05	0.000100318107684669	5.80313377787087e-05	RPP25/POP1/AGO2/TSEN54/RPP40/DHX9/POP5/DROSHA/TARBP2/TSEN2/RPP38/LAS1L/TRMT10C/CLP1/POP7/RPP21/DGCR8/AGO1/RPP30/AGO3/ERN1/DICER1/TSEN34/PRKRA/POP4/HSD17B10/RAG1/RPP14/ZFP36	29
CC	GO:0001726	ruffle	121/10725	172/19717	1.25215693630287e-05	0.000110559765853105	6.39558626556608e-05	KIF18A/FAP/NME1/PODXL/TNFRSF12A/SPATA13/FERMT1/SNX5/FGD6/SPRY4/ADAM17/ARAP3/RAB22A/PTPRJ/PPP1R9B/MYO6/WWC1/EPS8L3/ABCA7/VIL1/CDK6/ALS2/FSCN1/THEM4/CD2AP/CTTN/SKAP1/RAC1/EPB41L5/ARHGEF7/PSD4/PIP5K1A/EPS8/TWF1/SRC/DIAPH1/HIP1R/MTMR14/INPP5E/IQGAP1/PLCG1/MYH9/TRPV4/ITGB1/NME2/ANXA2/TRPM7/S100A11/MYO10/ATP6V1B2/SH3YL1/EZR/ITGAV/CAPG/EPHA2/ARF4/LIMA1/DDX58/S100A6/PAK1/PLEKHA1/NF2/IFIT5/ARHGEF2/CIB1/CY…	121
CC	GO:0031252	cell leading edge	261/10725	403/19717	1.27451227783461e-05	0.000111269217963764	6.43662616954915e-05	KIF18A/FAP/NME1/LIMK1/RAB3IP/PODXL/THY1/AJUBA/TNFRSF12A/SPATA13/FERMT1/SNX5/ARPC5/FGD6/SRGAP2/SPRY4/PTK2/ADAM17/ARAP3/KCNC3/TUBG1/AKAP5/FAT1/SLC39A6/RAB22A/PTPRJ/ACTR2/VEZT/SCRIB/PPP1R9B/MYO6/WWC1/EPS8L3/ABCA7/VIL1/CDK6/PLEK2/ALS2/FSCN1/THEM4/PLXND1/NHS/CD2AP/ATP2B1/EXOC8/STX3/PIEZO1/SSX2IP/VAMP7/CTTN/SKAP1/RAC1/EPB41L5/ARHGEF7/KDF1/SLC39A14/PRKCI/PSD4/PIP5K1A/EPS8/TWF1/SRC/DIAPH1/IGF2BP1/SYNE2/H…	261
CC	GO:0005669	transcription factor TFIID complex	34/10725	39/19717	1.36331848997511e-05	0.000117341493598048	6.78789104739777e-05	GTF2E1/TAF4/TAF2/GTF2H3/TAF5/GTF2H4/TAF11/TAF4B/ERCC2/TAF6L/ERCC3/TAF6/TCEA1/TAF1/TAF3/SUPT3H/GTF2A1/TP53/TAF7L/TAF8/TBPL1/GTF2E2/TAF1L/TBP/GTF2A2/GTF2H2/TAF12/TAF9/TAF10/ERCC4/GTF2F1/TBPL2/TAF13/ERCC1	34
CC	GO:0072686	mitotic spindle	81/10725	109/19717	1.38679096056335e-05	0.000117341493598048	6.78789104739777e-05	ECT2/KIF18B/KIF23/TPX2/KIF18A/ASPM/CDK1/CKAP2L/KIF11/RCC2/NUSAP1/SPAG5/CENPE/AURKB/MAD2L1/SKA1/AURKA/KIFC1/CDC7/TACC3/KIF20B/EML4/KNSTRN/KAT2A/RAE1/KIF22/NUP62/ATAT1/RACGAP1/MISP/ESPL1/CCSAP/YEATS2/RANGAP1/TBL1XR1/MAD1L1/SMC1A/HNRNPU/IQCB1/PKP4/SMC3/HECW2/CEP295/TPR/BCCIP/MAK/HAUS3/MAPRE1/CTTN/KDF1/CLTC/STAG2/DIAPH1/HSF1/AAAS/EFHC1/EML3/TNKS/GPSM2/CAPG/DCDC2/STAG1/PKHD1/CDK5RAP2/KATNA1/EML2/FAM16…	81
CC	GO:0005925	focal adhesion	262/10725	405/19717	1.38937161016994e-05	0.000117341493598048	6.78789104739777e-05	KIF23/FAP/LIMK1/NOX4/SH3KBP1/PLAU/THY1/HMGA1/AJUBA/ARPC1B/PTPN12/MAP4K4/ATAT1/CASK/MISP/G3BP1/ITGA2/ADAM10/PVR/MTF2/GRB7/XIRP1/PLAUR/FERMT1/PDIA3/PPFIA1/ARPC5/PDGFRB/HSPA5/HSP90B1/SPRY4/YWHAB/PTK2/TNS3/ADAM17/ITGA11/MMP14/PTK7/STX16/YWHAG/LMLN/ITGB8/SENP1/MPZL1/FAT1/CD46/ACTR2/GIT1/TADA1/HSPA9/PPIA/MDC1/ITGA6/YWHAZ/FZD2/NHS/PABPC1/LIMS1/LASP1/MAPRE1/NCSTN/CTTN/ARPC5L/RAC1/ICAM1/EPB41L5/ARHGEF7/CL…	262
CC	GO:0030687	preribosome, large subunit precursor	22/10725	23/19717	1.66384584489275e-05	0.000139011636718459	8.04145077271314e-05	BOP1/MRTO4/NIP7/EBNA1BP2/WDR12/RRP15/MAK16/RRP1/RRP1B/NOC2L/PPAN/RRS1/PES1/WDR74/ZNF593/LAS1L/EIF6/FTSJ3/RPF1/ZNF622/FBXW9/WDR37	22
CC	GO:0000307	cyclin-dependent protein kinase holoenzyme complex	36/10725	42/19717	1.71997734580626e-05	0.000142172595499092	8.22430376998067e-05	CDK1/CKS2/CCNB2/CCNB1/CCNF/CCNA2/PCNA/CKS1B/CCNE2/CDK2/CCNJ/CDK12/CCNI2/CCNE1/CDK13/CDK6/CCNK/BCCIP/RB1/CCNO/CCND1/CCNT2/CDK4/CNTD2/CCNT1/CDK7/SNW1/MNAT1/CCNB3/CDK9/CCNY/CDKN2D/CCNH/CCNG2/CCNA1/CDKN1A	36
CC	GO:0005770	late endosome	172/10725	256/19717	1.86401178799503e-05	0.000152267403704741	8.80826138073895e-05	F2R/LAMP3/SLC11A1/GNPNAT1/DERL1/MITD1/TMEM165/LTV1/ANKRD13B/VAC14/ATP13A2/VPS33A/IFITM3/CCZ1B/RAB22A/AP1AR/PCSK9/PMEL/TCIRG1/CCZ1/EXOC8/CLCN4/VAMP7/NPC1/CTSS/MREG/SLC38A9/CHMP4C/HGS/SRC/ARF1/MON1B/LAMP2/ANKRD13D/LAMTOR5/CTSL/CD68/LAPTM4B/CTNS/VPS16/MCOLN2/VPS33B/LAMP1/CHMP4A/ANXA2/OSBPL9/CTSH/VPS41/CLEC16A/LITAF/TMEM9/GRN/PIK3R4/RNF13/PIKFYVE/SNX14/TMEM106B/STARD3NL/RNF215/STEAP3/CLN3/RAB7A/AP5S1…	172
CC	GO:1902555	endoribonuclease complex	28/10725	31/19717	1.88129610754893e-05	0.000152267403704741	8.80826138073895e-05	RPP25/POP1/AGO2/TSEN54/RPP40/DHX9/POP5/DROSHA/TARBP2/TSEN2/RPP38/LAS1L/TRMT10C/CLP1/POP7/RPP21/DGCR8/AGO1/RPP30/AGO3/ERN1/DICER1/TSEN34/PRKRA/POP4/HSD17B10/RPP14/ZFP36	28
CC	GO:0005689	U12-type spliceosomal complex	25/10725	27/19717	1.93830586907376e-05	0.000155264294873228	8.98162350618011e-05	SNRPD1/SF3B3/SNRPG/SNRPE/SNRPF/SNRPB/DHX15/SF3B4/SNRNP48/LSM7/SF3B1/SNRPD3/SNRPD2/SF3B2/RBM41/SF3B6/RNPC3/PHF5A/ZRSR2/YBX1/PDCD7/SNRNP35/ZCRB1/SF3B5/SNRNP25	25
CC	GO:0005924	cell-substrate adherens junction	263/10725	408/19717	1.97420447220023e-05	0.000156526211724447	9.05462201535443e-05	KIF23/FAP/LIMK1/NOX4/SH3KBP1/PLAU/THY1/HMGA1/AJUBA/ARPC1B/PTPN12/MAP4K4/ATAT1/CASK/MISP/G3BP1/ITGA2/ADAM10/PVR/MTF2/GRB7/XIRP1/PLAUR/FERMT1/PDIA3/PPFIA1/ARPC5/PDGFRB/HSPA5/HSP90B1/SPRY4/YWHAB/PTK2/TNS3/ADAM17/ITGA11/MMP14/PTK7/STX16/YWHAG/LMLN/ITGB8/SENP1/MPZL1/FAT1/CD46/ACTR2/GIT1/TADA1/HSPA9/PPIA/MDC1/ITGA6/YWHAZ/FZD2/NHS/PABPC1/LIMS1/LASP1/MAPRE1/NCSTN/CTTN/ARPC5L/RAC1/ICAM1/EPB41L5/ARHGEF7/CL…	263
CC	GO:0030055	cell-substrate junction	265/10725	412/19717	2.32619084795647e-05	0.000182570736248705	0.000105612279859374	KIF23/FAP/LIMK1/NOX4/SH3KBP1/PLAU/THY1/HMGA1/AJUBA/ARPC1B/PTPN12/MAP4K4/ATAT1/CASK/MISP/G3BP1/ITGA2/ADAM10/PVR/MTF2/GRB7/XIRP1/PLAUR/FERMT1/PDIA3/PPFIA1/ARPC5/PDGFRB/HSPA5/HSP90B1/SPRY4/YWHAB/PTK2/TNS3/ADAM17/ITGA11/MMP14/PTK7/STX16/YWHAG/LMLN/ITGB8/SENP1/MPZL1/FAT1/CD46/ACTR2/GIT1/TADA1/HSPA9/PPIA/MDC1/ITGA6/YWHAZ/FZD2/NHS/PABPC1/LIMS1/LASP1/MAPRE1/NCSTN/CTTN/ARPC5L/RAC1/ICAM1/EPB41L5/ARHGEF7/CL…	265
CC	GO:0005905	clathrin-coated pit	54/10725	69/19717	3.23718516373227e-05	0.000251529287221997	0.00014550295420144	FCHO1/CEMIP/HSPD1/AP1S3/ATAT1/TFRC/AP2B1/SPHK1/MYO6/HIP1/SH3BP4/CTTN/CLTC/HIP1R/AP1S1/NECAP2/PICALM/CLTA/DNM1L/ARRB2/DAB2/AP2S1/REPS1/KIAA1107/TNK2/TBC1D5/SYNJ1/EPS15/AP2A1/CLTCL1/APP/AMN/SGIP1/DNM2/AP2A2/RAB35/LRP2/AAK1/OCRL/LRP12/FCHSD2/CUBN/INPP5F/FCHO2/NECAP1/AP2M1/SORT1/EPS15L1/SLC2A4/SLC18A3/SNAP91/VLDLR/CLTB/FNBP1	54
CC	GO:1902911	protein kinase complex	80/10725	109/19717	3.36468404357751e-05	0.000258847475431656	0.000149736330026847	CDK1/CKS2/CCNB2/CCNB1/CCNF/CCNA2/PCNA/CKS1B/CCNE2/CDK2/CCNJ/CDK12/GTF2H3/CCNI2/PHKG2/CCNE1/CDK13/GTF2H4/CDK6/CCNK/BCCIP/RB1/CCNO/CCND1/PRKAA1/LAS1L/CCNT2/CDK4/CHUK/CNTD2/GTF2H2C/ERCC2/MMS19/CCNT1/MAP3K7/PYCARD/CDK7/SNW1/ERCC3/CDK5/ACVR1/ACVR1B/GTF2H1/IKBKB/PHKA2/INSR/RB1CC1/ACVR2B/MNAT1/TGFBR1/WDR41/CCNB3/IFIT5/ATG13/TBC1D5/ERN1/PHKG1/MAP3K5/GTF2H2/CDK9/UVRAG/PRKAR2A/PRKAR1A/SMCR8/CCNY/CDKN2D/PRK…	80
CC	GO:0043025	neuronal cell body	314/10725	497/19717	3.67021141803408e-05	0.000279583752138478	0.000161731710577972	TPX2/LRP8/AURKA/TRPM2/SLC38A7/HSP90AA1/CAD/EPHB2/THY1/KCNJ14/HSP90AB1/CIT/G3BP1/ADAM10/GDPD5/TOP1/APOE/FUS/ATP13A2/ITPR3/MAGOHB/ADNP/UCN/ERMN/CANX/KCNC3/PMM2/KLHL17/ZPR1/EIF4A3/ELK1/RTN4R/STAU1/SMN1/DHX36/HDAC1/PLXDC1/DGKI/ALS2/CTSV/PPT1/AGFG1/YKT6/ATP2B1/PRKAA1/FMR1/CHRNA10/PSEN1/RTN4RL2/ARHGEF7/PCP2/SEMA4F/LMTK2/TMEM50A/LRP6/CYBA/FXR1/RRM1/HCFC1/PYCARD/RBM8A/TMPRSS3/ACSL4/NRP1/HIP1R/KCNE3/HCN3/…	314
CC	GO:0000784	nuclear chromosome, telomeric region	90/10725	125/19717	3.87433098567635e-05	0.000292267492802963	0.000169068914755626	CDK1/BRCA2/RAD51/DNA2/ORC1/MCM2/MCM4/CBX3/FEN1/PCNA/DCLRE1B/RAD51D/MSH2/MCM3/NAT10/ATR/MCM7/THOC2/MCM6/ORC2/PRKDC/SSB/POLD1/PIF1/MEN1/XRCC3/THOC6/GAR1/ORC5/MCM5/NBN/DCLRE1A/THOC1/PARP1/DCLRE1C/KDM1A/WRNIP1/NABP2/XRCC5/TERT/ALYREF/ORC3/HAT1/NABP1/ORC4/SLX4/POT1/TELO2/SP100/THOC3/PINX1/POLR2B/RPA2/PML/APEX1/UPF1/TP53BP1/TNKS/CBX1/SMCHD1/XRCC1/ACD/CDC73/ATRX/SIRT6/LIG4/PPP1CA/THOC5/ATM/RPA1/SIRT7/DD…	90
CC	GO:0031301	integral component of organelle membrane	145/10725	214/19717	4.28514940170662e-05	0.000320150104339043	0.000185198258555539	BID/QSOX2/TMEM201/SLC8B1/SLC35A2/FKTN/STX6/TOMM40/COA1/ATP13A2/SFXN1/SLC25A17/TRABD2A/STX16/TIMM17A/VOPP1/FAR2/ACER3/SLC25A19/TEX261/SLC35B2/YIF1B/CSGALNACT2/LEMD2/LFNG/VAMP7/NPC1/MCUR1/SLC27A2/TIMM23/SLC38A9/POMGNT1/SLC35B1/PISD/SLC35B3/TMEM177/STEAP2/UBIAD1/LAMP2/SLC35B4/BET1L/ERGIC3/MFN1/LAMP1/UNC50/CLSTN1/BET1/SLC35A1/COQ2/SLC39A13/STX1A/PEX13/IER3IP1/L2HGDH/RHOT2/ABCD1/TVP23B/MCU/AGK/COX18/E…	145
CC	GO:0005876	spindle microtubule	47/10725	59/19717	4.62649757594543e-05	0.00033985782473273	0.000196598646834486	KIF18B/KIF18A/SKA3/CDK1/KIF11/KIF4A/PLK1/NUSAP1/CENPE/AURKB/KNTC1/SKA1/PRC1/AURKA/BIRC5/MISP/CCSAP/PSRC1/HAUS2/TUBG1/HNRNPU/POLB/ZW10/KIF3B/CDC27/CEP295/TUBGCP3/MAPRE1/KIF2A/CLTC/CDC16/SKA2/KIF3A/NEIL2/PARP4/BOD1/CSNK1D/AURKC/BOD1L1/CUL3/FAM161A/CLASP1/NUMA1/RAB11A/CLASP2/KIFAP3/CALM2	47
CC	GO:0033116	endoplasmic reticulum-Golgi intermediate compartment membrane	55/10725	71/19717	4.6364130529819e-05	0.00033985782473273	0.000196598646834486	DCSTAMP/VMP1/VMA21/TAP2/COL7A1/TMEM199/CTSC/SLC35C2/TAPBP/BCAP31/TAP1/ATP6AP1/F5/YKT6/PIEZO1/KDELR1/TMED5/TMED2/CTSZ/ERGIC3/SERPINA1/CALR/TMED3/BET1/CD55/ASPSCR1/SURF4/TMED9/CNIH1/SPPL3/PRRG4/CSNK1D/RAB2A/TMED10/TMED7/TGFA/ERGIC2/GOSR2/GOLGA2/SEC22B/AZIN2/LMAN1/WHAMM/LAMP5/MCFD2/GORASP1/LMAN2/STX17/MPPE1/TBC1D20/CLN8/TMED1/LMAN1L/GRIA1/COPZ2	55
CC	GO:0005911	cell-cell junction	291/10725	459/19717	4.80647916798227e-05	0.000349031244254413	0.000201905224272349	ECT2/IQGAP3/CLDN1/ILDR1/SAPCD2/CLDN7/EPCAM/SH3KBP1/MARVELD3/MAPK15/FHOD1/CLDN4/CDH3/PODXL/KRT18/CDCA3/AJUBA/FGFR4/LYN/LSR/CASK/CDH24/ATP2A2/RPGRIP1L/PVR/OXTR/CLDN14/F11R/MTDH/CLDN16/HAMP/PNN/TRAF4/PARD6B/ADAM17/RAP2C/BAIAP2L1/PANX1/PTK7/BAIAP2L2/FAT1/PTPRJ/NPHP4/CDH11/CDH6/PKP4/SCRIB/VEGFA/MARVELD2/SIPA1L3/ITGA6/PLXDC1/PTPN6/CLDN3/DSG2/CLDN12/MYO1E/FSCN1/KRT8/NHS/GRHL2/PKP3/CNKSR1/LIMS1/CD2AP/PRK…	291
CC	GO:0060205	cytoplasmic vesicle lumen	219/10725	338/19717	5.88192835985278e-05	0.000423172068111631	0.000244793704644945	FAM49B/TIMP1/HSP90AA1/DSN1/PSMD14/PSMD11/TUBB/HSP90AB1/CXCL1/SERPINE1/FUCA2/HSPH1/NIT2/ILF2/GCA/CCT2/CHI3L1/HPSE/PSMD12/SPARC/PSMD1/NHLRC3/ARPC5/APOE/GLA/FAF2/HSP90B1/GGH/PDGFB/CTSC/PAFAH1B2/CCT8/HEXB/CSNK2B/GALNS/PSMA5/KPNB1/PSMD13/OSCAR/PA2G4/ACTR2/PKM/CTSA/PPIA/VEGFA/XRCC5/MIF/F5/PTPN6/RNASET2/ACLY/PSMD3/C1orf35/APAF1/PSMB7/PTGES2/KNG1/PDXK/HK3/CAND1/FRK/RNASE2/OLA1/GUSB/MMP8/PSMD7/COTL1/HYOU1…	219
CC	GO:0032592	integral component of mitochondrial membrane	56/10725	73/19717	6.48932706450081e-05	0.000462587810010746	0.000267594655387914	BID/SLC8B1/TOMM40/COA1/SFXN1/TIMM17A/SLC25A19/MCUR1/TIMM23/PISD/TMEM177/MFN1/COQ2/L2HGDH/RHOT2/MCU/AGK/COX18/SPG7/ABCB10/TOMM20/DNAJC11/SCO2/BAK1/IMMT/TIMM23B/APOO/FUNDC1/AFG3L2/GDAP1/ABCB6/PET100/MFF/COX11/MICU1/TMEM70/UQCC3/PPOX/CHCHD6/SCO1/CHCHD3/TIMM17B/OXA1L/RHOT1/CPT1A/COX16/TMEM11/APOOL/SLC25A4/PINK1/SMDT1/ETFDH/DMPK/CNR1/MPC1/BNIP3	56
CC	GO:0005875	microtubule associated complex	106/10725	152/19717	7.51858862958686e-05	0.000531085760471726	0.000307218884673071	KIF14/KIF18B/KIF23/KIF18A/KIF20A/KIF11/KIF4A/KIF2C/CDCA8/CENPE/AURKB/KIF15/LRP8/AURKA/BIRC5/KIFC1/KIF20B/KIF26B/KIF22/HAUS7/KIF24/WDR34/HAUS8/KIF4B/KIF12/MAP7/DNAH3/HAUS6/DNAH17/TCTE3/HAUS2/KIF9/KIF3B/KIFC2/STAU1/KIF21B/TPR/HAUS5/DNAH5/HAUS3/DNAH2/KIF2A/FNTA/KIF3A/KIF27/KIF5B/MAP1S/ACTL8/WDR78/YWHAE/DNAH6/DYNC2LI1/SNX4/KATNB1/DISC1/KLC2/KIFC3/DYNC1LI1/HDAC6/AURKC/MID1/CCDC65/DNAH14/TCTEX1D2/DNAH1…	106
CC	GO:0017053	transcriptional repressor complex	63/10725	84/19717	7.70276730617502e-05	0.00053518945281341	0.000309592760755031	DEPDC1/TFAP4/LIN9/HDGF/RBBP8/SUV39H1/YWHAB/TBL1XR1/HDAC2/RLIM/ZNF224/CSNK2A1/GATAD2A/DDX20/RELB/HDAC1/SP3/TBX15/CCND1/SMARCA5/CDX2/RBBP4/RBPJ/CHD4/CTBP2/SP1/HMGB1/REST/MTA2/NCOR2/PHF12/MTA1/RCOR2/BAZ2A/SPEN/GATAD2B/CTBP1/AKIRIN2/N4BP2L2/RBBP7/SIN3A/DR1/CORO2A/RCOR1/CBX5/MTA3/ZFPM1/SIRT1/GPS2/HDAC3/MIER1/ARID4A/NCOR1/SKI/RRP8/GFI1/RCOR3/MBD3/LIN52/C1D/ZBTB16/ELANE/JUN	63
CC	GO:0031983	vesicle lumen	219/10725	339/19717	7.71444256307618e-05	0.00053518945281341	0.000309592760755031	FAM49B/TIMP1/HSP90AA1/DSN1/PSMD14/PSMD11/TUBB/HSP90AB1/CXCL1/SERPINE1/FUCA2/HSPH1/NIT2/ILF2/GCA/CCT2/CHI3L1/HPSE/PSMD12/SPARC/PSMD1/NHLRC3/ARPC5/APOE/GLA/FAF2/HSP90B1/GGH/PDGFB/CTSC/PAFAH1B2/CCT8/HEXB/CSNK2B/GALNS/PSMA5/KPNB1/PSMD13/OSCAR/PA2G4/ACTR2/PKM/CTSA/PPIA/VEGFA/XRCC5/MIF/F5/PTPN6/RNASET2/ACLY/PSMD3/C1orf35/APAF1/PSMB7/PTGES2/KNG1/PDXK/HK3/CAND1/FRK/RNASE2/OLA1/GUSB/MMP8/PSMD7/COTL1/HYOU1…	219
CC	GO:0005849	mRNA cleavage factor complex	19/10725	20/19717	9.07799249550488e-05	0.000624212404336928	0.000361090153291158	CSTF1/CPSF3/ZC3H3/TUT1/CPSF6/CSTF2/CPSF1/CPSF2/CPSF4/PIP5K1A/WDR33/FIP1L1/CLP1/NUDT21/CPSF7/SSU72/CPSF4L/PCF11/CSTF2T	19
CC	GO:0030122	AP-2 adaptor complex	15/10725	15/19717	0.000107499527074303	0.000732694145059064	0.000423843934078738	FCHO1/AP2B1/HIP1/HIP1R/PICALM/AP2S1/KIAA1107/TBC1D5/EPS15/AP2A1/SGIP1/AP2A2/FCHO2/AP2M1/SLC18A3	15
CC	GO:0030686	90S preribosome	27/10725	31/19717	0.000116457253593104	0.000786845965581234	0.000455169311526366	UTP18/BOP1/HEATR1/NOL6/UTP20/UTP6/WDR12/BMS1/NOC4L/WDR3/NOC2L/WDR36/NOP14/MPHOSPH10/PES1/SRFBP1/RRP36/KRI1/IMP4/RSL1D1/RRP7A/IMP3/TBL3/FBXW9/BTRC/FAM207A/WDR37	27
CC	GO:0098573	intrinsic component of mitochondrial membrane	56/10725	74/19717	0.000125628718618966	0.000841495813508077	0.000486782784485469	BID/SLC8B1/TOMM40/COA1/SFXN1/TIMM17A/SLC25A19/MCUR1/TIMM23/PISD/TMEM177/MFN1/COQ2/L2HGDH/RHOT2/MCU/AGK/COX18/SPG7/ABCB10/TOMM20/DNAJC11/SCO2/BAK1/IMMT/TIMM23B/APOO/FUNDC1/AFG3L2/GDAP1/ABCB6/PET100/MFF/COX11/MICU1/TMEM70/UQCC3/PPOX/CHCHD6/SCO1/CHCHD3/TIMM17B/OXA1L/RHOT1/CPT1A/COX16/TMEM11/APOOL/SLC25A4/PINK1/SMDT1/ETFDH/DMPK/CNR1/MPC1/BNIP3	56
CC	GO:0005788	endoplasmic reticulum lumen	200/10725	309/19717	0.000131446314405385	0.00087293834438448	0.000504971446253706	COL10A1/COL1A1/SERPINH1/CLN6/P4HA3/TIMP1/COLGALT1/COL11A1/PLOD3/TXNDC12/P3H1/COL5A2/COL4A1/COL3A1/FUCA2/P4HA1/ADAM10/COL1A2/TMEM132A/SPP1/DNAJC10/EVA1A/MEN1/COL7A1/RCN1/WNT7B/VCAN/VCPIP1/PLAUR/IL23A/PDIA3/UGGT1/APOE/DNAJB11/HSPA5/HSP90B1/POGLUT1/IGFBP3/STC2/EDEM2/COL12A1/CALU/RCN2/PDGFB/CTSC/PDIA4/CANX/RCN3/COL5A1/ADAMTS7/COL8A1/MINPP1/CNPY3/MATN3/COL5A3/GANAB/COL22A1/UGGT2/PCSK9/F5/RNASET2/FKBP1…	200
CC	GO:0051233	spindle midzone	29/10725	34/19717	0.000143499260787223	0.000944906149420953	0.000546602893453562	KIF14/KIF18B/KIF18A/RCC2/PLK1/CDCA8/CENPE/AURKB/AURKA/CDC6/KIF20B/RIF1/RACGAP1/HNRNPU/PKP4/MAPRE1/CTTN/AURKC/CENPV/CTDP1/ARL8A/UNC119/APP/MAPRE2/NUMA1/ARL8B/CDC42/CCDC69/EML1	29
CC	GO:0031256	leading edge membrane	116/10725	170/19717	0.000153142256268419	0.000999928849752615	0.000578432051540157	FAP/NME1/THY1/SPATA13/FERMT1/SPRY4/ADAM17/KCNC3/AKAP5/SLC39A6/PTPRJ/VEZT/PPP1R9B/MYO6/WWC1/EPS8L3/ABCA7/PLEK2/THEM4/PLXND1/ATP2B1/PIEZO1/RAC1/EPB41L5/PSD4/PIP5K1A/EPS8/TWF1/SRC/DIAPH1/SYNE2/HIP1R/TRPV4/ITGB1/PTPRK/SPTBN1/INSR/TRPV1/SH3YL1/EZR/ITGAV/EPHA2/ARF4/DDX58/PAK1/KCNC4/PLEKHA1/ADORA1/NF2/IFIT5/ARHGEF2/CIB1/ANTXR1/C2CD5/DDN/MYO1D/APPL2/PLEK/PDPN/KCNJ11/ANK1/USH2A/SCIMP/LCP1/PDE4A/MYO1G/UNC5…	116
CC	GO:0030139	endocytic vesicle	196/10725	303/19717	0.000160243952422355	0.00103757959193475	0.000600211997231101	FCHO1/CEMIP/HSP90AA1/FCGR1A/SH3KBP1/HSPH1/SLC11A1/TAP2/MSR1/ADAM8/WNT7B/SPARC/UNC93B1/PDIA3/STX6/APOE/HSP90B1/SRGAP2/ATP6V0D2/SCARB1/TAPBP/AP2B1/LPAR2/TAP1/RAB22A/TLR2/SPHK1/RAB11FIP4/MYO6/RAPGEF6/FCGR1B/FZD2/CTLA4/TCIRG1/HIP1/MYO1E/MDM2/CD2AP/ATP6V0B/VAMP7/CACNG8/OCLN/CLTC/HYOU1/CYBA/RAB20/WNT5A/HIP1R/LAMP2/KIF5B/PLEKHG5/STXBP3/PICALM/CLTA/CALR/STXBP2/LAMP1/HLA-B/RAB13/GOLIM4/HEATR5A/ARRB2/HLA-A…	196
CC	GO:0070821	tertiary granule membrane	55/10725	73/19717	0.00017671024721487	0.00112544149250782	0.00065103775289689	OLR1/ATP11A/TRPM2/PLAU/ITGAX/TMC6/CLEC5A/TMEM63A/SLC11A1/ADAM10/ADAM8/NRAS/GPR84/CD47/RAP2C/COPB1/ATP6AP2/FCER1G/NBEAL2/KCNAB2/TSPAN14/CYBA/RAP2B/CEACAM8/LAIR1/MCEMP1/PTAFR/SNAP23/CEACAM1/CD300A/CYBB/SIRPA/LAMTOR2/UBR4/CD93/LILRB2/RAB14/ITGB2/ITGAM/PTPRB/CD177/SIGLEC14/SIGLEC5/CD53/CLEC12A/VAMP8/CLEC4C/HGSNAT/SLC2A3/SVIP/ATP6V0C/CLEC4D/TARM1/SNAP25/MGAM	55
CC	GO:0090734	site of DNA damage	55/10725	73/19717	0.00017671024721487	0.00112544149250782	0.00065103775289689	RAD51/TIMELESS/AUNIP/CBX3/RFWD3/ESCO2/RIF1/RAD18/HELB/PARP9/RBBP8/HUS1/SMC6/ARPC5/NBN/WDR76/PARP1/RPA3/WRAP53/ACTR2/PRPF19/XRCC5/RNF168/SMARCAD1/SMARCAL1/POLH/RNF138/ACTR3/RNF8/MAD2L2/RPA2/WDR70/UBQLN4/OARD1/SMC5/TP53BP1/ADPRHL2/ARPC3/CBX1/ATF2/KDM4D/SMCHD1/ARPC4/TP53/RPA4/VCP/SLFN11/RPA1/RNF169/RAD50/CBX5/HUS1B/SAMHD1/XPC/ARPC1A	55
CC	GO:0070820	tertiary granule	112/10725	164/19717	0.000187236204120555	0.00117741664210213	0.00068110398452565	OLR1/ATP11A/TRPM2/PLAU/ITGAX/TMC6/CLEC5A/TMEM63A/CXCL1/ATAD3B/SLC11A1/ADAM10/NIT2/ILF2/ADAM8/NRAS/MMP9/GPR84/GGH/CD47/RAP2C/OSCAR/PTPN6/TCIRG1/COPB1/ATP6AP2/MMP8/FCER1G/CTSS/NBEAL2/KCNAB2/RAC1/TSPAN14/CYBA/DIAPH1/CHIT1/LAMP2/CTSD/SPTAN1/RAP2B/STXBP3/GSDMD/CEACAM8/STXBP2/LAMP1/CANT1/CNN2/IDH1/LAIR1/CTSH/MCEMP1/CD55/PTAFR/DYNC1LI1/SNAP23/CEACAM1/CD300A/CYBB/TMEM179B/SIRPA/LAMTOR2/ASAH1/UBR4/DSP/DOK…	112
CC	GO:0034451	centriolar satellite	26/10725	30/19717	0.000187901754981549	0.00117741664210213	0.00068110398452565	PLK1/SPAG5/KRT18/CCDC14/CEP72/CEP131/C2CD3/PIBF1/SSX2IP/SDCCAG8/ODF2L/OFD1/FOPNL/CEP290/ZMYND10/PCNT/CCDC66/FLOT1/CCDC113/PAX2/KIAA0753/PCM1/BBS4/HOOK3/BBS9/ALDOB	26
CC	GO:0000177	cytoplasmic exosome (RNase complex)	14/10725	14/19717	0.00019774653925357	0.00121943699206368	0.000705411631255424	PNPT1/EXOSC2/EXOSC9/EXOSC5/EXOSC8/SUPV3L1/DIS3/EXOSC3/EXOSC4/CARHSP1/EXOSC7/EXOSC6/DIS3L/GTPBP1	14
CC	GO:0000346	transcription export complex	14/10725	14/19717	0.00019774653925357	0.00121943699206368	0.000705411631255424	DDX39A/THOC2/THOC6/THOC1/CHTOP/ALYREF/SARNP/ZC3H11A/DDX39B/THOC3/NXF1/THOC5/C12orf50/THOC7	14
CC	GO:0031300	intrinsic component of organelle membrane	156/10725	237/19717	0.000212773739269532	0.00130177319222383	0.000753040917265563	BID/ZDHHC9/QSOX2/TMEM201/SLC8B1/SLC35A2/FKTN/STX6/TOMM40/COA1/ATP13A2/SFXN1/SLC25A17/TRABD2A/STX16/TIMM17A/VOPP1/FAR2/ACER3/SLC25A19/TEX261/SLC35B2/YIF1B/CSGALNACT2/LEMD2/LFNG/VAMP7/NPC1/MCUR1/MREG/SLC27A2/TIMM23/SLC38A9/POMGNT1/SLC35B1/PISD/SLC35B3/TMEM177/STEAP2/UBIAD1/LAMP2/SLC35B4/BET1L/ERGIC3/MFN1/CHST4/LAMP1/UNC50/CLSTN1/BET1/SLC35A1/COQ2/SLC39A13/STX1A/PEX13/IER3IP1/L2HGDH/RHOT2/ABCD1/TVP2…	156
CC	GO:0034774	secretory granule lumen	206/10725	321/19717	0.000216591642235018	0.00131477895325476	0.000760564401598295	FAM49B/TIMP1/HSP90AA1/DSN1/PSMD14/PSMD11/TUBB/HSP90AB1/CXCL1/SERPINE1/FUCA2/NIT2/ILF2/GCA/CCT2/CHI3L1/HPSE/PSMD12/SPARC/PSMD1/NHLRC3/ARPC5/GLA/FAF2/GGH/PDGFB/CTSC/PAFAH1B2/CCT8/HEXB/CSNK2B/GALNS/PSMA5/KPNB1/PSMD13/OSCAR/PA2G4/ACTR2/PKM/CTSA/PPIA/VEGFA/XRCC5/MIF/F5/PTPN6/RNASET2/ACLY/PSMD3/C1orf35/APAF1/PSMB7/PTGES2/KNG1/PDXK/HK3/CAND1/FRK/RNASE2/OLA1/GUSB/MMP8/PSMD7/COTL1/PSMA2/PRDX4/HMGB1/GNS/PY…	206
CC	GO:0000792	heterochromatin	58/10725	78/19717	0.000219834906960129	0.00132412188145752	0.000765969035267034	EME1/HELLS/UHRF1/CENPA/SALL4/CBX3/DNMT1/ESCO2/NCAPD3/HMGA1/CBX2/ORC2/HMGA2/INCENP/CBX8/SUZ12/EED/MORC2/SUV39H1/RRP1B/RNF2/WDR76/BAZ1B/BEND3/TCP1/HDAC1/TRIM28/SNAI1/PCGF2/SMARCAD1/SUMO1/FOXC1/UBA1/LRWD1/HSF1/CDKN2A/BAZ2A/UBE2A/PML/CBX1/RNF20/UHRF2/KDM4D/ATRX/SIRT6/RNF40/DNMT3A/PHC2/SIRT7/CBX5/SIRT1/DDX6/TOP2B/KDM4C/RRP8/MBD3/CENPB/MBD2	58
CC	GO:0030894	replisome	23/10725	26/19717	0.000235719057809261	0.00140887467629074	0.000814996256555096	PRIM2/PCNA/TONSL/DONSON/MCM3/POLD1/HELB/PRIM1/POLA2/POLA1/RPA3/POLD3/PRPF19/CDC5L/POLD2/SMARCAL1/ERCC5/RPA2/RPA4/PURB/RPA1/PLRG1/BCAS2	23
CC	GO:0005802	trans-Golgi network	155/10725	236/19717	0.000260464928729713	0.00154489503528998	0.000893680390257835	ATP11A/FAM91A1/PLOD3/MYO1B/CORO7/AP1S3/BICD1/ADAM10/PLEKHA8/CHST1/SCAMP3/ATP2C1/SMPD4/STX6/TMEM165/STX16/ARL5B/ATXN2/COG2/GSAP/VAMP7/ARFGEF2/RAC1/RABEPK/RAB29/AFTPH/CLTC/AP4B1/DPY30/C17orf75/VPS54/GCC2/TGOLN2/ARFGEF1/ARF1/AP1S1/SCAMP4/COG3/LGR5/C16orf70/ARAP1/CLTA/AP1M2/COG5/PI4K2B/CHST4/RAB13/BIRC6/LAP3/ATP11C/AP4M1/GRN/CDH1/TJAP1/TBC1D23/COG6/ARFRP1/GBA/CLN3/GGA3/IGF2R/OSBP/STX4/VTI1A/CHID1/TME…	155
CC	GO:0032587	ruffle membrane	68/10725	94/19717	0.000264225817809605	0.0015553292457429	0.000899716301472898	FAP/NME1/SPATA13/FERMT1/SPRY4/ADAM17/PTPRJ/PPP1R9B/MYO6/WWC1/EPS8L3/ABCA7/THEM4/RAC1/EPB41L5/PSD4/PIP5K1A/EPS8/TWF1/SRC/DIAPH1/HIP1R/TRPV4/ITGB1/SH3YL1/EZR/ITGAV/EPHA2/ARF4/DDX58/PAK1/PLEKHA1/NF2/IFIT5/ARHGEF2/CIB1/C2CD5/APPL2/PLEK/PDPN/LCP1/PDE4A/MTMR6/MTMR9/DNM2/ITGA5/SPRY2/CLASP2/CFL1/PSD2/TESC/FGR/CDKL5/CORO1C/EPS8L2/RPS3/PACSIN2/RHOA/AKT2/FAM107A/PSD/TPM1/AIF1L/PDE9A/BMX/RASGRP2/PLEKHO1/ARHG…	68
CC	GO:0034719	SMN-Sm protein complex	17/10725	18/19717	0.000278246897271835	0.00162554766300914	0.00094033577471368	SNRPD1/SNRPG/SNRPE/SNRPF/SNRPB/GEMIN2/DDX20/SMN1/GEMIN5/GEMIN6/SNRPD3/SNRPD2/STRAP/GEMIN4/GEMIN7/GEMIN8/SMN2	17
CC	GO:0030133	transport vesicle	247/10725	392/19717	0.00030024675541223	0.00172440371620131	0.000997521353136843	BGN/FGFR4/VMA21/ADAM10/BLOC1S3/ECE2/STX6/ATP13A2/AP1G2/BCL2L1/CDK16/STX16/RAB15/KDELR3/AP1AR/MCTP2/KDELR2/SEC23B/SPG21/DGKI/KLHL12/PPT1/COPB1/YKT6/COPG1/STX3/COPB2/VAMP7/COPZ1/NCSTN/TOR1A/KDELR1/DOC2A/RABEPK/PSEN1/COPA/AFTPH/PDCD6/CLTC/ICA1/COPS5/GOPC/TGOLN2/TMED2/SYNGR4/STEAP2/AP1S1/DMXL2/EXOC3L1/C16orf70/GOSR1/MTMR2/PICALM/CLTA/VDAC1/DNM1L/OVGP1/TRAPPC4/SPRED2/TMED3/SEC23IP/LAMP1/HLA-B/SYNGR2/A…	247
CC	GO:0044665	MLL1/2 complex	25/10725	29/19717	0.000301826133080281	0.00172440371620131	0.000997521353136843	RUVBL1/TAF4/E2F6/WDR5/RNF2/RUVBL2/TEX10/RBBP5/LAS1L/PHF20/PELP1/HCFC1/PRPF31/TAF6/TAF1/KANSL1/MGA/CHD8/KMT2A/SENP3/MCRS1/TAF9/C17orf49/KAT8/ASH2L	25
CC	GO:0071339	MLL1 complex	25/10725	29/19717	0.000301826133080281	0.00172440371620131	0.000997521353136843	RUVBL1/TAF4/E2F6/WDR5/RNF2/RUVBL2/TEX10/RBBP5/LAS1L/PHF20/PELP1/HCFC1/PRPF31/TAF6/TAF1/KANSL1/MGA/CHD8/KMT2A/SENP3/MCRS1/TAF9/C17orf49/KAT8/ASH2L	25
CC	GO:0000974	Prp19 complex	13/10725	13/19717	0.000363741393712877	0.0020629712621526	0.00119337360826276	CRNKL1/PRPF19/CDC5L/ISY1/U2AF2/RBM22/POLR2A/PLRG1/SYF2/XAB2/HSPA8/CTNNBL1/BCAS2	13
CC	GO:0097346	INO80-type complex	22/10725	25/19717	0.000386221466635429	0.00217459477953426	0.00125794482267985	RUVBL1/ANP32E/ACTL6A/ACTR5/RUVBL2/TRRAP/EP400/INO80/YY1/UCHL5/SRCAP/BRD8/NFRKB/ACTR8/MCRS1/ACTR6/INO80B/INO80E/TFPT/YY1AP1/ING3/ZNHIT1	22
CC	GO:0098978	glutamatergic synapse	221/10725	349/19717	0.000406024430948583	0.00226964735861187	0.00131293019322261	ACAN/GABRD/LRFN4/KPNA2/PRR7/PPM1H/ARHGAP39/EPHB2/LYN/ADAM10/SPARC/FBXO45/APOE/ABHD17C/ACTBL2/ELAVL1/AP2B1/CANX/CDH11/EIF4A3/SCRIB/PAK2/RTN4R/STAU1/YWHAZ/HOMER1/DGKI/HIP1/IL1RAP/CLSTN3/ATP2B1/STX3/PPP3CA/GSK3B/RNF19A/ARPC5L/RAC1/PRKCI/CTBP2/EPS8/FXR1/SRC/DLGAP4/WNT5A/NRP1/ARF1/PCDH17/CPLX1/PTPRO/CDK5/C1QBP/YES1/PLCG1/ITGB1/YWHAE/KPNA1/LIN7C/PRKCZ/GRIPAP1/GRM1/STAT3/PPFIA3/CADPS2/PPP2R2A/CLSTN1/SPT…	221
CC	GO:0032040	small-subunit processome	31/10725	38/19717	0.000431767987024834	0.00239631232798783	0.00138620248465868	DCAF13/UTP18/NOP58/NOP56/PDCD11/HEATR1/NOL6/UTP20/NOL10/UTP14A/UTP6/RRP9/EMG1/WDR46/NOC4L/WDR3/WDR36/UTP23/NOP14/MPHOSPH10/IMP4/NGDN/FBL/KRR1/FCF1/IMP3/UTP14C/TBL3/UTP3/BTRC/RPS7	31
CC	GO:0005798	Golgi-associated vesicle	119/10725	178/19717	0.000459250565864495	0.00246398832459537	0.00142535123565972	VMA21/ADAM10/COL7A1/GPR89A/TMEM199/AP1G2/CTSC/ZDHHC13/KDELR3/STK26/KDELR2/PCSK9/F5/SEC23B/TEX261/SPG21/YIF1B/KLHL12/COPB1/COPG1/COPB2/COPZ1/KDELR1/COPA/AFTPH/PDCD6/CLTC/TMED5/GOPC/TGOLN2/TMED2/CTSZ/ARF1/STEAP2/AP1S1/ERGIC3/SPPL2B/MAP6D1/SERPINA1/CLTA/TMED3/SEC23IP/HLA-B/GNRH1/HLA-A/VPS41/SAR1A/IER3IP1/ARCN1/SREBF1/TMED9/HLA-F/TMED4/LMAN2L/IGF2R/SEC16A/CNIH1/VTI1A/SPPL3/YIF1A/COPG2/YIPF6/CCDC88A/A…	119
CC	GO:0005680	anaphase-promoting complex	19/10725	21/19717	0.000462321822635149	0.00246398832459537	0.00142535123565972	BUB1B/UBE2C/CDC20/UBE2S/ANAPC1/ANAPC7/ANAPC5/CDC27/CDC23/CDC16/MAD2L2/ANAPC4/CUL7/ANAPC2/ANAPC10/ANAPC13/ANAPC11/FZR1/CDC26	19
CC	GO:0005697	telomerase holoenzyme complex	19/10725	21/19717	0.000462321822635149	0.00246398832459537	0.00142535123565972	DKC1/NAT10/SNRPE/SNRPB/PTGES3/GNL3L/NVL/GAR1/SMG7/WRAP53/HNRNPU/SMG5/TERT/HNRNPC/SNRPD3/LSM11/NOP10/TEP1/NHP2	19
CC	GO:0032806	carboxy-terminal domain protein kinase complex	19/10725	21/19717	0.000462321822635149	0.00246398832459537	0.00142535123565972	CDK12/GTF2H3/CDK13/GTF2H4/CCNK/RB1/CCNT2/GTF2H2C/ERCC2/MMS19/CCNT1/CDK7/SNW1/ERCC3/GTF2H1/MNAT1/GTF2H2/CDK9/CCNH	19
CC	GO:0031201	SNARE complex	37/10725	47/19717	0.000465821484253267	0.00246398832459537	0.00142535123565972	STX6/STX16/YKT6/STX3/VAMP7/CPLX1/BET1L/GOSR1/BET1/STX1A/SNX4/BNIP1/BLOC1S6/STX4/VTI1A/SNAP23/TSNARE1/SNAP47/GOSR2/STX18/NAPG/SEC22B/STX10/STX7/STXBP5/NAPB/STX2/VAMP8/STX17/CPLX4/VAMP3/CPLX2/CPLX3/VAMP2/SNAP25/STXBP5L/SYN2	37
CC	GO:0031519	PcG protein complex	37/10725	47/19717	0.000465821484253267	0.00246398832459537	0.00142535123565972	EZH2/CBX2/MTF2/UBAP2L/CBX8/SUZ12/EED/CBX4/HDAC2/RNF2/CSNK2B/ASXL1/CSNK2A1/PCGF1/YY2/PCGF2/TRIM37/KDM2B/RBBP4/CSNK2A2/YY1/PCGF3/ASXL2/BMI1/AEBP2/PCGF6/RBBP7/PHC3/PHC2/SIRT1/PHF19/RYBP/PCGF5/ZFP42/BAP1/CBX7/ASXL3	37
CC	GO:0030136	clathrin-coated vesicle	125/10725	188/19717	0.000470385342668768	0.00246398832459537	0.00142535123565972	FCHO1/CEMIP/FCGR1A/GAD1/STX6/APOE/AP1G2/VPS33A/TFRC/BCAP31/AP2B1/MYO6/FCGR1B/FZD2/SPG21/CTLA4/HIP1/SH3BP4/MYO1E/GPR107/VAMP7/AFTPH/CLTC/RGS19/GOPC/TGOLN2/WNT5A/HIP1R/STEAP2/AP1S1/NECAP2/PICALM/CLTA/AP1M2/VPS16/VPS33B/VPS41/EDN1/TMED9/DENND1C/DAB2/IGF2R/AP2S1/SCYL2/VTI1A/M6PR/GGA2/AP3B1/KIAA1107/TMED10/SCARB2/RAB8A/TNK2/FURIN/NRGN/DENND1B/TBC1D5/PIK3C2A/KIAA0319/TGFA/UNC13D/LDLRAP1/AP1G1/RAB14/CD4…	125
CC	GO:0030027	lamellipodium	128/10725	193/19717	0.000474229768253027	0.00246398832459537	0.00142535123565972	FAP/LIMK1/RAB3IP/PODXL/AJUBA/SPATA13/ARPC5/FGD6/SRGAP2/PTK2/ARAP3/FAT1/SLC39A6/ACTR2/SCRIB/PPP1R9B/VIL1/PLEK2/ALS2/FSCN1/PLXND1/NHS/STX3/PIEZO1/VAMP7/CTTN/RAC1/ARHGEF7/SLC39A14/PIP5K1A/IGF2BP1/SYNE2/PTPRO/CDK5/ACTR3/PLEKHG5/CTNNB1/PLCG1/TRPV4/ITGB1/KPTN/NME2/RAB13/ARPC3/MYO10/CDH1/TSC1/DGKZ/DAG1/PKN2/ITGAV/CORO1B/STX4/SH3BP1/FLOT1/INPPL1/CAPG/EPHA2/SCYL3/SSH1/SH3RF1/RAPH1/PHACTR4/CCDC88A/SRCIN1/P…	128
CC	GO:0000314	organellar small ribosomal subunit	24/10725	28/19717	0.000482516880320133	0.00246398832459537	0.00142535123565972	MRPS17/DAP3/MRPL42/MRPS5/MRPS35/MRPS12/MRPS18B/MRPS28/MRPS2/MRPS16/MRPS26/MRPS10/MRPS22/MRPS34/MRPS9/MRPS15/MRPS27/MRPS14/MRPS31/MRPS33/MRPS21/MRPS11/MRPS7/MRPS24	24
CC	GO:0005763	mitochondrial small ribosomal subunit	24/10725	28/19717	0.000482516880320133	0.00246398832459537	0.00142535123565972	MRPS17/DAP3/MRPL42/MRPS5/MRPS35/MRPS12/MRPS18B/MRPS28/MRPS2/MRPS16/MRPS26/MRPS10/MRPS22/MRPS34/MRPS9/MRPS15/MRPS27/MRPS14/MRPS31/MRPS33/MRPS21/MRPS11/MRPS7/MRPS24	24
CC	GO:0090543	Flemming body	24/10725	28/19717	0.000482516880320133	0.00246398832459537	0.00142535123565972	KIF14/CEP55/KIF23/NUP62/RACGAP1/EXOC6/CHMP4C/EXOC1/CHAMP1/USP3/BIRC6/CNTRL/EXOC2/RALA/CAPG/EXOC4/IST1/DCDC1/NTNG2/ARF6/ZFYVE19/TSG101/VPS4A/PDCD6IP	24
CC	GO:0000176	nuclear exosome (RNase complex)	16/10725	17/19717	0.000485186890171289	0.00246398832459537	0.00142535123565972	EXOSC2/NVL/EXOSC9/WDR74/EXOSC5/EXOSC8/DIS3/EXOSC10/EXOSC3/EXOSC4/MPHOSPH6/EXOSC7/EXOSC1/EXOSC6/DIS3L/C1D	16
CC	GO:0005847	mRNA cleavage and polyadenylation specificity factor complex	16/10725	17/19717	0.000485186890171289	0.00246398832459537	0.00142535123565972	CPSF3/ZC3H3/TUT1/CPSF6/CSTF2/CPSF1/CPSF2/CPSF4/PIP5K1A/WDR33/FIP1L1/NUDT21/CPSF7/SSU72/CPSF4L/CSTF2T	16
CC	GO:0030140	trans-Golgi network transport vesicle	26/10725	31/19717	0.000559413162201472	0.00282249368201652	0.00163273698058803	AP1G2/SPG21/AFTPH/CLTC/GOPC/TGOLN2/STEAP2/AP1S1/CLTA/TMED9/IGF2R/TMED10/RAB8A/FURIN/NRGN/AP1G1/RAB14/SYNRG/AP2A1/CLTCL1/RAB8B/SORT1/SLC2A4/SLC18A3/CLTB/NCALD	26
CC	GO:0030662	coated vesicle membrane	121/10725	182/19717	0.000577521568860746	0.00289505973551484	0.00167471449849602	FCHO1/CEMIP/FCGR1A/GAD1/VMA21/APOE/TMEM199/AP1G2/TFRC/AP2B1/KDELR3/MYO6/FCGR1B/KDELR2/FZD2/SEC23B/HIP1/KLHL12/COPB1/COPG1/COPB2/VAMP7/COPZ1/KDELR1/COPA/AFTPH/PDCD6/CLTC/TGOLN2/TMED2/WNT5A/HIP1R/AP1S1/NECAP2/PICALM/CLTA/AP1M2/TMED3/SEC23IP/HLA-B/HLA-A/SAR1A/ARCN1/SREBF1/HLA-F/DAB2/IGF2R/AP2S1/SEC16A/CNIH1/VTI1A/M6PR/COPG2/AP3B1/KIAA1107/ARFGAP3/TMED10/SCARB2/SCYL1/TMED7/NRGN/TBC1D5/KIAA0319/TGFA/L…	121
CC	GO:0043601	nuclear replisome	21/10725	24/19717	0.000629873393247188	0.0031372540163658	0.00181481740159615	PRIM2/TONSL/MCM3/POLD1/HELB/PRIM1/POLA2/POLA1/RPA3/POLD3/PRPF19/CDC5L/POLD2/SMARCAL1/ERCC5/RPA2/RPA4/PURB/RPA1/PLRG1/BCAS2	21
CC	GO:0008540	proteasome regulatory particle, base subcomplex	12/10725	12/19717	0.000669049207795412	0.00320895823738911	0.00185629637250579	PSMD1/PSMC4/PSMC6/PSMD2/PSMD4/PSMC2/PSMD5/PSMD10/PSMC1/PSMC3/PSMD9/PSMC5	12
CC	GO:0019908	nuclear cyclin-dependent protein kinase holoenzyme complex	12/10725	12/19717	0.000669049207795412	0.00320895823738911	0.00185629637250579	CDK12/CDK13/CCNK/BCCIP/RB1/CCNT2/CCNT1/CDK7/SNW1/MNAT1/CDK9/CCNH	12
CC	GO:0034709	methylosome	12/10725	12/19717	0.000669049207795412	0.00320895823738911	0.00185629637250579	SNRPD1/SNRPG/SNRPE/SNRPF/SNRPB/CLNS1A/WDR77/SNRPD3/PRMT1/ERH/SNRPD2/PRMT5	12
CC	GO:0042555	MCM complex	12/10725	12/19717	0.000669049207795412	0.00320895823738911	0.00185629637250579	MMS22L/MCM2/MCM4/TONSL/MCM8/MCM3/MCM7/MCM6/MCM5/MCMBP/MCM9/MCMDC2	12
CC	GO:0044615	nuclear pore nuclear basket	12/10725	12/19717	0.000669049207795412	0.00320895823738911	0.00185629637250579	MAD2L1/NUP35/MAD1L1/NUP98/NUP153/TPR/PCID2/ENY2/RANBP2/MCM3AP/CETN2/CETN3	12
CC	GO:0090576	RNA polymerase III transcription factor complex	12/10725	12/19717	0.000669049207795412	0.00320895823738911	0.00185629637250579	GTF3C2/GTF3C3/GTF3C4/GTF3C5/BRF1/BDP1/TBPL1/TBP/GTF3C6/BRF2/TBPL2/GTF3C1	12
CC	GO:1902562	H4 histone acetyltransferase complex	34/10725	43/19717	0.000684936256631819	0.00326500289204248	0.00188871670378939	RUVBL1/KAT2A/MRGBP/ACTL6A/UBAP2L/YEATS2/WDR5/POLE3/RUVBL2/YEATS4/MORF4L2/TRRAP/MSL3/KANSL2/ZZZ3/EP400/HCFC1/MAP3K7/MSL2/KANSL3/MSL1/BRD8/KANSL1/KANSL1L/MEAF6/MCRS1/DR1/EPC2/MORF4L1/KAT8/EPC1/ING3/POLE4/KAT2B	34
CC	GO:0000790	nuclear chromatin	236/10725	377/19717	0.000693561661091734	0.00328595982114803	0.00190083972584192	EME1/CDCA5/UHRF1/RAD51AP1/CENPA/RAD51/EZH2/E2F1/ASF1B/TIMELESS/HMGB3/RCC1/CBX3/IPO4/DDX11/RUVBL1/ESCO2/KAT2A/TIPIN/CHAF1B/ANP32E/NCAPD3/TTI1/ACTL6A/CHAF1A/PAWR/NASP/RIF1/STAT1/TCF3/MEN1/NUFIP1/TAF4/CBX8/FOXH1/BRMS1/TARDBP/SUZ12/ACTR5/BAZ1A/CDK12/CPSF6/SMARCD1/EED/EHMT2/HDAC2/SSRP1/TBX19/DHX9/TAF5/RNF2/BRD9/HMGXB4/SS18L1/RUVBL2/BEND3/ASXL1/CSNK2A1/KDM1A/SMARCC1/MSH6/CDK13/DPF1/TCP1/GATAD2A/TRRAP/Y…	236
CC	GO:0030663	COPI-coated vesicle membrane	18/10725	20/19717	0.000774282377425853	0.00364616610460538	0.00210920941091444	TMEM199/KDELR3/KDELR2/COPB1/COPG1/COPB2/COPZ1/KDELR1/COPA/TMED2/TMED3/ARCN1/COPG2/ARFGAP3/SCYL1/TMED7/ARFGAP2/COPZ2	18
CC	GO:0016234	inclusion body	59/10725	82/19717	0.000828891092730221	0.00387283498763904	0.00224033128730186	HOXC9/URB2/HSP90AB1/DBF4B/POLD1/UBD/RAD18/XRN2/RNF32/RANGAP1/NBN/CCZ1B/NUP98/NUP153/PSMC4/TPR/TBK1/CCZ1/TRIM37/PABPN1/PSEN1/SYNE2/PICALM/UBQLN1/TRIM66/NXF1/RANBP2/HDAC6/MIOX/ZBTB14/BAG5/SLFN11/ZDHHC17/ARIH1/CABIN1/HSPA1B/HTT/PICK1/SQSTM1/EPS15/EDEM1/PSMC5/ATXN3/DVL2/GPX1/FGR/GYS1/FBXO7/TRIM50/NEFM/MT3/HSPB7/PINK1/CLU/MAPT/KLF8/LRRK2/SNCA/PRNP	59
CC	GO:0005766	primary lysosome	104/10725	155/19717	0.00083736972705709	0.00387283498763904	0.00224033128730186	DSN1/TUBB/CMTM6/FUCA2/CPNE1/GCA/CCT2/PSMD1/NHLRC3/GLA/FAF2/GGH/LPCAT1/CTSC/CCT8/HEXB/GALNS/PA2G4/ACTR2/CTSA/RNASET2/ACLY/PTGES2/ABCA13/FRK/STX3/RNASE2/GUSB/VAMP7/NCSTN/MANBA/HEXA/PSEN1/DDOST/GNS/PYCARD/LAMP2/GLB1/FTL/CD68/CREG1/DNAJC3/CEACAM8/STXBP2/LAMP1/ANXA2/STK11IP/CAP1/GRN/MAGT1/SURF4/DNAJC13/B4GALT1/TUBB4B/BST2/GDI2/VCP/TMEM30A/SNAP23/NPC2/C3AR1/NFAM1/TMEM179B/PADI2/IMPDH1/NDUFC2/ARL8A/UNC1…	104
CC	GO:0042582	azurophil granule	104/10725	155/19717	0.00083736972705709	0.00387283498763904	0.00224033128730186	DSN1/TUBB/CMTM6/FUCA2/CPNE1/GCA/CCT2/PSMD1/NHLRC3/GLA/FAF2/GGH/LPCAT1/CTSC/CCT8/HEXB/GALNS/PA2G4/ACTR2/CTSA/RNASET2/ACLY/PTGES2/ABCA13/FRK/STX3/RNASE2/GUSB/VAMP7/NCSTN/MANBA/HEXA/PSEN1/DDOST/GNS/PYCARD/LAMP2/GLB1/FTL/CD68/CREG1/DNAJC3/CEACAM8/STXBP2/LAMP1/ANXA2/STK11IP/CAP1/GRN/MAGT1/SURF4/DNAJC13/B4GALT1/TUBB4B/BST2/GDI2/VCP/TMEM30A/SNAP23/NPC2/C3AR1/NFAM1/TMEM179B/PADI2/IMPDH1/NDUFC2/ARL8A/UNC1…	104
CC	GO:0030128	clathrin coat of endocytic vesicle	15/10725	16/19717	0.000843441878702665	0.00387783632989332	0.00224322442981027	FCHO1/AP2B1/HIP1/HIP1R/PICALM/AP2S1/KIAA1107/TBC1D5/EPS15/AP2A1/SGIP1/AP2A2/FCHO2/AP2M1/SLC18A3	15
CC	GO:0043202	lysosomal lumen	67/10725	95/19717	0.000930572138556849	0.00425326206858042	0.00246039816200479	ACAN/BGN/IFI30/HSP90AA1/AGRN/PLBD2/HPSE/VCAN/PDGFRB/GLA/ATP13A2/HEXB/GALNS/CTSB/CTSA/TPP1/RNASET2/CTSV/PPT1/GPC2/GUSB/MANBA/HEXA/CTSS/GNS/LAMP2/GLB1/CTSD/ACP2/CTSL/SDC4/GBA/GALC/LUM/CHID1/NPC2/SCARB2/ASAH1/SDC1/NAGLU/ARSB/MAN2B1/PSAP/CTSK/LIPA/LGMN/MAN2B2/HSPG2/HSPA8/CUBN/IDUA/SGSH/FASLG/GPC1/PPT2/CD74/GM2A/SPACA7/NEU4/APOB/DCN/CTSF/OGN/PRELP/GPC5/TXNDC5/SMPD1	67
CC	GO:0005775	vacuolar lumen	114/10725	172/19717	0.000973326305528062	0.00442265812511874	0.00255838924260069	ACAN/BGN/IFI30/HSP90AA1/AGRN/DSN1/TUBB/FUCA2/GCA/CCT2/PLBD2/HPSE/VCAN/PSMD1/NHLRC3/PDGFRB/GLA/FAF2/GGH/ATP13A2/CTSC/CCT8/HEXB/GALNS/CTSB/PA2G4/ACTR2/CTSA/TPP1/RNASET2/ACLY/CTSV/PTGES2/PPT1/GPC2/FRK/RNASE2/GUSB/MANBA/HEXA/CTSS/GNS/PYCARD/LAMP2/GLB1/CTSD/FTL/ACP2/CTSL/CREG1/DNAJC3/ANXA2/STK11IP/CAP1/GRN/SDC4/GBA/TUBB4B/GALC/LUM/GDI2/VCP/CHID1/NPC2/SCARB2/ASAH1/PADI2/IMPDH1/SDC1/UNC13D/DYNC1H1/SDCBP…	114
CC	GO:0031304	intrinsic component of mitochondrial inner membrane	35/10725	45/19717	0.000993676968334387	0.00446293066124751	0.00258168582585204	COA1/SFXN1/TIMM17A/SLC25A19/MCUR1/TIMM23/PISD/TMEM177/COQ2/L2HGDH/MCU/AGK/COX18/SPG7/DNAJC11/SCO2/IMMT/TIMM23B/APOO/AFG3L2/PET100/COX11/UQCC3/PPOX/CHCHD6/SCO1/CHCHD3/TIMM17B/OXA1L/COX16/TMEM11/APOOL/SMDT1/ETFDH/MPC1	35
CC	GO:0031305	integral component of mitochondrial inner membrane	35/10725	45/19717	0.000993676968334387	0.00446293066124751	0.00258168582585204	COA1/SFXN1/TIMM17A/SLC25A19/MCUR1/TIMM23/PISD/TMEM177/COQ2/L2HGDH/MCU/AGK/COX18/SPG7/DNAJC11/SCO2/IMMT/TIMM23B/APOO/AFG3L2/PET100/COX11/UQCC3/PPOX/CHCHD6/SCO1/CHCHD3/TIMM17B/OXA1L/COX16/TMEM11/APOOL/SMDT1/ETFDH/MPC1	35
CC	GO:0036064	ciliary basal body	90/10725	133/19717	0.00120960833476469	0.00540152687420784	0.00312463859010601	CENPF/MAPK15/POC1A/TBC1D30/WDR34/RPGRIP1L/AGBL2/TTC26/CCSAP/WDR90/CFAP52/CEP131/NEDD1/CEP78/POC1B/C2CD3/TUBG1/NPHP4/RPGR/WRAP73/CENPJ/TTLL6/SSX2IP/SDCCAG8/ODF2L/IFT81/CDK10/OFD1/FBF1/TBC1D7/IFT52/TRAF3IP1/CEP250/MKS1/RP2/CEP41/RTTN/IFT88/FOPNL/CEP290/RABL2B/IFT122/NEK4/PTPN23/DYNC2LI1/AHI1/CCDC66/ARMC9/EZR/DISC1/TTC30B/MKKS/WDR11/RABEP2/TTC8/CCDC88A/LCA5/KIAA0586/RAB8A/PKHD1/CEP19/SPATA7/GAS8/FAM…	90
CC	GO:0032797	SMN complex	11/10725	11/19717	0.00123056595938178	0.0054637128596551	0.00316061151672794	GEMIN2/DDX20/SMN1/GEMIN5/GEMIN6/FMR1/STRAP/GEMIN4/GEMIN7/GEMIN8/SMN2	11
CC	GO:0043296	apical junction complex	96/10725	143/19717	0.00126607946534108	0.00558945309414783	0.00323334887380766	ECT2/CLDN1/SAPCD2/CLDN7/EPCAM/MARVELD3/MAPK15/CLDN4/RPGRIP1L/CLDN14/F11R/MTDH/CLDN16/TRAF4/PARD6B/RAP2C/NPHP4/MARVELD2/PLXDC1/CLDN3/CLDN12/NHS/SYMPK/CCND1/OCLN/CDK4/FBF1/PRKCI/CGN/CLDN9/CLDN2/RAP2B/TBCD/CTNNB1/JUP/CXADR/MICALL2/LIN7C/PRKCZ/RAB13/POF1B/CDH1/TJAP1/CYTH2/PKN2/SH3BP1/CLDN20/CLDN6/KIFC3/EPPK1/DLG3/DDX58/UBN1/TJP3/TGFBR1/SHROOM1/CAMSAP3/CRB3/CDH5/SHROOM3/AOC1/ARHGEF2/SHROOM4/DLG1/ARHGA…	96
CC	GO:0032838	plasma membrane bounded cell projection cytoplasm	135/10725	208/19717	0.001283558526862	0.00563460438063147	0.00325946768343784	CENPF/KIF4A/WDR34/RPGRIP1L/AP3M2/BLOC1S3/CCSAP/WDR90/UHMK1/DNAH3/CFAP52/RANGAP1/DNAH17/SPAST/CANX/WDR66/BLOC1S2/KLHL17/HNRNPU/SFPQ/CFAP43/KIF3B/MAK/HIF1A/CFAP61/DNAH5/FMR1/ARFGEF2/DNAH2/TRIM46/CFAP44/TRAF3IP1/LCA5L/HIP1R/BLOC1S4/ARL13B/RPGRIP1/KIF3A/INPP5E/KIF5B/ATG16L1/WDR78/ATG7/EFHC1/NEK4/ABHD13/CFAP57/DYNC2LI1/OPA1/PIK3R4/MAPK8IP3/CFAP74/MNS1/AP3D1/ABHD12/BLOC1S6/SPG7/AMBRA1/ATG5/TTC30B/ZC3H1…	135
CC	GO:0030667	secretory granule membrane	188/10725	298/19717	0.00136263482625198	0.00594813067414487	0.00344083424488228	OLR1/ATP11A/TRPM2/LAMP3/PLAU/ITGAX/TMC6/CMTM6/CLEC5A/TMEM63A/ATAD3B/SLC11A1/ADAM10/CPNE1/MLEC/ADAM8/NRAS/SPARC/PLAUR/GPR84/CD47/ITPR3/LPCAT1/RAP2C/FCGR2A/CD46/PTPRJ/TLR2/TCIRG1/SLC30A5/COPB1/ABCA13/ATP6AP2/STX3/SLC15A4/VAMP7/NCSTN/FCER1G/MANBA/NBEAL2/KCNAB2/RAC1/PLA1A/PSEN1/SLC27A2/MOSPD2/TSPAN14/ICA1/CYBA/DIAPH1/TMED2/DDOST/LAMP2/RAP2B/STK10/CD68/IQGAP1/CEACAM8/STXBP2/LAMP1/TMX3/SIRPB1/SRI/LAIR1…	188
CC	GO:0030176	integral component of endoplasmic reticulum membrane	100/10725	150/19717	0.00144682366765766	0.00627268541152538	0.00362858046565242	ALG3/DCSTAMP/TMEM33/PIGU/DPM2/ARL6IP1/ANKLE2/TAP2/SGPL1/SLC37A3/PDIA3/TBL2/DERL1/HSPA5/DPAGT1/TRAM1/TAPBP/BCAP31/EMC8/CANX/BFAR/TAP1/XXYLT1/EMC1/RRBP1/ACER3/EXT1/ZFYVE27/RCE1/TEX261/SLC35B2/ELOVL7/SEC61A1/HM13/SLC27A2/PIGG/DOLK/ELOVL3/DHCR7/SLC35B1/INSIG2/SLC35B3/ATF6/SLC35B4/ATF6B/ERGIC3/SPPL2B/PIGT/ZMPSTE24/CALR/PIGK/AUP1/HLA-B/HLA-A/PREB/BNIP1/GPAA1/ELOVL2/EMC2/HLA-F/CLN3/TMCO1/SCD/SPPL3/ELOVL…	100
CC	GO:0031011	Ino80 complex	14/10725	15/19717	0.00146120470976331	0.00627268541152538	0.00362858046565242	RUVBL1/ACTL6A/ACTR5/RUVBL2/INO80/YY1/UCHL5/NFRKB/ACTR8/MCRS1/INO80B/INO80E/TFPT/YY1AP1	14
CC	GO:0033202	DNA helicase complex	14/10725	15/19717	0.00146120470976331	0.00627268541152538	0.00362858046565242	RUVBL1/ACTL6A/ACTR5/RUVBL2/INO80/YY1/UCHL5/NFRKB/ACTR8/MCRS1/INO80B/INO80E/TFPT/YY1AP1	14
CC	GO:0035869	ciliary transition zone	48/10725	66/19717	0.00170725660844473	0.00728867244374481	0.00421630174555176	MYO7A/RPGRIP1L/CCSAP/CEP131/TMEM216/IQCB1/NPHP4/MAK/TMEM67/TCTN2/IFT52/TRAF3IP1/USH1C/MKS1/RPGRIP1/CEP290/IFT122/NEK4/SPTBN5/DYNC2LI1/AHI1/PCDHB13/TMEM237/LCA5/RP1L1/TBCC/SPATA7/WDR19/FAM161A/IFT140/USH2A/RP1/C5orf30/UNC119B/PCM1/TMEM107/BBS4/IFT57/TMEM231/CETN2/KIFAP3/IFT20/TMEM17/BBS9/TSGA10IP/B9D2/PDZD7/CC2D2A	48
CC	GO:0032155	cell division site part	46/10725	63/19717	0.0018511789825244	0.00785992387661999	0.00454675539567396	ECT2/CEP55/ANLN/KIF20A/PLK4/MASTL/RTKN/CIT/RACGAP1/MEN1/TUBGCP4/RAB11FIP4/TUBGCP3/WDR73/PITPNM1/MYH9/ITGB1/RALA/SPIRE2/PKN2/TUBGCP5/SSH1/LIMA1/MAEA/PSTPIP1/NF2/NDE1/STAMBP/TUBGCP6/TUBGCP2/PLEKHG6/RAB21/HMCN1/PPP1CC/ARF6/ZFYVE19/PKN1/RAB11A/PSD2/RAB11FIP3/RHOA/PSD/MYLK/RHOB/SVIL/DCTN3	46
CC	GO:0033267	axon part	236/10725	382/19717	0.00192590807943383	0.00813277487891351	0.00470459239083664	TPX2/KIF4A/AURKA/KIF20B/HSP90AA1/GAD1/CAD/THY1/HSP90AB1/ITGA2/AP3M2/BLOC1S3/GDPD5/TBC1D24/ARPC5/RANGAP1/EXOC6/SPAST/UCN/ERMN/BLOC1S2/ZPR1/GIT1/HNRNPR/ARHGAP4/KIF3B/ELK1/RTN4R/KIF21B/ZFYVE27/DGKI/ALS2/FSCN1/HIF1A/PRKCG/EXOC8/STX3/GPRIN1/FMR1/TOR1A/CTTN/KCNAB2/PSEN1/DAGLA/LMTK2/TRIM46/EPS8/IGF2BP1/CTSZ/NRP1/HCN3/AP1S1/BLOC1S4/CPLX1/KIF3A/PTPRO/CDK5/LRIG2/KIF5B/MYH14/IQGAP1/TRPV4/YWHAE/CXADR/ORAI2/P…	236
CC	GO:0044309	neuron spine	112/10725	171/19717	0.00200752936951328	0.00843162335195577	0.00487746822635659	ADAM10/SRGAP2/FUS/ABHD17C/PTK2/CANX/KCNC3/AKAP5/ASAP1/LZTS1/PPP1R9B/HOMER1/DGKI/ALS2/ATP2B1/PPP3CA/FMR1/ARFGEF2/CTTN/RAC1/FXR1/IGF2BP1/HIP1R/SYNDIG1/PSMC2/PTPRO/MTMR2/STRN4/FARP1/ITGB1/SRI/ARRB2/CLSTN1/TRPV1/ZMYND8/P2RX4/NR1D1/STX4/APBA2/CRIPT/ARF4/ADORA1/RAB8A/SIPA1L1/PPP1CA/CYFIP1/NRGN/EEF2K/ABI2/SHANK3/DDN/USP8/KCNJ2/DNM1/ARHGAP33/ARHGAP32/DTNBP1/APBA3/APP/CTNND1/STRN/PPP1CC/DNM2/SLC9A6/KCND2/…	112
CC	GO:0070160	tight junction	86/10725	128/19717	0.00212903214625568	0.00889386009484227	0.0051448597988182	ECT2/CLDN1/ILDR1/SAPCD2/CLDN7/EPCAM/MARVELD3/MAPK15/CLDN4/LSR/RPGRIP1L/CLDN14/F11R/MTDH/CLDN16/TRAF4/PARD6B/RAP2C/NPHP4/MARVELD2/SIPA1L3/PLXDC1/CLDN3/CLDN12/NHS/SYMPK/CCND1/OCLN/CDK4/PRKCI/CGN/CLDN9/CLDN2/RAP2B/TBCD/CTNNB1/CXADR/MICALL2/LIN7C/PRKCZ/RAB13/POF1B/TJAP1/CYTH2/SH3BP1/CLDN20/CLDN6/EPHA2/EPPK1/DLG3/DDX58/UBN1/TJP3/TGFBR1/CRB3/CDH5/AOC1/ARHGEF2/DLG1/ARHGAP17/STRN/ASH1L/AMOT/AMOTL2/FZD5/R…	86
CC	GO:0016592	mediator complex	29/10725	37/19717	0.00219207896663815	0.00910826394159272	0.00526888668029546	HAVCR2/MED14/RBM14/MED17/MED6/MED20/MED1/MED30/MED12/MED26/MED19/MED13/MED15/MED23/MED8/CDK8/CDK19/MED4/MED27/MED25/MED24/THRAP3/MED22/CCNC/MED10/MED28/MED29/MED9/MED21	29
CC	GO:0031227	intrinsic component of endoplasmic reticulum membrane	104/10725	158/19717	0.00223695842518572	0.00924530157643248	0.00534815928081917	ALG3/DCSTAMP/TMEM33/PIGU/DPM2/ARL6IP1/ANKLE2/TAP2/SGPL1/SLC37A3/PDIA3/TBL2/DERL1/HSPA5/DPAGT1/TRAM1/TAPBP/BCAP31/EMC8/CANX/BFAR/TAP1/XXYLT1/EMC1/RRBP1/ACER3/EXT1/ZFYVE27/RCE1/TEX261/SLC35B2/ELOVL7/SEC61A1/HM13/SLC27A2/PIGG/DOLK/ELOVL3/DHCR7/SLC35B1/INSIG2/SLC35B3/ATF6/SLC35B4/ATF6B/ERGIC3/SPPL2B/GRAMD1A/PIGT/ZMPSTE24/CALR/PIGK/AUP1/HLA-B/HLA-A/PREB/BNIP1/GPAA1/ELOVL2/EMC2/HLA-F/CLN3/TMCO1/SCD/SPP…	104
CC	GO:0030681	multimeric ribonuclease P complex	10/10725	10/19717	0.00226325369683031	0.00925551643387973	0.0053540683021969	RPP25/POP1/RPP40/POP5/RPP38/POP7/RPP21/RPP30/POP4/RPP14	10
CC	GO:0031080	nuclear pore outer ring	10/10725	10/19717	0.00226325369683031	0.00925551643387973	0.0053540683021969	NUP85/NUP107/NUP37/SEH1L/NUP160/NUP43/AHCTF1/NUP98/NUP133/SEC13	10
CC	GO:0005811	lipid droplet	57/10725	81/19717	0.00236811095678246	0.00963362415403127	0.00557279348881847	SET/IRAK1/HSD3B7/FAF2/LPCAT1/SPAST/BCAP31/LMLN/SETSIP/PRPF19/FAAH2/PITPNM1/ACSL4/TMEM135/SYNGR2/ANXA2/TSC1/ATG2A/RAB7A/SCCPDH/DFFA/AIFM2/VCP/SIGMAR1/OSBPL2/NSDHL/GIMAP2/CTDNEP1/PNPLA3/GBF1/RAP1B/ALDH3B2/PNPLA5/ACSL3/ATG2B/HSD17B11/GAPDH/HILPDA/TRAF6/LPCAT2/CKAP4/RDH10/DGAT2/HSD17B13/RAB3GAP1/RAB5C/ADIG/CIDEA/AQP10/PLIN4/FABP4/METTL7A/PLIN1/CIDEC/PLIN5/CAV1/CIDEB	57
MF	GO:0140098	catalytic activity, acting on RNA	304/10295	386/17697	5.04583115955824e-18	6.03985989799121e-15	5.04583115955824e-15	EXO1/BRIP1/NOP2/RAD54B/PUS1/PRIM2/POLR1B/CD3EAP/RPP25/FEN1/DDX21/POP1/TRMT6/PNPT1/DDX31/METTL1/DHX34/DDX55/PTRH2/POLR1C/WDR4/DHX37/DARS2/TARBP1/RNASEH2A/DDX18/DDX56/DDX39A/ERI1/DUS4L/TGS1/DDX10/DDX27/EMG1/G3BP1/TSN/POLR3K/DHX33/TFB2M/FTSJ1/TWISTNB/HENMT1/MARS2/CPSF3/PIF1/EARS2/NSUN2/NT5C3A/PRIM1/POLR1A/FDXACB1/EXOSC2/GATC/POLR2H/TRMT1/NARS2/AGO2/HELZ2/DHX15/XRN2/MRM1/TYW5/TUT1/TSEN54/TYW1/POLR2D/…	304
MF	GO:0140097	catalytic activity, acting on DNA	176/10295	213/17697	1.45383594194729e-14	8.70120811255452e-12	7.26917970973644e-12	EXO1/EME1/TOP2A/BLM/CDC45/POLQ/GINS1/RAD51/RECQL4/DKC1/BRIP1/RFC3/DSCC1/DNA2/POLE2/RAD54L/ERCC6L/GINS4/RAD54B/GEN1/NME1/MCM2/NEIL3/MCM4/RFC4/CHTF18/FEN1/DNMT1/DDX11/RUVBL1/PCNA/POLG2/DCLRE1B/LIG1/MCM8/MGME1/MCM3/DNMT3B/HMGA1/CHD7/MCM7/GINS2/MCM6/TOP1MT/HMGA2/G3BP1/POLD1/PIF1/POLE/RAD18/HELB/TDP1/TOP1/TDG/RFC5/XRCC3/ACTR5/RBBP8/PTGES3/ZRANB3/MCM5/APEX2/NBN/POLE3/DCLRE1A/RAD1/DHX9/POLA2/POLA1/RFC2/…	176
MF	GO:0004386	helicase activity	139/10295	163/17697	5.69391264417391e-14	2.27187114502539e-11	1.8979708813913e-11	HELLS/BLM/CDC45/POLQ/GINS1/RAD51/RECQL4/BRIP1/RFC3/DSCC1/DNA2/RAD54L/ERCC6L/GINS4/RAD54B/MCM2/MCM4/RFC4/CHTF18/DDX21/DDX11/RUVBL1/DDX31/DHX34/DDX55/MCM8/DHX37/MCM3/TTF2/CHD7/DDX18/DDX56/DDX39A/MCM7/GINS2/MCM6/DDX10/DDX27/G3BP1/DHX33/PIF1/RAD18/HELB/RFC5/HELZ2/DHX15/ACTR5/ZRANB3/MCM5/DDX52/NBN/DDX47/DHX9/FANCM/RFC2/CHD1L/RUVBL2/ASCC3/EIF4A3/SUPV3L1/WRNIP1/DDX54/DDX20/XRCC5/SMARCA4/DHX36/DDX39B/DDX…	139
MF	GO:0042393	histone binding	159/10295	197/17697	1.22867316521856e-11	3.67680444691653e-09	3.07168291304639e-09	HJURP/UHRF1/ATAD2/CKS2/ASF1B/RCC1/MCM2/NCAPG2/TONSL/CKS1B/DTX3L/CHAF1B/DNAJC2/ANP32E/NCAPD3/CBX2/NASP/STAT1/IPO9/NCAPD2/WDR5B/MTF2/PHF6/SART3/YEATS2/CBX8/SET/PARP9/LEF1/SUZ12/CBX4/WDR5/NOC2L/PSME4/SFMBT1/TBL1XR1/SSRP1/SUPT16H/BRD9/BAZ1B/WRAP53/SMARCC1/MSH6/DPF1/BRD4/VRK1/KDM1B/RBBP5/GRWD1/DEK/SMARCA4/NPM3/MSL3/VPS72/PWP1/USP49/PWWP2A/HAT1/RNF168/PTMA/ANP32A/ATAD2B/SMARCA5/SPIN4/FMR1/PHIP/DAXX/RBB…	159
MF	GO:0008094	DNA-dependent ATPase activity	64/10295	69/17697	1.31800597736065e-10	3.1553063098014e-08	2.6360119547213e-08	TOP2A/XRCC2/BLM/POLQ/RAD51/RFC3/DSCC1/DNA2/RAD54L/ERCC6L/RAD54B/MCM2/RFC4/CHTF18/DDX11/RAD51D/MSH5/MSH2/TTF2/MCM7/MCM6/PIF1/RAD18/HELB/RFC5/XRCC3/GTF2H3/ZRANB3/MCM5/DHX9/RFC2/MSH6/WRNIP1/GTF2H4/SMARCA4/DHX36/SMARCAD1/SMARCA5/RBBP4/ERCC2/INO80/SMARCAL1/BPTF/CDK7/ERCC3/RAD51B/GTF2H1/ERCC6/CHD6/DMC1/RFC1/CHD8/ATRX/MNAT1/IGHMBP2/MSH4/RAD17/GTF2H2/TOP2B/MSH3/CHTF8/CCNH/RAD51C/PBRM1	64
MF	GO:0004518	nuclease activity	161/10295	205/17697	5.09054201150372e-10	1.01556313129499e-07	8.48423668583954e-08	EXO1/EME1/DNA2/GEN1/NME1/RPP25/FEN1/POP1/DCLRE1B/PNPT1/MGME1/STK31/RNASEH2A/ERI1/G3BP1/TSN/POLD1/CPSF3/POLE/TDP1/EXOSC2/AGO2/HELZ2/XRCC3/XRN2/RBBP8/TSEN54/ZRANB3/CNOT2/APEX2/RPP40/DCLRE1A/DCP2/RAD1/AEN/ISG20L2/FANCM/EXOSC9/REXO4/EXOSC5/DCLRE1C/POP5/TATDN1/DROSHA/PARN/DBR1/RAD9A/PIWIL1/LACTB2/TSEN2/DIS3/NOB1/APTX/CNOT6/RNASET2/PMS2/DNASE1L2/RPP38/PAN3/EXOSC10/CNOT7/EXOSC3/EXOSC4/TSEN15/PNKP/DFFB/W…	161
MF	GO:0043021	ribonucleoprotein complex binding	110/10295	133/17697	1.15455908538548e-09	1.97429603600917e-07	1.64937012197925e-07	EZH2/NME1/BOP1/XPO5/SNRPD1/ABCE1/ERI1/YTHDF1/PRMT3/NAA15/DHX33/NOLC1/WDR12/SNRPB/PHF6/NAA10/RPN2/PPIH/LARP1/UHMK1/CPSF6/PTCD3/NVL/HSPA5/SEC61A2/MTIF2/DHX9/SNRPC/MRRF/SNRPA/PES1/SNRPB2/CSNK2B/HNRNPU/ERAL1/EIF4A3/PIWIL1/ZNF593/SRP72/GEMIN5/MDM2/TIMM50/MTRF1/EIF6/UNG/OLA1/SNRPD3/SEC61A1/FMR1/SRP9/GUF1/PRPF6/RICTOR/IFIH1/EIF2S1/SRP54/PRPF31/PRMT5/NMD3/NAA16/ZNF598/C1QBP/NPM1/BAG6/SND1/NEMF/PRMT7/MALS…	110
MF	GO:0044389	ubiquitin-like protein ligase binding	226/10295	308/17697	1.55908691955298e-08	2.33278380338114e-06	1.94885864944122e-06	UBE2C/UBE2T/AURKA/CCNB1/BID/TRAF2/PRR7/HSPD1/HSP90AA1/CHEK2/BRCA1/DTX3L/TUBB/HSP90AB1/CASP8/LYN/STAT1/FANCL/MFHAS1/RAD18/CCT2/MC1R/NEK6/SCAMP3/PSMD1/PARP9/IKBKE/CACYBP/SMC6/DERL1/BAG4/RANGAP1/HSPA5/TRAF4/FAF2/STAT2/PRR5L/ARRDC1/LRPPRC/UBE2D1/NLK/TRIB3/PSMA3/WRAP53/CDK5RAP3/DNAJA1/PA2G4/SMG5/HSPA9/TCP1/XRCC5/YWHAZ/CUL4A/UBE2W/GLMN/TRAF5/DIO2/RB1/MDM2/TRIM28/NAE1/HIF1A/POU5F1/ZNF746/SMAD6/SUMO4/TRI…	226
MF	GO:0003697	single-stranded DNA binding	93/10295	113/17697	3.61568102768942e-08	4.80885576682693e-06	4.01742336409936e-06	MCM10/BRCA2/RAD51AP1/BLM/CDC45/RAD51/NME1/MCM2/NEIL3/MCM4/HSPD1/DDX11/RAD51D/MCM8/MSH2/MCM3/SMC4/MCM7/SMC2/HNRNPA2B1/MCM6/TSN/RAD18/TDP1/TOP1/PRIM1/POLR2H/FUBP1/RBBP8/NUP35/POLR2D/MCM5/DHX9/LRPPRC/POLA1/RPA3/REXO4/HNRNPU/NABP2/SSBP4/POLR2G/APTX/DHX36/PMS2/TOP3A/HMGB2/NABP1/HNRNPA1/POT1/POLR3C/WBP11/HMGB1/TSNAX/HSF1/SSBP1/HNRNPK/ERCC5/RNF138/RAD51B/RPA2/LONP1/NUCKS1/MCM9/PCBP2/RAD23B/DMC1/RPA4/HMC…	93
MF	GO:0016887	ATPase activity	273/10295	384/17697	8.05391501842758e-08	9.64053627705782e-06	8.05391501842758e-06	KIF14/KIF18B/KIF23/KIF18A/KIF20A/TOP2A/XRCC2/KIF11/ATAD2/KIF4A/BLM/POLQ/KIF2C/CENPE/RAD51/RFC3/DSCC1/DNA2/KIF15/KIFC1/RAD54L/ERCC6L/ATAD5/RAD54B/MCM2/KIF20B/RFC4/CHTF18/HSPD1/DDX11/HSP90AA1/RUVBL1/FIGNL1/RAD51D/ATP13A3/MYO1B/MSH5/MSH2/ABCE1/KIF22/TTF2/KIF24/HSP90AB1/DDX39A/MCM7/MCM6/MYO7A/ATP2A2/ATP6V1C1/WDR34/MYO19/KIF4B/TAP2/PIF1/RAD18/HELB/ATP2A1/ATP2C1/RFC5/XRCC3/KIF12/ATP13A1/GTF2H3/DNAH3/MO…	273
MF	GO:0003713	transcription coactivator activity	230/10295	319/17697	1.35341721058263e-07	1.34177169739575e-05	1.12094544477506e-05	NFE2L3/SOX4/CBFB/RUVBL1/KAT2A/BRCA1/HMGA1/ACTL6A/ZMIZ2/TCF3/TCERG1/MTDH/CCAR1/TAF4/HELZ2/SMARCD1/TFDP1/PPRC1/FUS/RRP1B/PSMC3IP/MED14/DHX9/RAP2C/WDR77/SS18L1/CCNE1/REXO4/ELF3/ASXL1/KDM1A/TFAP2A/SMARCC1/NFKB2/TADA1/NCOA6/MCIDAS/RBM14/MED17/WWC1/NUP98/SMARCA4/GMEB1/SOX11/TAF11/BIRC2/RB1/MED6/MED20/TAF5L/MAK/TRIM28/SUPT7L/TCF20/MYCBP/HMGB2/NCOA7/MED1/MED30/FOXC1/DAXX/MED12/CTBP2/NPAT/SFR1/COPS5/PRPF6…	230
MF	GO:0003678	DNA helicase activity	69/10295	81/17697	1.45722907820758e-07	1.34177169739575e-05	1.12094544477506e-05	BLM/CDC45/POLQ/GINS1/RAD51/RECQL4/BRIP1/RFC3/DSCC1/DNA2/ERCC6L/GINS4/RAD54B/MCM2/MCM4/RFC4/CHTF18/DDX11/RUVBL1/MCM8/MCM3/CHD7/MCM7/GINS2/MCM6/G3BP1/PIF1/RAD18/HELB/RFC5/ACTR5/ZRANB3/MCM5/NBN/DHX9/RFC2/CHD1L/RUVBL2/ASCC3/SUPV3L1/WRNIP1/XRCC5/DHX36/GTF2F2/SMARCAD1/WRN/CHD4/ERCC2/INO80/SMARCAL1/CHD1/ERCC3/RTEL1/RAD54L2/DHX30/MCM9/RECQL/CHD2/CHD6/CHD8/ATRX/ACTR8/IGHMBP2/SETX/RAD50/RECQL5/XRCC6/CHTF8/…	69
MF	GO:0004527	exonuclease activity	69/10295	81/17697	1.45722907820758e-07	1.34177169739575e-05	1.12094544477506e-05	EXO1/GEN1/FEN1/DCLRE1B/PNPT1/MGME1/ERI1/POLD1/CPSF3/POLE/TDP1/EXOSC2/XRN2/CNOT2/APEX2/DCLRE1A/DCP2/RAD1/AEN/ISG20L2/EXOSC9/REXO4/EXOSC5/DCLRE1C/TATDN1/PARN/RAD9A/DIS3/APTX/CNOT6/PAN3/EXOSC10/CNOT7/EXOSC3/EXOSC4/WRN/ANGEL2/USB1/ERI2/ANGEL1/DIS3L2/XRN1/DXO/EXOSC7/TOE1/ERI3/PAN2/APEX1/REXO1/CNOT8/POLG/EXOG/DDX1/DCPS/PDE12/RAD50/DIS3L/EXO5/TREX2/CNOT6L/EXD2/ENPP1/FAN1/EXD3/RAD9B/CNOT1/ZC3H12A/MEIOB/E…	69
MF	GO:0003684	damaged DNA binding	57/10295	65/17697	2.16276700579912e-07	1.7740160990756e-05	1.48205187892698e-05	BLM/POLQ/RECQL4/AUNIP/NEIL3/FEN1/PCNA/DCLRE1B/BRCA1/MSH2/POLD1/RAD18/TDG/RBBP8/NBN/DCLRE1A/RAD1/RPA3/DCLRE1C/FANCG/MSH6/POLB/MUTYH/XRCC5/APTX/PNKP/HMGB2/WRN/UNG/POT1/ERCC2/HMGB1/POLH/SDE2/ERCC3/NEIL2/RPA2/APEX1/TP53BP1/RAD23B/CUL4B/KDM4D/XRCC1/EP300/RPA1/DDB1/RAD23A/ERCC4/REV1/XRCC6/DDB2/CREBBP/XPC/OGG1/ERCC1/RPS3/CRY2	57
MF	GO:0016796	exonuclease activity, active with either ribo- or deoxyribonucleic acids and producing 5'-phosphomonoesters	51/10295	57/17697	2.22307781839047e-07	1.7740160990756e-05	1.48205187892698e-05	EXO1/GEN1/FEN1/DCLRE1B/PNPT1/MGME1/ERI1/POLD1/POLE/EXOSC2/XRN2/CNOT2/APEX2/DCLRE1A/DCP2/RAD1/ISG20L2/EXOSC9/EXOSC5/DCLRE1C/TATDN1/PARN/RAD9A/DIS3/APTX/CNOT6/PAN3/EXOSC10/CNOT7/EXOSC3/EXOSC4/ANGEL2/USB1/ERI2/ANGEL1/DIS3L2/XRN1/EXOSC7/TOE1/ERI3/PAN2/APEX1/CNOT8/PDE12/DIS3L/EXO5/TREX2/CNOT6L/EXD2/CNOT1/MEIOB	51
MF	GO:0003724	RNA helicase activity	66/10295	78/17697	4.63371019071099e-07	3.46659443642566e-05	2.89606886919437e-05	BRIP1/RAD54B/DDX21/DDX31/DHX34/DDX55/DHX37/DDX18/DDX56/DDX39A/DDX10/DDX27/G3BP1/DHX33/HELZ2/DHX15/DDX52/DDX47/DHX9/FANCM/EIF4A3/SUPV3L1/DDX54/DDX20/DHX36/DDX39B/DDX49/DDX23/DDX46/DHX16/SNRNP200/MOV10/DHX35/EIF4A1/DHX8/IFIH1/DHX57/DDX51/AQR/MOV10L1/DDX41/DDX19A/DDX28/DHX30/UPF1/SKIV2L/DDX60L/DDX1/DDX50/DDX58/DHX40/IGHMBP2/DDX42/YTHDC2/DHX38/DHX29/DDX6/DDX4/DDX5/DDX59/DDX19B/DHX58/DDX17/DDX24/DDX3X…	66
MF	GO:0031625	ubiquitin protein ligase binding	209/10295	290/17697	5.25459539271866e-07	3.55176153751479e-05	2.96721932958629e-05	UBE2T/AURKA/BID/TRAF2/HSPD1/HSP90AA1/CHEK2/BRCA1/TUBB/HSP90AB1/CASP8/LYN/FANCL/MFHAS1/RAD18/CCT2/MC1R/NEK6/SCAMP3/PSMD1/IKBKE/CACYBP/SMC6/DERL1/BAG4/RANGAP1/HSPA5/TRAF4/FAF2/PRR5L/ARRDC1/LRPPRC/UBE2D1/NLK/TRIB3/PSMA3/WRAP53/DNAJA1/PA2G4/SMG5/HSPA9/TCP1/XRCC5/YWHAZ/CUL4A/UBE2W/GLMN/TRAF5/DIO2/RB1/MDM2/TRIM28/NAE1/HIF1A/POU5F1/ZNF746/SMAD6/TRIM37/SUMO1/GSK3B/NPLOC4/TRAF3/HM13/DAXX/RNF34/UBXN7/SRC/C…	209
MF	GO:0016741	transferase activity, transferring one-carbon groups	167/10295	226/17697	5.34099479325532e-07	3.55176153751479e-05	2.96721932958629e-05	EZH2/NOP2/TYMS/DNMT1/ATIC/TRMT6/SMYD5/METTL1/CAD/SUV39H2/WDR4/DNMT3B/TARBP1/PRMT3/TGS1/EMG1/TFB2M/FTSJ1/HENMT1/GART/METTL21A/MEN1/NSUN2/FDXACB1/ECE2/TRMT1/SUZ12/MRM1/EED/EHMT2/SUV39H1/PRDM12/WDR5/FAM86C1/THUMPD2/SETDB1/SHMT2/METTL7B/NSUN5/SMYD2/RBBP5/PCMTD2/METTL4/METTL2A/TFB1M/METTL23/NDUFAF7/SMYD3/TRMT13/CIAPIN1/THUMPD3/NTMT1/FTSJ3/PRMT1/TRMT11/ALKBH8/METTL15/NSUN4/RNMT/TRMT5/FBL/NSUN6/DIMT1/ME…	167
MF	GO:0008168	methyltransferase activity	159/10295	215/17697	9.11307950884779e-07	5.74124009057411e-05	4.79635763623568e-05	EZH2/NOP2/TYMS/DNMT1/TRMT6/SMYD5/METTL1/SUV39H2/WDR4/DNMT3B/TARBP1/PRMT3/TGS1/EMG1/TFB2M/FTSJ1/HENMT1/METTL21A/MEN1/NSUN2/FDXACB1/ECE2/TRMT1/SUZ12/MRM1/EED/EHMT2/SUV39H1/PRDM12/WDR5/FAM86C1/THUMPD2/SETDB1/METTL7B/NSUN5/SMYD2/RBBP5/PCMTD2/METTL4/METTL2A/TFB1M/METTL23/NDUFAF7/SMYD3/TRMT13/CIAPIN1/THUMPD3/NTMT1/FTSJ3/PRMT1/TRMT11/ALKBH8/METTL15/NSUN4/RNMT/TRMT5/FBL/NSUN6/DIMT1/METTL18/TRMT10C/NSUN3/…	159
MF	GO:0003688	DNA replication origin binding	24/10295	24/17697	2.23133651462091e-06	0.000133545490400062	0.000111566825731046	MCM10/ORC6/CDC45/ORC1/CDC6/MCM2/MCM4/HSPD1/DDX11/MCM8/MCM3/MCM7/MCM6/ORC2/ORC5/MCM5/DHX9/POLA1/GRWD1/ORC3/ORC4/MCM9/MCMDC2/KAT7	24
MF	GO:0008173	RNA methyltransferase activity	56/10295	66/17697	2.91489779179663e-06	0.000166149174132408	0.000138804656752221	NOP2/TRMT6/METTL1/WDR4/TARBP1/TGS1/EMG1/TFB2M/FTSJ1/HENMT1/NSUN2/FDXACB1/TRMT1/MRM1/THUMPD2/METTL2A/TFB1M/TRMT13/THUMPD3/FTSJ3/TRMT11/ALKBH8/METTL15/NSUN4/RNMT/TRMT5/FBL/NSUN6/DIMT1/TRMT10C/NSUN3/METTL2B/TRMT2B/METTL3/ZCCHC4/TRMT112/TRMT2A/METTL6/TRMT61A/TRMT12/PCIF1/CMTR2/CMTR1/METTL16/RRNAD1/TRMT10A/METTL8/TRMT61B/TRMT1L/MEPCE/TYW3/METTL14/TRDMT1/LCMT2/TRMT44/BCDIN3D	56
MF	GO:0140101	catalytic activity, acting on a tRNA	95/10295	122/17697	3.54865917203931e-06	0.000187473972513911	0.000156619860078456	PUS1/RPP25/POP1/TRMT6/METTL1/PTRH2/WDR4/DARS2/TARBP1/DUS4L/FTSJ1/MARS2/EARS2/NSUN2/NT5C3A/GATC/TRMT1/NARS2/TYW5/TSEN54/TYW1/THUMPD2/RPP40/AARSD1/TARS2/YARS2/SARS2/POP5/TRNT1/IARS2/TSEN2/FARSA/METTL2A/RPP38/TRMT13/FARSB/TSEN15/WARS2/THUMPD3/DUS1L/HARS2/PARS2/TRMT11/ALKBH8/LARS2/QTRT1/TRIT1/TRMT5/DTD2/NSUN6/CDKAL1/TRMT10C/NSUN3/METTL2B/TRMT2B/QRSL1/POP7/CARS2/ALKBH1/AARS2/DUS3L/RPP21/VARS2/METTL6/D…	95
MF	GO:0042623	ATPase activity, coupled	202/10295	284/17697	3.60225678180448e-06	0.000187473972513911	0.000156619860078456	KIF14/KIF18B/KIF18A/TOP2A/XRCC2/KIF11/BLM/POLQ/RAD51/RFC3/DSCC1/DNA2/RAD54L/ERCC6L/ATAD5/RAD54B/MCM2/KIF20B/RFC4/CHTF18/DDX11/HSP90AA1/FIGNL1/RAD51D/MYO1B/MSH5/MSH2/TTF2/HSP90AB1/MCM7/MCM6/MYO7A/ATP2A2/ATP6V1C1/WDR34/TAP2/PIF1/RAD18/HELB/ATP2A1/ATP2C1/RFC5/XRCC3/ATP13A1/GTF2H3/DNAH3/HSPA5/ZRANB3/ATP6V0D2/DNAH17/MCM5/ATP13A2/HSPA14/DHX9/SPAST/RFC2/TAPBP/CCT8/ABCC10/TAP1/MSH6/WRNIP1/HSPA9/KIF3B/GTF…	202
MF	GO:0004519	endonuclease activity	98/10295	127/17697	5.15995446656542e-06	0.00025735272901995	0.000214998102773559	EXO1/EME1/DNA2/GEN1/RPP25/FEN1/POP1/RNASEH2A/G3BP1/TSN/CPSF3/AGO2/XRCC3/RBBP8/TSEN54/ZRANB3/APEX2/RPP40/REXO4/DCLRE1C/POP5/TATDN1/DROSHA/DBR1/PIWIL1/LACTB2/TSEN2/DIS3/NOB1/RNASET2/PMS2/DNASE1L2/RPP38/TSEN15/PNKP/LAS1L/RNASE2/SLX4/RCL1/PPP1R8/DNASE2/TATDN2/TSNAX/ERCC5/RNASEH1/MBD4/POP7/SND1/PLD6/RPP21/RNASEH2B/APEX1/N4BP2/DGCR8/EXOG/NTHL1/MRPL44/XRCC1/SLX1A/EME2/HMCES/RPP30/EDC3/SLX1B/AGO3/DNASE2B…	98
MF	GO:0008757	S-adenosylmethionine-dependent methyltransferase activity	116/10295	155/17697	1.02623555849054e-05	0.000491361585405269	0.000410494223396215	EZH2/NOP2/DNMT1/TRMT6/METTL1/SUV39H2/WDR4/DNMT3B/TARBP1/PRMT3/EMG1/TFB2M/FTSJ1/METTL21A/MEN1/NSUN2/FDXACB1/TRMT1/SUZ12/MRM1/EED/EHMT2/SUV39H1/WDR5/THUMPD2/SETDB1/SMYD2/RBBP5/PCMTD2/METTL4/METTL2A/TFB1M/NDUFAF7/SMYD3/THUMPD3/FTSJ3/PRMT1/TRMT11/METTL15/NSUN4/RNMT/TRMT5/FBL/NSUN6/DIMT1/TRMT10C/NSUN3/METTL2B/PRMT5/TRMT2B/METTL3/VCPKMT/KMT2B/ZCCHC4/ICMT/SETD1A/EHMT1/SETD5/CAMKMT/TRMT112/PRMT7/DOT1L/LC…	116
MF	GO:0004536	deoxyribonuclease activity	50/10295	59/17697	1.07963897732923e-05	0.000492640503651349	0.000411562659692021	EXO1/EME1/DNA2/GEN1/NME1/FEN1/DCLRE1B/MGME1/POLD1/POLE/XRCC3/RBBP8/ZRANB3/APEX2/DCLRE1A/RAD1/DCLRE1C/TATDN1/RAD9A/APTX/DNASE1L2/DFFB/SLX4/DNASE2/TATDN2/ERI2/ERCC5/MBD4/APEX1/EXOG/XRCC1/SLX1A/EME2/SLX1B/DNASE2B/DNASE1L1/DICER1/RAD50/EXO5/TREX2/ERCC4/EXD2/FAN1/RAG1/RAD51C/MUS81/ERCC1/RPS3/MEIOB/DNASE1L3	50
MF	GO:0002039	p53 binding	55/10295	66/17697	1.11121918116846e-05	0.000492640503651349	0.000411562659692021	BLM/HSPD1/RFWD3/TRIAP1/MAPKAPK5/BCL2L12/PSME3/EHMT2/KDM1A/BRD4/SMYD2/SMARCA4/HDAC1/USP10/MDM2/HIF1A/NUAK1/GSK3B/DAXX/RNF34/TP53RK/BANP/ANKRD1/TRIM24/MSX1/PRMT5/USP7/CDK5/EHMT1/TP53BP2/TAF1/TAF3/TP53BP1/TP73/RNF20/CHD8/TP53/EP300/PLK3/BRD7/SMARCB1/TRIM29/RCHY1/HTT/TAF9/SIRT1/RFFL/TEP1/CREBBP/MUC1/STK11/PTTG1IP/DUSP26/ZNF385B/NTRK3	55
MF	GO:0008408	3'-5' exonuclease activity	47/10295	55/17697	1.2515768802771e-05	0.000535049116318461	0.000446991742956108	PNPT1/ERI1/POLD1/POLE/EXOSC2/XRN2/CNOT2/APEX2/RAD1/ISG20L2/EXOSC9/REXO4/EXOSC5/TATDN1/PARN/RAD9A/DIS3/CNOT6/PAN3/EXOSC10/CNOT7/EXOSC3/EXOSC4/WRN/ANGEL2/USB1/ERI2/ANGEL1/DIS3L2/EXOSC7/TOE1/ERI3/PAN2/APEX1/CNOT8/POLG/PDE12/RAD50/DIS3L/EXO5/TREX2/CNOT6L/EXD2/EXD3/RAD9B/CNOT1/MEIOB	47
MF	GO:0004674	protein serine/threonine kinase activity	298/10295	439/17697	1.44803147040896e-05	0.000581341394363558	0.000485665325282839	BUB1/NEK2/CDK1/BUB1B/PKMYT1/MELK/RIPK2/PLK1/TTK/AURKB/PLK4/AURKA/CHEK1/PBK/CDC7/LIMK1/DCLK3/MASTL/STK3/CHEK2/MAPK15/SRPK1/STK31/EIF2AK1/CIT/ATR/PASK/CDK2/MAP4K4/CASK/PRKDC/NEK8/CLK2/NEK6/TOP1/STK4/IKBKE/IRAK1/UHMK1/CDK12/MAPKAPK5/PRKX/CCL3/GTF2H3/MLKL/CDK16/PHKG2/NLK/EIF2AK2/CSNK2B/RIOK1/CSNK2A1/STK26/MYLK2/CDK13/BRD4/PAK2/VRK1/STK36/GTF2H4/CDK6/CCNK/CDK3/ADCK5/STK35/STK38/TBK1/MAK/VRK2/PDIK1L/RP…	298
MF	GO:0042826	histone deacetylase binding	86/10295	111/17697	1.45699597584852e-05	0.000581341394363558	0.000485665325282839	TOP2A/KPNA2/CDC20/HSP90AA1/KAT2A/TFAP4/FOXP3/DNMT3B/HOXA10/HSP90AB1/NR2C1/ZMYND15/PHF6/GMNN/BRMS1/LEF1/HDAC10/YWHAB/HDAC2/UHRF1BP1/PARP1/SFPQ/SMG5/RAD9A/DDX20/DHX36/HDAC1/HIF1A/CCND1/HNRNPD/RAC1/RBBP4/CHD4/GCM1/SP1/AKAP8/PHB/ANKRD1/MTA2/NCOR2/USF1/MTA1/NUDT21/MAPK8/YWHAE/NIPBL/MIER2/SUDS3/PKN2/TP53/NRIP1/HDAC6/SIX3/AKAP8L/MAGEA2/RELA/HSPA1B/BRMS1L/CBX5/DACT1/MTA3/ANKRA2/MAGEA2B/HES1/HDAC3/TOP2B/M…	86
MF	GO:0008175	tRNA methyltransferase activity	31/10295	34/17697	2.50768455589631e-05	0.000968289810776735	0.000808930501902034	TRMT6/METTL1/WDR4/TARBP1/FTSJ1/NSUN2/TRMT1/THUMPD2/METTL2A/TRMT13/THUMPD3/TRMT11/ALKBH8/TRMT5/NSUN6/TRMT10C/NSUN3/METTL2B/TRMT2B/METTL6/TRMT61A/TRMT12/TRMT10A/METTL8/TRMT61B/TRMT1L/TYW3/TRDMT1/LCMT2/TRMT44/BCDIN3D	31
MF	GO:0004532	exoribonuclease activity	34/10295	38/17697	2.62482116418118e-05	0.000981847166726524	0.00082025661380662	PNPT1/ERI1/EXOSC2/XRN2/CNOT2/DCP2/ISG20L2/EXOSC9/EXOSC5/PARN/DIS3/CNOT6/PAN3/EXOSC10/CNOT7/EXOSC3/EXOSC4/ANGEL2/USB1/ERI2/ANGEL1/DIS3L2/XRN1/EXOSC7/TOE1/ERI3/PAN2/CNOT8/DCPS/PDE12/DIS3L/CNOT6L/CNOT1/ZC3H12A	34
MF	GO:0019787	ubiquitin-like protein transferase activity	276/10295	407/17697	3.31284875858757e-05	0.0012016605951604	0.00100389356320835	DTL/UHRF1/TRIM59/UBE2C/UBE2T/TRAF2/RFWD3/BRCA1/DTX3L/TRAIP/SKP2/ZMIZ2/FBXL6/BIRC7/FANCL/UBE2S/RAD18/KCTD13/TRIM27/RNF149/NHLRC3/DTX4/BARD1/ANAPC1/CBX4/RNFT1/G2E3/RNF213/FBXO22/RNF2/TRIM11/ANAPC5/UBE2D1/RLIM/BFAR/UBE2Q1/PRPF19/TNFAIP1/RNF6/HECW2/UBE3D/RNF43/CBLC/UBE2W/RNF24/TSPAN17/VHL/BIRC2/MED20/NEURL3/MDM2/TRIM28/UBE2V1/RBCK1/RNF168/MED1/AREL1/ANKIB1/UBR5/TRIM37/RNF19A/MED30/TRAF3/RNF170/FBXL8/…	276
MF	GO:0140030	modification-dependent protein binding	107/10295	144/17697	3.78576584613397e-05	0.0013325757420215	0.00111326294237385	UHRF1/NCAPG2/DNAJC2/NCAPD3/LYN/CBX2/MTF2/RAD18/YEATS2/CBX8/IKBKE/SUZ12/CBX4/ZRANB3/WDR5/ANKRD13B/PSME4/BRD9/SPRTN/MSH6/BRD4/RBBP5/SMARCA4/PTPN6/MSL3/PWP1/RNF168/ATAD2B/SPIN4/FMR1/PHIP/BRCC3/MBTD1/LRWD1/PHF8/TRIM24/KDM5A/TNIP3/BRD3/PSMD4/ANKRD13D/CHD1/ZBTB1/BAG6/BAZ2A/PARP10/IDE/TAF1/UBQLN1/UBQLN4/TP53BP1/FAM156B/RAD23B/SPIN1/AGAP3/ZMYND8/TNFAIP3/USP15/WDR81/CHD8/CDYL/ATRX/BRD2/VCP/KMT2A/HDAC6/L3M…	107
MF	GO:0003899	DNA-directed 5'-3' RNA polymerase activity	36/10295	41/17697	3.89642029830848e-05	0.0013325757420215	0.00111326294237385	PRIM2/POLR1B/CD3EAP/POLR1C/POLR3K/TWISTNB/PRIM1/POLR1A/POLR2H/POLR2D/POLR3A/ZNRD1/POLR2G/MED20/POLR3F/POLR3D/POLR3E/POLRMT/POLR3G/POLR3C/CRCP/POLR2K/POLR2B/POLR3B/POLR2J3/POLR2A/POLR2M/RPAP1/POLR3H/POLR2C/PRIMPOL/POLR1E/POLR2J/POLR2I/POLR1D/MED21	36
MF	GO:0000217	DNA secondary structure binding	23/10295	24/17697	4.08209460501909e-05	0.00135729645616885	0.00113391516806086	XRCC2/BLM/RECQL4/HMGB3/GEN1/NEIL3/RAD51D/MSH2/RAD18/MEN1/XRCC3/RBBP8/MSH6/HMGB2/WRN/POT1/HMGB1/YY1/ERCC5/RAD51B/XPC/RAD51C/NR0B1	23
MF	GO:0031267	small GTPase binding	298/10295	443/17697	4.2739261741223e-05	0.00138267287308768	0.00115511518219522	ECT2/IQGAP3/ANLN/RCC2/BIRC5/RCC1/VAV2/DIAPH3/IPO4/ARHGEF38/RTKN/RAB3IP/CSE1L/XPO5/XPO1/TBC1D30/BICD1/PLEKHG4/FMNL2/IPO9/XPOT/RANBP1/KCTD13/SPATA13/XPO6/LLGL2/CHML/RABGGTB/FGD6/RANGAP1/SRGAP2/ARHGEF1/PARD6B/DENND4B/SRGAP1/KPNB1/NUTF2/TNFAIP1/ARHGAP4/RAB11FIP4/PAK2/RAPGEF6/KIF3B/EPS8L3/ATP6AP1/ARHGEF39/NUP50/NSF/DGKI/SH3BP4/ALS2/RAB3GAP2/NXT1/SRGAP2B/EXOC8/FARP2/PLEKHG2/SIKE1/TBC1D10B/HPS4/RIN2/RAP…	298
MF	GO:0017016	Ras GTPase binding	289/10295	429/17697	4.70602014889016e-05	0.0014823963469004	0.00123842635497109	ECT2/IQGAP3/ANLN/RCC2/BIRC5/RCC1/VAV2/DIAPH3/IPO4/ARHGEF38/RTKN/RAB3IP/CSE1L/XPO5/XPO1/TBC1D30/BICD1/PLEKHG4/FMNL2/IPO9/XPOT/RANBP1/KCTD13/SPATA13/XPO6/LLGL2/CHML/RABGGTB/FGD6/RANGAP1/SRGAP2/ARHGEF1/PARD6B/DENND4B/SRGAP1/KPNB1/NUTF2/TNFAIP1/ARHGAP4/RAB11FIP4/PAK2/RAPGEF6/KIF3B/EPS8L3/ATP6AP1/ARHGEF39/NUP50/NSF/DGKI/SH3BP4/ALS2/RAB3GAP2/NXT1/SRGAP2B/EXOC8/FARP2/PLEKHG2/SIKE1/TBC1D10B/HPS4/RIN2/RAP…	289
MF	GO:0034212	peptide N-acetyltransferase activity	60/10295	75/17697	5.28525129587846e-05	0.0016221655900427	0.00135519263996883	BRCA2/NAA25/KAT2A/ATAT1/NAA40/NAA15/NAA10/WDR5/POLE3/TAF5/ESCO1/TADA1/DPF1/OGT/KANSL2/TAF5L/NAA50/GTF3C4/SUPT7L/HAT1/PHF20/NAA35/NAA20/HCFC1/TADA2A/NAA16/KANSL3/TAF6L/RSF1/NCOA3/SRCAP/TAF1/ATF2/SUPT3H/KANSL1/BRPF1/ELP3/KANSL1L/MEAF6/EP300/MCRS1/MCM3AP/TAF1L/KAT6A/EPC2/DPF2/TAF12/KAT7/TAF9/TAF10/CLOCK/USP22/KAT8/CREBBP/NAA60/NAA30/EPC1/ING3/PHF10/KAT2B	60
MF	GO:0008353	RNA polymerase II CTD heptapeptide repeat kinase activity	18/10295	18/17697	5.78600204633251e-05	0.001731461112365	0.00144650051158313	CDK1/CDK12/GTF2H3/CDK13/BRD4/GTF2H4/CCNK/ERCC2/CDK7/ERCC3/GTF2H1/CDK8/CDK19/MNAT1/GTF2H2/CDK9/MAPK1/CCNH	18
MF	GO:0016896	exoribonuclease activity, producing 5'-phosphomonoesters	32/10295	36/17697	6.26714091648656e-05	0.00182969943342303	0.00152857095524063	PNPT1/ERI1/EXOSC2/XRN2/CNOT2/DCP2/ISG20L2/EXOSC9/EXOSC5/PARN/DIS3/CNOT6/PAN3/EXOSC10/CNOT7/EXOSC3/EXOSC4/ANGEL2/USB1/ERI2/ANGEL1/DIS3L2/XRN1/EXOSC7/TOE1/ERI3/PAN2/CNOT8/PDE12/DIS3L/CNOT6L/CNOT1	32
MF	GO:0008080	N-acetyltransferase activity	70/10295	90/17697	7.20090100151865e-05	0.00205225678543282	0.00171450023845682	BRCA2/NAA25/ESCO2/KAT2A/NAT10/ATAT1/NAA40/NAA15/NAA10/GNPNAT1/WDR5/POLE3/TAF5/ESCO1/TADA1/DPF1/OGT/KANSL2/TAF5L/NAA50/GTF3C4/SUPT7L/HAT1/PHF20/NAA35/NAA20/HCFC1/TADA2A/NAA16/KANSL3/TAF6L/RSF1/NCOA3/SRCAP/TAF1/ATF2/SUPT3H/NAT1/KANSL1/SAT1/BRPF1/ELP3/KANSL1L/MEAF6/EP300/MCRS1/MCM3AP/TAF1L/KAT6A/EPC2/AANAT/DPF2/TAF12/KAT7/TAF9/TAF10/CLOCK/USP22/NAGS/KAT8/SMARCE1/CREBBP/NAA60/NAA30/HGSNAT/EPC1/ING3/P…	70
MF	GO:0061659	ubiquitin-like protein ligase activity	162/10295	230/17697	7.41585145172948e-05	0.00206436609016749	0.00172461661668128	UHRF1/TRIM59/TRAIP/SKP2/ZMIZ2/FBXL6/BIRC7/FANCL/RAD18/TRIM27/RNF149/NHLRC3/ANAPC1/RNFT1/RNF2/TRIM11/ANAPC5/RLIM/BFAR/PRPF19/RNF6/HECW2/UBE3D/RNF43/CBLC/RNF24/VHL/BIRC2/MED20/NEURL3/MDM2/MED1/AREL1/ANKIB1/UBR5/TRIM37/RNF19A/MED30/RNF170/FBXL8/BRAP/MED12/RNF34/ZNF451/UBE2O/TRIM24/MSL2/MGRN1/SMURF1/RNF220/XIAP/RNF138/RNF8/ANAPC4/ZNF598/RNF145/SMURF2/WWP1/CBLL1/TRIM13/CBLB/FBXL18/TRIM32/MED27/RNF7/DC…	162
MF	GO:0061630	ubiquitin protein ligase activity	156/10295	221/17697	8.37387284378427e-05	0.00226589909252274	0.00189298169801398	UHRF1/TRIM59/TRAIP/SKP2/FBXL6/BIRC7/FANCL/RAD18/TRIM27/RNF149/NHLRC3/ANAPC1/RNFT1/RNF2/TRIM11/ANAPC5/RLIM/BFAR/PRPF19/RNF6/HECW2/UBE3D/RNF43/CBLC/RNF24/VHL/BIRC2/MED20/NEURL3/MDM2/MED1/AREL1/ANKIB1/UBR5/TRIM37/RNF19A/MED30/RNF170/FBXL8/BRAP/MED12/RNF34/UBE2O/TRIM24/MSL2/MGRN1/SMURF1/RNF220/XIAP/RNF138/RNF8/ANAPC4/ZNF598/RNF145/SMURF2/WWP1/CBLL1/TRIM13/CBLB/FBXL18/TRIM32/MED27/RNF7/DCST1/RBBP6/RNF…	156
MF	GO:0004540	ribonuclease activity	86/10295	114/17697	8.51841764106292e-05	0.00226589909252274	0.00189298169801398	EXO1/RPP25/FEN1/POP1/PNPT1/RNASEH2A/ERI1/TSN/CPSF3/EXOSC2/AGO2/HELZ2/XRN2/TSEN54/CNOT2/RPP40/DCP2/ISG20L2/EXOSC9/EXOSC5/POP5/DROSHA/PARN/DBR1/PIWIL1/LACTB2/TSEN2/DIS3/NOB1/CNOT6/RNASET2/RPP38/PAN3/EXOSC10/CNOT7/EXOSC3/EXOSC4/TSEN15/RNASE2/ANGEL2/RCL1/PPP1R8/USB1/TSNAX/ERI2/ANGEL1/DIS3L2/RNASEH1/POP7/SND1/XRN1/EXOSC7/RPP21/TOE1/ERI3/RNASEH2B/PAN2/APEX1/DGCR8/CNOT8/EXOG/MRPL44/RPP30/EDC3/AGO3/DCPS/…	86
MF	GO:0061733	peptide-lysine-N-acetyltransferase activity	53/10295	66/17697	0.000119496007091717	0.00310949392366924	0.00259773928460254	BRCA2/KAT2A/ATAT1/NAA40/WDR5/POLE3/TAF5/ESCO1/TADA1/DPF1/OGT/KANSL2/TAF5L/NAA50/GTF3C4/SUPT7L/HAT1/PHF20/HCFC1/TADA2A/KANSL3/TAF6L/RSF1/NCOA3/SRCAP/TAF1/ATF2/SUPT3H/KANSL1/BRPF1/ELP3/KANSL1L/MEAF6/EP300/MCRS1/MCM3AP/TAF1L/KAT6A/EPC2/DPF2/TAF12/KAT7/TAF9/TAF10/CLOCK/USP22/KAT8/CREBBP/NAA60/EPC1/ING3/PHF10/KAT2B	53
MF	GO:0004842	ubiquitin-protein transferase activity	257/10295	382/17697	0.000137669031763226	0.00350616661745919	0.0029291283353878	DTL/UHRF1/TRIM59/UBE2C/UBE2T/TRAF2/RFWD3/BRCA1/DTX3L/TRAIP/SKP2/FBXL6/BIRC7/FANCL/UBE2S/RAD18/KCTD13/TRIM27/RNF149/NHLRC3/DTX4/BARD1/ANAPC1/RNFT1/G2E3/RNF213/FBXO22/RNF2/TRIM11/ANAPC5/UBE2D1/RLIM/BFAR/UBE2Q1/PRPF19/TNFAIP1/RNF6/HECW2/UBE3D/RNF43/CBLC/UBE2W/RNF24/TSPAN17/VHL/BIRC2/MED20/NEURL3/MDM2/TRIM28/UBE2V1/RBCK1/RNF168/MED1/AREL1/ANKIB1/UBR5/TRIM37/RNF19A/MED30/TRAF3/RNF170/FBXL8/TRIM33/HERC…	257
MF	GO:0047485	protein N-terminus binding	82/10295	109/17697	0.000145756767379571	0.0035321889837923	0.00295086798980142	ZWINT/GAD1/MYO7A/MEN1/GTF2H3/SUV39H1/TBL1XR1/NBN/PARP1/CSNK2A1/SMARCC1/TARBP2/HESX1/TERT/APTX/SMARCA4/HDAC1/TAF11/BIRC2/MDM2/BANF1/HYPK/DAXX/RBPJ/NPAT/ERCC2/NCOR2/CSNK2A2/ALG2/ERCC5/ERCC3/PDCD10/NCOA3/RPS21/NIPBL/RPA2/EXOC2/STX1A/TSC1/ZMYND8/ERCC6/PEX5/SNF8/EIF5A/EPB41/TP53/MAP2K1/MNAT1/SRRM2/VPS25/EXOC4/SCFD1/ATM/ACTN4/EIF3E/RELA/SDCBP/HSPA1B/YWHAQ/GTF2H2/MAU2/TDRD7/ERCC4/EXOC5/MORF4L1/PPP1CC/SM…	82
MF	GO:0000175	3'-5'-exoribonuclease activity	30/10295	34/17697	0.000147806030350957	0.0035321889837923	0.00295086798980142	PNPT1/ERI1/EXOSC2/XRN2/CNOT2/ISG20L2/EXOSC9/EXOSC5/PARN/DIS3/CNOT6/PAN3/EXOSC10/CNOT7/EXOSC3/EXOSC4/ANGEL2/USB1/ERI2/ANGEL1/DIS3L2/EXOSC7/TOE1/ERI3/PAN2/CNOT8/PDE12/DIS3L/CNOT6L/CNOT1	30
MF	GO:0034062	5'-3' RNA polymerase activity	38/10295	45/17697	0.000150494267479872	0.0035321889837923	0.00295086798980142	PRIM2/POLR1B/CD3EAP/POLR1C/POLR3K/TWISTNB/PRIM1/POLR1A/POLR2H/POLR2D/POLR3A/ZNRD1/TRNT1/TERT/POLR2G/MED20/POLR3F/POLR3D/POLR3E/POLRMT/POLR3G/POLR3C/CRCP/POLR2K/POLR2B/POLR3B/POLR2J3/POLR2A/POLR2M/RPAP1/POLR3H/POLR2C/PRIMPOL/POLR1E/POLR2J/POLR2I/POLR1D/MED21	38
MF	GO:0097747	RNA polymerase activity	38/10295	45/17697	0.000150494267479872	0.0035321889837923	0.00295086798980142	PRIM2/POLR1B/CD3EAP/POLR1C/POLR3K/TWISTNB/PRIM1/POLR1A/POLR2H/POLR2D/POLR3A/ZNRD1/TRNT1/TERT/POLR2G/MED20/POLR3F/POLR3D/POLR3E/POLRMT/POLR3G/POLR3C/CRCP/POLR2K/POLR2B/POLR3B/POLR2J3/POLR2A/POLR2M/RPAP1/POLR3H/POLR2C/PRIMPOL/POLR1E/POLR2J/POLR2I/POLR1D/MED21	38
MF	GO:0032182	ubiquitin-like protein binding	73/10295	96/17697	0.000186447486158266	0.00425652823886208	0.00355599685786306	TOP2A/CKS2/CKS1B/RAE1/NUP62/BUB3/TDG/FAF2/CBX4/UBXN11/RNFT1/ADRM1/SPRTN/UBA2/DCUN1D5/BIRC2/MDM2/USPL1/RBCK1/DDI2/RNF168/UBR5/NPLOC4/DCUN1D1/DAXX/SERBP1/UCHL3/UBXN7/UBXN2B/CASP8AP2/WDR92/RNF8/UBE2N/AUP1/PML/TRIM32/NSFL1C/RAD23B/DCUN1D2/TNFAIP3/GGA3/RNF111/RNF4/USP13/HDAC6/RNF19B/CXCR4/UBE2L6/OTUB1/SMAD3/RNF31/VPS36/FAF1/SQSTM1/DCUN1D3/PLAA/OTUB2/RAD23A/SHARPIN/TSG101/WDR48/NEDD4/USP5/UBXN2A/MARK4/…	73
MF	GO:0035257	nuclear hormone receptor binding	110/10295	152/17697	0.000188467833466742	0.00425652823886208	0.00355599685786306	DCAF13/PCNA/BRCA1/HMGA1/NUP62/STAT1/FOXH1/LEF1/RAN/FUS/MED14/PARP1/CCNE1/PRAME/ASXL1/KDM1A/NCOA6/RNF6/DDX54/MED17/SMARCA4/TAF11/RB1/HIF1A/NCOA7/MED1/SUMO1/MED30/DAXX/MED12/CTBP2/ZNHIT3/PRPF6/SRC/MMS19/TRIM24/NCOR2/CDK7/MED13/SNW1/TCF7L2/CCDC62/CTNNB1/NCOA3/JUP/CALR/BAZ2A/TAF1/STAT3/MED4/FKBP4/TRIP12/MED25/LATS1/BUD31/VDR/UBA3/RNF4/NSD1/KDM3A/NRIP1/MED24/EP300/YWHAH/THRAP3/SMAD3/PPID/ACTN4/ARID1A/…	110
[truncated: 16 more rows]
