# Supplementary material for: Identification of critical prognosis signature associated with lymph node metastasis of stomach adenocarcinomas
Source: World J Surg Oncol. 2023 Feb 23;21:61. doi: 10.1186/s12957-023-02940-y (PMC9948474; doi:10.1186/s12957-023-02940-y)
Supplement: Supplementary file 10 — Additional file 10: Table S7. Pathway enrichment analysis of the LNM-specific DEGs. [file 12957_2023_2940_MOESM10_ESM.csv]

ID	Description	GeneRatio	BgRatio	pvalue	p.adjust	qvalue	geneID	Count
hsa05150	Staphylococcus aureus infection	17/424	96/8095	8.25548789595822e-06	0.0024106024656198	0.00208559694213681	HLA-DOA/C3/ITGAL/SELPLG/CFI/HLA-DQA1/HLA-DRA/C1QA/FPR2/HLA-DPA1/FCAR/KRT10/HLA-DQB1/C1R/C1S/KRT27/KRT32	17
hsa04640	Hematopoietic cell lineage	16/424	99/8095	4.92787738948262e-05	0.00719470098864462	0.00622468722882015	HLA-DOA/CD44/CD2/KITLG/CD3G/IL7R/CSF1/CD1B/HLA-DQA1/IL1R1/HLA-DRA/HLA-DPA1/CD5/HLA-DQB1/ITGB3/CD3E	16
hsa05321	Inflammatory bowel disease	12/424	65/8095	0.000116752132339649	0.00912888690069325	0.00789809969778796	IL18/STAT4/HLA-DOA/TBX21/TLR4/HLA-DQA1/HLA-DRA/HLA-DPA1/TGFB1/HLA-DQB1/NOD2/NFATC1	12
hsa04510	Focal adhesion	24/424	201/8095	0.000125053245214976	0.00912888690069325	0.00789809969778796	VAV1/RAC2/VEGFC/BIRC3/HGF/ARHGAP5/CCND3/PARVB/ZYX/THBS4/PIK3CD/COL6A1/COL4A4/SHC4/ITGB3/EGF/PTEN/LAMC3/FYN/LAMA4/IGF1R/MYL2/BAD/PPP1R12C	24
hsa04514	Cell adhesion molecules	19/424	149/8095	0.000270130922503316	0.0135646383911868	0.0117358082692316	CD28/HLA-DOA/CD2/SELE/ITGAL/PDCD1LG2/SIGLEC1/PTPRC/SELPLG/CNTNAP1/HLA-DQA1/HLA-DRA/HLA-DPA1/NEO1/CLDN23/HLA-DQB1/PECAM1/CLDN17/NRXN3	19
hsa04658	Th1 and Th2 cell differentiation	14/424	92/8095	0.00027872544639425	0.0135646383911868	0.0117358082692316	STAT4/NOTCH2/HLA-DOA/TBX21/ZAP70/CD3G/MAPK11/HLA-DQA1/HLA-DRA/HLA-DPA1/JAK2/HLA-DQB1/NFATC1/CD3E	14
hsa05144	Malaria	9/424	50/8095	0.00100317718776633	0.0390532513054094	0.0337879607544999	IL18/TLR4/SELE/ITGAL/HGF/THBS4/TGFB1/PECAM1/LRP1	9
hsa05332	Graft-versus-host disease	8/424	42/8095	0.0012974439260661	0.0390532513054094	0.0337879607544999	CD28/HLA-DOA/FAS/HLA-DQA1/KIR3DL2/HLA-DRA/HLA-DPA1/HLA-DQB1	8
hsa04659	Th17 cell differentiation	14/424	108/8095	0.00143965713648167	0.0390532513054094	0.0337879607544999	HLA-DOA/TBX21/ZAP70/CD3G/MAPK11/HLA-DQA1/IL1R1/HLA-DRA/HLA-DPA1/TGFB1/JAK2/HLA-DQB1/NFATC1/CD3E	14
hsa05130	Pathogenic Escherichia coli infection	21/424	197/8095	0.00146530833543672	0.0390532513054094	0.0337879607544999	IL18/CYTH4/TLR4/TNFSF10/FAS/NAIP/TRADD/MAPK11/SEC24A/NCKAP1L/ARPC2/IL1R1/HCLS1/MYH10/NLRP3/SLC9A3R1/CLDN23/TJP1/MYO5A/FYN/CLDN17	21
hsa04610	Complement and coagulation cascades	12/424	85/8095	0.00147726531559549	0.0390532513054094	0.0337879607544999	C3/TFPI/CFI/C1QA/F2RL3/CFHR1/SERPINF2/FGB/A2M/C1R/C1S/F11	12
hsa05164	Influenza A	19/424	172/8095	0.00160492813583874	0.0390532513054094	0.0337879607544999	IL18/HLA-DOA/TLR4/TNFSF10/FAS/TRADD/MX1/CCND3/TLR7/KPNA5/KPNA7/HLA-DQA1/HLA-DRA/PIK3CD/HLA-DPA1/NLRP3/JAK2/HLA-DQB1/RSAD2	19
hsa05145	Toxoplasmosis	14/424	112/8095	0.00204593344613597	0.0415761170925721	0.0359706852999903	HLA-DOA/TLR4/BIRC3/MAPK11/HLA-DQA1/HLA-DRA/HLA-DPA1/TGFB1/LDLR/JAK2/HLA-DQB1/LAMC3/LAMA4/BAD	14
hsa04014	Ras signaling pathway	23/424	232/8095	0.0023327866947151	0.0415761170925721	0.0359706852999903	RAC2/RASAL3/VEGFC/HGF/ZAP70/GNB5/KITLG/CSF1/RASA3/GAB2/SYNGAP1/PLA2G2D/RRAS2/PIK3CD/GNGT2/KSR1/SHC4/EGF/IGF1R/PLA2G1B/PLA2G5/BAD/GNG4	23
hsa05171	Coronavirus disease - COVID-19	23/424	232/8095	0.0023327866947151	0.0415761170925721	0.0359706852999903	C3/TLR4/TLR8/MX1/MAPK11/TLR7/RPL24/RPS15A/RPL36A/RPS24/C1QA/RPS27L/PIK3CD/RPS26/RPL35/NLRP3/RPS18/FGB/RPL7A/RPL31/RPL6/C1R/C1S	23
hsa05205	Proteoglycans in cancer	21/424	205/8095	0.0024000466142398	0.0415761170925721	0.0359706852999903	VAV1/CD44/TLR4/FAS/HGF/IHH/MAPK11/RRAS2/HCLS1/PIK3CD/TGFB1/MSN/MMP2/ITGB3/FZD1/ARAF/IGF1R/FZD9/CAMK2A/ERBB4/PPP1R12C	21
hsa04670	Leukocyte transendothelial migration	14/424	114/8095	0.00242052736497851	0.0415761170925721	0.0359706852999903	VAV1/RAC2/ITK/ITGAL/ARHGAP5/MAPK11/PIK3CD/MSN/CLDN23/MMP2/PECAM1/RHOH/MYL2/CLDN17	14
