# Supplementary material for: Identification of critical prognosis signature associated with lymph node metastasis of stomach adenocarcinomas
Source: World J Surg Oncol. 2023 Feb 23;21:61. doi: 10.1186/s12957-023-02940-y (PMC9948474; doi:10.1186/s12957-023-02940-y)
Supplement: Supplementary file 11 — Additional file 11: Table S8. Pathway enrichment analysis of the nonLNM-specific DEGs. [file 12957_2023_2940_MOESM11_ESM.csv]

ID	Description	GeneRatio	BgRatio	pvalue	p.adjust	qvalue	geneID	Count
hsa04740	Olfactory transduction	78/297	441/8095	1.05016224666769e-33	2.74092346380266e-31	2.74092346380266e-31	OR7G1/OR6S1/OR2AT4/OR2A12/OR4K14/OR52E2/OR4K2/OR10J5/OR9Q1/OR7C2/OR2H1/OR10K2/OR2G3/GUCY2D/OR8K1/OR7G2/OR2Z1/OR10D3/OR7D4/OR8D1/OR11A1/OR6M1/OR4D5/OR5A1/OR52E5/OR52L1/OR13D1/OR10K1/OR6K2/OR4M1/OR4N2/OR1M1/OR6V1/OR4D10/OR10G3/OR52A1/OR5P3/OR11H2/OR2F2/OR8B8/OR7G3/OR6X1/OR2M7/OR2T10/OR5W2/OR52A5/OR8G5/OR2A25/OR13C8/OR1A1/OR4C13/OR6C65/OR6B3/OR52B6/OR7E24/OR5AC2/OR5J2/OR1A2/OR6C3/OR2AK2/OR8B2/OR51E2…	78
hsa04080	Neuroactive ligand-receptor interaction	29/297	341/8095	1.8927035868014e-05	0.00246997818077583	0.00246997818077583	CSH2/GRIN2B/GRIN1/HCRT/GH2/TAAR8/GALR3/TAAR5/TAAR6/FSHB/RLN1/GPR83/PTH2/GABRR3/HCRTR2/GRM6/AVPR2/NR3C1/PTGER1/THRB/SCT/GABRB3/P2RY1/NTS/GLRB/GLP1R/UTS2B/GRP/PTGER4	29
