# Supplementary material for: Identification of critical prognosis signature associated with lymph node metastasis of stomach adenocarcinomas
Source: World J Surg Oncol. 2023 Feb 23;21:61. doi: 10.1186/s12957-023-02940-y (PMC9948474; doi:10.1186/s12957-023-02940-y)
Supplement: Supplementary file 12 — Additional file 12: Table S9. Pathway enrichment analysis of the coDEGs. [file 12957_2023_2940_MOESM12_ESM.csv]

ID	Description	GeneRatio	BgRatio	pvalue	p.adjust	qvalue	geneID	Count
hsa03013	Nucleocytoplasmic transport	101/4687	109/8095	3.12256782863211e-16	1.03044738344859e-13	8.15154548948171e-14	KPNA2/NDC1/IPO4/CSE1L/NUP85/XPO5/RAE1/TMEM33/NUP107/XPO1/NUP37/THOC2/NCBP2/NUP62/SEH1L/IPO9/NUP160/XPOT/NUP155/XPO6/NUP43/THOC6/NUP188/RANGAP1/PNN/NUP35/RAN/NUP205/NUP93/MAGOHB/THOC1/NXT2/XPO4/RNPS1/AHCTF1/KPNB1/EIF4A3/NCBP1/MAGOH/NUP98/UPF3B/NUP153/NUP50/TPR/ALYREF/NUP133/POM121C/DDX39B/NXT1/GLE1/SUMO4/NUP88/SUMO1/TNPO3/UPF2/SRRM1/XPO7/IPO11/RBM8A/NUP54/NMD3/UBE2I/THOC3/TNPO1/KPNA3/ACIN1/AAAS/NU…	101
hsa04110	Cell cycle	109/4687	126/8095	2.32595650760902e-12	3.83782823755488e-10	3.03598533624756e-10	BUB1/CDK1/BUB1B/PKMYT1/ORC6/CDC45/E2F3/PLK1/TTK/DBF4/E2F1/CCNB2/MAD2L1/CDC20/ORC1/CHEK1/CDC25C/CDC6/CCNB1/CDC7/CCNA2/MCM2/MCM4/CDC25A/PCNA/CHEK2/PTTG1/MCM3/RBL1/CDC25B/ATR/SKP2/CCNE2/MCM7/CDK2/MCM6/ORC2/PRKDC/BUB3/ESPL1/E2F5/RAD21/ANAPC1/TFDP1/ANAPC7/YWHAB/ORC5/MCM5/HDAC2/ANAPC5/CCNE1/YWHAG/MAD1L1/SMC1A/E2F2/SMC3/CDC27/YWHAZ/CDK6/HDAC1/RB1/MDM2/E2F4/ORC3/CCND1/ORC4/GSK3B/CDK4/STAG2/CDC23/CDC16/CD…	109
hsa03040	Spliceosome	123/4687	147/8095	1.32977058498308e-11	1.46274764348138e-09	1.15713370202036e-09	SNRPD1/PPIL1/PRPF40A/SRSF10/EFTUD2/SNRPA1/THOC2/NCBP2/SF3B3/SRSF2/SNRPG/SNRPE/SNRPF/SNRPB/TCERG1/U2SURP/PPIH/PRPF4/DHX15/SRSF1/LSM5/LSM8/RP9/FUS/SF3B4/PRPF3/MAGOHB/THOC1/HNRNPM/SNRPC/SRSF6/USP39/SNRPA/SNRPB2/HNRNPU/EIF4A3/RBM25/CRNKL1/PRPF19/SNRNP70/SF3A3/NCBP1/MAGOH/RBM17/HNRNPA1L2/SMNDC1/HNRNPC/SNRNP40/LSM7/ALYREF/SF3B1/DDX39B/LSM4/RBMX/SRSF9/CDC5L/PRPF38B/DDX23/ISY1/SRSF7/DDX46/SNRPD3/DHX16/SN…	123
hsa04142	Lysosome	108/4687	128/8095	8.4822484786593e-11	6.99785499489393e-09	5.53578321765133e-09	LAMP3/AP1S3/FUCA2/PLA2G15/SLC11A1/AP3M2/GLA/ATP6V0D2/AP1G2/CTSC/HEXB/GALNS/CTSB/CTSA/TPP1/ATP6AP1/TCIRG1/CTSV/PPT1/ATP6V0B/GUSB/NPC1/MANBA/HEXA/CTSS/CLTC/AP4B1/DNASE2/GNS/CTSZ/ACP5/AP1S1/LAMP2/GLB1/CTSD/ACP2/CTSL/CD68/LAPTM4B/CLTA/AP1M2/CTNS/LAMP1/NAGA/CTSH/AP4M1/LITAF/AP3D1/ENTPD4/GBA/CLN3/LAPTM5/SLC17A5/GGA3/IGF2R/GALC/GNPTAB/SLC11A2/M6PR/AP3M1/NPC2/GGA2/AP3B1/MFSD8/CD164/GGA1/ATP6V0A2/DNASE2B/…	108
hsa03015	mRNA surveillance pathway	84/4687	98/8095	2.21277199440438e-09	1.46042951630689e-07	1.15529990444692e-07	PABPC1L/CSTF3/NCBP2/MSI2/CSTF1/CPSF3/TARDBP/CPSF6/PNN/FUS/CSTF2/MAGOHB/NXT2/RNPS1/BCL2L2-PABPN1/SMG7/DAZAP1/PABPC3/EIF4A3/SMG5/NCBP1/MAGOH/UPF3B/CPSF1/PAPOLA/ALYREF/PABPC1/CPSF2/DDX39B/NXT1/GLE1/SMG1/GSPT1/SYMPK/PABPN1/CPSF4/UPF2/RNMT/SRRM1/PAPOLG/RBM8A/WDR33/FIP1L1/CLP1/NUDT21/ACIN1/PPP2R1B/PPP2R3B/DDX19A/PPP2R2A/UPF1/NXF1/CPSF7/SSU72/RNGTT/HBS1L/PPP2R5E/PPP1CA/PPP2CA/PABPC4/UPF3A/CPSF4L/CASC3/P…	84
hsa03030	DNA replication	34/4687	36/8095	9.87193663410972e-07	5.42956514876035e-05	4.2951583951916e-05	RFC3/DNA2/POLE2/MCM2/MCM4/PRIM2/RFC4/FEN1/PCNA/LIG1/MCM3/RNASEH2A/MCM7/MCM6/POLD1/POLE/PRIM1/RFC5/MCM5/POLE3/POLA2/POLA1/RFC2/RPA3/POLD3/POLD2/SSBP1/RNASEH1/RPA2/RNASEH2B/RFC1/RPA4/RPA1/POLE4	34
hsa05017	Spinocerebellar ataxia	110/4687	143/8095	1.20175264650238e-06	5.66540533351123e-05	4.48172415537731e-05	GRIN2D/TRAF2/NOP56/PSMD14/PSMD11/ATP2A2/ATXN2L/ATP2A1/PSMD12/PSMB2/PSMD1/PSMA1/ITPR3/PSMB3/ADRM1/PSMA4/PSMA3/NFYA/PSMA7/KCNC3/PSMA5/PIK3CB/PSMD13/PUM1/PSMC4/ATXN2/PSMD3/PSMB7/PRKCG/PSMD7/RBPJ/PSMA2/SP1/PSMC6/PSMB4/PSMB1/PSMD2/PSMD4/PSMC2/MAPK8/PIK3R2/PSMB5/VDAC1/GRIN3B/GRM1/NRBF2/OPA1/PSMD6/PIK3R4/MCU/PPIF/WIPI2/ATG2A/PLCB2/CYCS/SPTBN2/AMBRA1/RB1CC1/GRIN3A/ATXN10/TBPL1/PUM2/PSMA6/MTOR/PIK3CA/OMA1…	110
hsa03420	Nucleotide excision repair	42/4687	47/8095	2.44617987383683e-06	0.000100904919795769	7.98227116725704e-05	RFC3/POLE2/RFC4/PCNA/LIG1/POLD1/POLE/RFC5/GTF2H3/POLE3/RFC2/RPA3/POLD3/GTF2H4/CUL4A/GTF2H2C/ERCC2/POLD2/CDK7/ERCC5/ERCC3/ERCC8/GTF2H1/RPA2/RAD23B/CUL4B/ERCC6/RFC1/RPA4/MNAT1/RPA1/DDB1/GTF2H2/RAD23A/ERCC4/RBX1/DDB2/CCNH/XPC/CETN2/POLE4/ERCC1	42
hsa03050	Proteasome	41/4687	46/8095	3.80277962002127e-06	0.000139435252734113	0.000110302847457927	PSMD14/PSMD11/PSMD12/PSMB2/PSMD1/PSME3/PSMA1/PSME4/POMP/PSMB3/ADRM1/PSMA4/PSMA3/PSMA7/PSMA5/PSMD13/PSMC4/PSMD3/PSMB7/IFNG/PSMD7/PSMA2/PSMC6/PSMB4/PSMB1/PSMD2/PSMF1/PSMD4/PSMC2/PSMB8/PSMB5/PSMB9/PSMD6/PSME2/PSMA6/PSMC1/PSMC3/PSMD9/PSMC5/PSME1/PSMD8	41
hsa04120	Ubiquitin mediated proteolysis	107/4687	142/8095	9.15168250005309e-06	0.000302005522501752	0.000238907080001386	UBE2C/CDC20/BRCA1/SKP2/BIRC7/FANCL/UBE2S/ANAPC1/ANAPC7/ANAPC5/UBE2D1/UBA2/UBA6/UBE2Q1/PRPF19/CDC27/CBLC/CUL4A/UBE2W/VHL/BIRC2/MDM2/UBR5/TRIM37/MAP3K1/HERC4/UBE2Z/UBA1/CDC23/UBE2O/CDC16/MGRN1/SMURF1/XIAP/UBE2I/ERCC8/ANAPC4/CUL2/SMURF2/CUL7/WWP1/UBE2N/CBLB/UBE2A/PML/BIRC6/TRIM32/RNF7/UBE2F/CUL4B/TRIP12/FBXO4/UBE2E3/UBE3A/UBE3C/SIAH1/UBA3/ANAPC2/ANAPC10/PPIL2/FBXW8/HUWE1/UBE2K/ITCH/CBL/MID1/ANAPC13/…	107
hsa03460	Fanconi anemia pathway	46/4687	54/8095	1.51893160197944e-05	0.000455679480593831	0.000360473719895599	EME1/BRCA2/FANCI/BLM/UBE2T/RAD51/BRIP1/FANCD2/FANCA/RMI2/FANCB/BRCA1/FANCF/PALB2/ATR/FANCL/RMI1/FANCC/FANCM/RPA3/USP1/FANCG/PMS2/TOP3A/SLX4/TELO2/POLH/RPA2/FANCE/RPA4/SLX1A/EME2/SLX1B/ATRIP/RPA1/POLN/HES1/ERCC4/REV1/FAN1/TOP3B/WDR48/RAD51C/MUS81/REV3L/ERCC1	46
hsa03022	Basal transcription factors	39/4687	45/8095	3.00787455169894e-05	0.000827165501717209	0.000654344639316963	GTF2E1/TAF4/TAF2/GTF2H3/TAF5/GTF2H4/TAF11/TAF5L/GTF2F2/TAF4B/TAF15/GTF2H2C/ERCC2/CDK7/GTF2IRD1/TAF6L/ERCC3/TAF6/GTF2H1/TAF1/TAF3/GTF2A1/MNAT1/TAF7L/TAF8/TBPL1/GTF2E2/TAF1L/TBP/GTF2A2/GTF2I/GTF2H2/TAF12/TAF9/TAF10/GTF2F1/CCNH/TBPL2/TAF13	39
hsa03440	Homologous recombination	36/4687	41/8095	3.3195838973909e-05	0.000842663604722306	0.000666604701662303	EME1/BRCA2/XRCC2/BLM/RAD51/BRIP1/RAD54L/RAD54B/RAD51D/BRCA1/TOPBP1/PALB2/POLD1/XRCC3/RBBP8/BARD1/NBN/RPA3/POLD3/TOP3A/BRCC3/POLD2/SSBP1/RAD51B/RPA2/RPA4/RAD52/UIMC1/ATM/RPA1/RAD50/BABAM1/TOP3B/RAD51C/MUS81/SYCP3	36
hsa03018	RNA degradation	62/4687	79/8095	9.19962433672246e-05	0.00216848287937029	0.00171541867331366	PABPC1L/HSPD1/PNPT1/PATL1/EXOSC2/XRN2/LSM5/LSM8/CNOT2/CNOT10/DCP2/EXOSC9/EXOSC5/EXOSC8/PABPC3/PARN/HSPA9/ENO1/DIS3/DHX36/CNOT6/LSM7/PAN3/PABPC1/EXOSC10/CNOT7/LSM4/EXOSC3/EXOSC4/MPHOSPH6/CNOT3/LSM2/ZCCHC7/XRN1/LSM6/BTG3/EXOSC7/PFKP/PAN2/SKIV2L/ENO3/CNOT8/EXOSC1/DCP1A/EDC3/EXOSC6/EDC4/DCPS/WDR61/CNOT4/PABPC4/DIS3L/CNOT6L/DDX6/CNOT1/BTG4/C1D/LSM1/LSM3/PFKL/BTG2/PABPC1L2A	62
hsa04914	Progesterone-mediated oocyte maturation	77/4687	102/8095	0.000147098487637522	0.00323616672802548	0.00256002981993722	BUB1/CDK1/PKMYT1/PLK1/CCNB2/MAD2L1/AURKA/CDC25C/CCNB1/CCNA2/HSP90AA1/CDC25A/KIF22/CDC25B/HSP90AB1/CDK2/ANAPC1/SPDYC/ANAPC7/ANAPC5/SPDYE3/MAD1L1/ADCY3/PIK3CB/SPDYE5/SPDYA/CDC27/MAPK13/CDC23/SPDYE6/CDC16/SPDYE1/RPS6KA1/GNAI3/MAPK8/MAD2L2/ANAPC4/STK10/SPDYE2B/SPDYE2/PIK3R2/PRKACG/RPS6KA3/ANAPC2/ANAPC10/MAP2K1/MAPK12/ANAPC13/PDE3B/PIK3CA/CCNB3/ADCY7/KRAS/MAPK9/ANAPC11/ADCY6/FZR1/BRAF/MAPK1/PIK3R3/ADC…	77
hsa03410	Base excision repair	29/4687	33/8095	0.000199042925726339	0.00410526034310574	0.00324754247237711	POLE2/NEIL3/FEN1/PCNA/LIG1/POLD1/POLE/TDG/APEX2/POLE3/PARP1/POLD3/POLB/MUTYH/LIG3/UNG/SMUG1/POLD2/HMGB1/PARP2/MBD4/NEIL2/PARP4/APEX1/NTHL1/XRCC1/OGG1/POLE4/POLL	29
hsa04115	p53 signaling pathway	57/4687	73/8095	0.000226552573982602	0.00428344393073088	0.00338849791011566	CDK1/GTSE1/RRM2/CCNB2/CHEK1/CCNB1/TNFRSF10B/BID/CHEK2/GORAB/BBC3/TNFRSF10A/ATR/CASP8/CCNE2/CDK2/SERPINE1/PMAIP1/IGFBP3/BCL2L1/CCNE1/RRM2B/BAX/CDK6/APAF1/MDM2/EI24/CCND1/CDK4/PIDD1/CDKN2A/SERPINB5/MDM4/TP73/STEAP3/CYCS/SHISA5/SIAH1/AIFM2/TP53/CASP3/ATM/RCHY1/PPM1D/ZMAT3/THBS1/DDB2/PERP/CD82/SFN/CCNG2/SIVA1/RPRM/GADD45B/CDKN1A/BCL2/GADD45G	57
hsa05212	Pancreatic cancer	59/4687	76/8095	0.000235054972045234	0.00428344393073088	0.00338849791011566	BRCA2/E2F3/RAD51/E2F1/STAT1/BCL2L1/E2F2/PIK3CB/BAX/VEGFA/CDK6/RB1/CCND1/RAC1/CDK4/CHUK/MAPK8/CDKN2A/PIK3R2/RPS6KB1/IKBKB/RALBP1/STAT3/NFKB1/RALA/TP53/MAP2K1/BAK1/TGFBR1/TGFB2/MTOR/PIK3CA/RALGDS/KRAS/SMAD3/MAPK9/TGFA/RELA/RAC3/PLD2/ERBB2/BRAF/MAPK1/JAK1/DDB2/PIK3R3/RALB/TGFB3/SMAD2/AKT1/CDC42/RPS6KB2/IKBKG/AKT2/GADD45B/MAPK10/CDKN1A/MAPK3/GADD45G	59
hsa04657	IL-17 signaling pathway	71/4687	94/8095	0.000257209317508297	0.00428344393073088	0.00338849791011566	TRAF2/HSP90AA1/IL17RB/MAPK15/HSP90AB1/CASP8/CXCL1/CXCL8/IKBKE/SRSF1/MMP9/TRAF4/HSP90B1/CSF2/MMP1/ANAPC5/MMP13/ELAVL1/CXCL10/CCL7/CXCL6/TRAF5/MMP3/TBK1/CXCL3/IFNG/MAPK13/GSK3B/TRAF3/CHUK/MAP3K7/MAPK8/IKBKB/IL17RA/NFKB1/FADD/CCL20/MAPK6/TNFAIP3/IL17C/MAPK12/CASP3/FOSL1/MAPK9/RELA/CXCL5/TAB3/MAPK1/S100A7/MUC5B/TRAF6/IL4/CEBPB/CXCL2/S100A7A/MAPK14/IL5/TRAF3IP2/LCN2/IKBKG/TNF/MAPK4/MAPK10/FOSB/DEFB4A/…	71
hsa00510	N-Glycan biosynthesis	41/4687	50/8095	0.000259602662468538	0.00428344393073088	0.00338849791011566	ALG3/ALG8/ALG6/DPM2/RPN2/ALG10/DPM1/DPAGT1/STT3A/GANAB/RPN1/MAN1B1/STT3B/ALG5/DOLK/MOGS/DDOST/ALG1/MGAT4B/ALG2/B4GALT3/MGAT5/FUT8/ALG11/B4GALT1/MAN2A2/SRD5A3/B4GALT2/ST6GAL1/MAN1A2/ALG13/MGAT4A/MAN2A1/ALG14/ALG9/DOLPP1/MGAT3/ALG10B/MGAT4D/ALG12/MGAT4C	41
hsa04218	Cellular senescence	111/4687	156/8095	0.000381956300891274	0.00600217044257717	0.00474812845218226	CDK1/MYBL2/FOXM1/E2F3/E2F1/CCNB2/CHEK1/CCNB1/CCNA2/CDC25A/CHEK2/RBL1/ATR/LIN9/CCNE2/CDK2/SERPINE1/CXCL8/E2F5/NRAS/HUS1/IGFBP3/ITPR3/NBN/RAD1/CCNE1/E2F2/PIK3CB/RAD9A/CDK6/RB1/CACNA1D/MDM2/E2F4/CCND1/MAPK13/PPP3CA/CDK4/RBBP4/PPP3R1/LIN54/ETS1/CDKN2A/PIK3R2/TRPV4/VDAC1/CALML4/HLA-B/TRPM7/NFKB1/EIF4EBP1/HLA-A/MCU/TSC1/HLA-F/IL1A/TP53/MAP2K1/MAPK12/TGFBR1/RHEB/TGFB2/MTOR/PIK3CA/CCNB3/KRAS/MAPKAPK2/NFA…	111
hsa03430	Mismatch repair	21/4687	23/8095	0.00051964970254316	0.0077947455381474	0.00616617828855042	EXO1/RFC3/RFC4/PCNA/LIG1/MSH2/POLD1/RFC5/MLH3/RFC2/RPA3/POLD3/MSH6/PMS2/POLD2/SSBP1/RPA2/RFC1/RPA4/RPA1/MSH3	21
hsa05132	Salmonella infection	169/4687	249/8095	0.000659347838297906	0.00946020811470909	0.00748367340493733	RIPK2/TNFRSF10B/TRAF2/HSP90AA1/CSE1L/FHOD1/PODXL/TUBB/TNFRSF10A/HSP90AB1/CASP8/ARPC1B/CXCL8/LEF1/IRAK1/ARPC5/HSP90B1/ACTR3B/MLKL/FBXO22/VPS33A/TUBA1C/PIK3CB/BAX/ACTR2/TLR2/NLRC4/ACBD3/MYO6/TUBA3D/BIRC2/MAPK13/ARPC5L/RAC1/CHUK/ACTR3C/S100A10/GCC2/MAP3K7/PYCARD/ARF1/TCF7L2/ACTR3/MAPK8/KPNA3/KIF5B/CTNNB1/GSDMD/NOD1/VPS16/IKBKB/KPNA1/ROCK2/ANXA2/TCF7/NFKB1/ARPC3/VPS41/EXOC2/FADD/DYNC2LI1/CYTH2/TUBA1B…	169
hsa05168	Herpes simplex virus 1 infection	322/4687	497/8095	0.000715862600572424	0.00984311075787083	0.00778657565534917	ZNF267/BID/TRAF2/ZNF195/ZNF761/SRPK1/ZNF670/ZNF124/EIF2AK1/POU2F1/ZNF200/CASP8/OAS3/STAT1/SRSF2/ZNF473/TAP2/ZNF7/ZNF765/ZNF600/ZNF587/IRF3/IKBKE/ZNF107/SRSF1/PDIA3/IRAK1/PILRB/STAT2/ZNF860/ZNF26/ZNF799/BCL2L1/ZNF468/ZNF623/ZFP69B/ZNF443/SRSF6/TAPBP/EIF2AK2/ZNF224/PIK3CB/OAS2/BAX/IRF9/TAP1/TYK2/ZNF792/ZNF251/ZNF182/ZNF814/TLR2/ZNF783/RBAK/ZNF343/ZNF707/ZNF12/ZNF749/ZNF616/EIF2B5/IRF7/ZNF700/ZNF780…	322
hsa04210	Apoptosis	97/4687	136/8095	0.00076649297208883	0.0101177072315726	0.00800380029802231	BIRC5/TNFRSF10B/BID/LMNB1/TRAF2/CASP2/LMNB2/BBC3/TNFRSF10A/CASP8/NRAS/PMAIP1/BCL2L1/ITPR3/CTSC/PARP1/CTSB/TUBA1C/PIK3CB/BAX/TUBA3D/APAF1/BIRC2/CTSV/BCL2A1/DFFB/CTSS/BCL2L11/CHUK/DAXX/PIDD1/EIF2S1/CTSZ/XIAP/CTSD/PARP2/MAPK8/SPTAN1/CTSL/PIK3R2/IKBKB/PARP4/NFKB1/CTSH/FADD/TUBA1B/TUBA8/CYCS/ACTG1/DFFA/CASP6/TP53/TUBA3E/MAP2K1/BAK1/AIFM1/CASP3/DDIT3/PIK3CA/KRAS/HRAS/ATM/ERN1/CASP10/DIABLO/MAPK9/RELA/G…	97
hsa04144	Endocytosis	170/4687	252/8095	0.000986706315796238	0.0125235801620292	0.00990701078208368	SH3KBP1/FGFR4/ARPC1B/ARFGAP1/SNX5/ARPC5/ACTR3B/PARD6B/ARAP3/TFRC/AP2B1/RAB22A/ASAP1/ACTR2/GIT1/RAB11FIP4/IL2RA/CAPZA1/CBLC/ZFYVE27/SPG21/MDM2/AGAP6/AGAP5/ARFGEF2/ARPC5L/ACTR3C/PRKCI/CLTC/CHMP4C/PSD4/PIP5K1A/HGS/SRC/ARFGEF1/ARF1/SMURF1/EHD4/ACTR3/STAM/KIF5B/SMURF2/VTA1/WWP1/ARAP1/CLTA/VPS26A/ARF3/AGAP4/PRKCZ/ZFYVE16/HLA-B/CBLB/CHMP4A/PML/ARRB2/HLA-A/ARPC3/ARAP2/SNX4/AGAP3/CYTH2/IL2RG/HLA-F/RAB11FI…	170
hsa05166	Human T-cell leukemia virus 1 infection	151/4687	222/8095	0.00108572532257277	0.0132699761647783	0.0104974612085008	BUB1B/E2F3/E2F1/CCNB2/MAD2L1/CDC20/CHEK1/CCNA2/CHEK2/KAT2A/PTTG1/XPO1/ATR/CCNE2/CDK2/BUB3/ESPL1/TCF3/RANBP1/NRAS/ANAPC1/RAN/CSF2/ANAPC7/VAC14/BCL2L1/ANAPC5/CCNE1/MAD1L1/MMP7/CANX/E2F2/ELK4/ADCY3/PIK3CB/MSX2/BAX/POLB/NFKB2/ELK1/IL2RA/TRRAP/TERT/CDC27/RELB/IL15RA/RB1/JAK3/CCND1/CREB3L1/PPP3CA/ICAM1/CDK4/CHUK/MAP3K1/CDC23/PPP3R1/NFYB/CREB1/CDC16/ETS1/MSX1/NRP1/CRTC2/SLC2A1/XIAP/ATF6B/MAPK8/ANAPC4/CD…	151
hsa05130	Pathogenic Escherichia coli infection	135/4687	197/8095	0.00123874214499814	0.0145994609946209	0.0115491748856969	CLDN1/TNFRSF10B/F2R/CLDN7/TRAF2/CLDN4/MYO1B/TUBB/TNFRSF10A/CASP8/ARPC1B/CXCL8/CLDN14/CLDN16/NCL/IRAK1/ARPC5/ACTR3B/ARHGEF1/BAIAP2L1/FCGR2A/TUBA1C/LPAR2/BAX/ACTR2/PAK2/MYO6/ABCF2/PTPN6/CLDN3/TUBA3D/MYO1E/MYO5C/MAPK13/OCLN/CTTN/ARPC5L/RAC1/CHUK/ACTR3C/CLDN9/SRC/CLDN2/MAP3K7/PYCARD/PTPN11/ARF1/ACTR3/MAPK8/MYH14/MYH9/ITGB1/IKBKB/ROCK2/NFKBIB/NCK1/NFKB1/ARPC3/MYO10/FADD/CYTH2/TUBA1B/TUBA8/TUBB1/TUBB4B…	135
hsa03020	RNA polymerase	27/4687	32/8095	0.00132928479159775	0.0151263441802503	0.0119659756194643	POLR1B/POLR1C/POLR3K/TWISTNB/POLR1A/POLR2H/POLR2D/POLR3A/ZNRD1/POLR2G/POLR3F/POLR3D/POLR3E/POLR3G/POLR3C/CRCP/POLR2K/POLR2B/POLR3B/POLR2J3/POLR2A/POLR3H/POLR2C/POLR1E/POLR2J/POLR2I/POLR1D	27
hsa05120	Epithelial cell signaling in Helicobacter pylori infection	53/4687	70/8095	0.00139391741060822	0.0153330915166904	0.0121295269414329	MET/LYN/CXCL1/ATP6V1C1/ADAM10/CXCL8/F11R/ATP6V0D2/ADAM17/GIT1/ATP6AP1/TCIRG1/CXCL3/ATP6V1E2/ATP6V0B/MAPK13/RAC1/CHUK/ATP6V1A/SRC/PTPN11/MAPK8/PLCG1/NOD1/ATP6V1C2/IKBKB/ATP6V1B1/NFKB1/CSK/ATP6V1B2/MAPK12/PAK1/ATP6V0A2/ATP6V1F/CASP3/ATP6V1H/MAPK9/RELA/CXCL2/ATP6V1G1/CDC42/ATP6V0E1/ATP6V0C/MAPK14/ATP6V0A1/IKBKG/JAM2/MAPK10/PTPRZ1/ATP6V1G2/CXCR2/JUN/JAM3	53
hsa04668	TNF signaling pathway	80/4687	112/8095	0.00201552212684885	0.0212130927419553	0.01678101116429	LIF/TRAF2/CASP8/CXCL1/PGAM5/BAG4/MMP9/CSF2/MLKL/MMP14/CXCL10/CXCL6/PIK3CB/TRAF5/MMP3/BIRC2/CXCL3/MAPK13/CREB3L1/ICAM1/TRAF3/CHUK/CREB1/MAP3K7/ATF6B/MAPK8/RPS6KA4/PIK3R2/DNM1L/IKBKB/NFKB1/MAP3K8/FADD/EDN1/ATF2/CCL20/TNFAIP3/TNFRSF1B/MAP2K1/MAPK12/JAG1/ITCH/VCAM1/CASP3/PIK3CA/LTA/CASP10/MAPK9/BCL3/RELA/MAP3K5/CXCL5/IL18R1/IRF1/TAB3/MAPK1/PIK3R3/CFLAR/MAP2K3/CASP7/RIPK3/IFNB1/TRAF1/CREB3L4/CEBPB/CXC…	80
hsa05222	Small cell lung cancer	67/4687	92/8095	0.00205702717497748	0.0212130927419553	0.01678101116429	E2F3/CKS2/E2F1/TRAF2/CKS1B/COL4A1/SKP2/CCNE2/CDK2/LAMC2/BIRC7/ITGA2/TRAF4/PTK2/BCL2L1/CCNE1/E2F2/PIK3CB/BAX/LAMB3/ITGA6/CDK6/TRAF5/APAF1/BIRC2/RB1/LAMB1/CCND1/TRAF3/CDK4/CHUK/XIAP/PIK3R2/ITGB1/IKBKB/COL4A2/NFKB1/FN1/CYCS/ITGAV/TP53/LAMA5/BAK1/CASP3/PIK3CA/LAMA3/RELA/ITGA3/ZBTB17/DDB2/PIK3R3/LAMC1/TRAF1/TRAF6/NOS2/LAMA1/AKT1/RXRB/IKBKG/AKT2/RXRG/COL4A6/GADD45B/COL4A5/CDKN1A/BCL2/GADD45G	67
hsa05169	Epstein-Barr virus infection	137/4687	202/8095	0.00215473222577874	0.0215473222577874	0.0170454096329546	E2F3/E2F1/CCNA2/BID/TRAF2/PSMD14/PSMD11/NFKBIE/SKP2/CASP8/CCNE2/LYN/CDK2/OAS3/STAT1/TAP2/PSMD12/PSMD1/IRF3/IKBKE/PDIA3/IRAK1/STAT2/HDAC2/ADRM1/CCNE1/TAPBP/CXCL10/EIF2AK2/E2F2/PIK3CB/OAS2/PSMD13/BAX/IRF9/TAP1/TYK2/NFKB2/TLR2/ISG15/PSMC4/RELB/IRF7/CDK6/HDAC1/TRAF5/PSMD3/APAF1/TBK1/RB1/MDM2/JAK3/CCND1/MAPK13/PSMD7/BCL2L11/RAC1/ICAM1/TRAF3/CDK4/CHUK/RBPJ/PSMC6/MAP3K7/NCOR2/PSMD2/PSMD4/USP7/IFNAR2/PSM…	137
hsa04933	AGE-RAGE signaling pathway in diabetic complications	72/4687	100/8095	0.0023612667467719	0.0229181772480802	0.0181298499442548	COL1A1/NOX4/COL4A1/COL3A1/SERPINE1/STAT1/COL1A2/CXCL8/NRAS/PIK3CB/BAX/VEGFA/CCND1/MAPK13/NOX1/RAC1/ICAM1/CDK4/DIAPH1/AGT/MAPK8/PLCG1/PIK3R2/PRKCZ/COL4A2/STAT3/NFKB1/EDN1/NOS3/FN1/PLCB2/IL1A/MAPK12/VCAM1/TGFBR1/TGFB2/CASP3/CYBB/PIK3CA/KRAS/SMAD3/HRAS/MAPK9/RELA/STAT5A/MAPK1/AGER/PIK3R3/PLCB3/PLCB1/TGFB3/SMAD2/AKT1/PRKCD/CDC42/PRKCA/MAPK14/AKT2/TNF/COL4A6/AGTR1/COL4A5/MAPK10/PLCD1/PLCD4/PIM1/MAPK3/…	72
hsa04071	Sphingolipid signaling pathway	84/4687	119/8095	0.00274947320131198	0.0259236044695129	0.0205073489902367	BID/TRAF2/SGPL1/NRAS/PIK3CB/CERS5/BAX/SPHK1/KNG1/PRKCG/CERS2/MAPK13/FCER1G/RAC1/CTSD/GNAI3/MAPK8/PIK3R2/SPTLC2/PRKCZ/PPP2R1B/PPP2R3B/ROCK2/PPP2R2A/NFKB1/NOS3/ABCC1/PLCB2/TP53/MAP2K1/NSMAF/MAPK12/GNA12/ADORA1/PIK3CA/KRAS/ASAH1/PPP2R5E/HRAS/SPTLC1/PPP2CA/MAPK9/RELA/ROCK1/SGPP2/MAP3K5/RAC3/PLD2/GNA13/SMPD2/PPP2R5D/MAPK1/S1PR5/PDPK1/PIK3R3/PLCB3/PLCB1/CERS6/PPP2R2D/AKT1/PPP2R3C/GNAI2/PPP2R1A/S1PR2/SP…	84
hsa05165	Human papillomavirus infection	216/4687	331/8095	0.00313419877552854	0.0287301554423449	0.0227275232845344	WNT2/COL1A1/E2F1/CCNA2/RBL1/COL4A1/ATR/CASP8/CCNE2/IBSP/CDK2/LAMC2/STAT1/ATP6V1C1/ITGA2/COL1A2/SPP1/NRAS/WNT7B/THBS2/LLGL2/IRF3/IKBKE/PDGFRB/STAT2/ATP6V0D2/PTK2/NOTCH3/PARD6B/HDAC2/ITGA11/CCNE1/BCAP31/EIF2AK2/TUBG1/PIK3CB/ITGB8/BAX/IRF9/TYK2/LAMB3/PKM/WNT8B/SCRIB/VEGFA/HES2/ISG15/TERT/ITGA6/ATP6AP1/FZD2/CDK6/HDAC1/TCIRG1/TBK1/RB1/LAMB1/MDM2/HEYL/COMP/COL6A3/ATP6V1E2/CCND1/ATP6V0B/LFNG/CREB3L1/GSK…	216
hsa04530	Tight junction	115/4687	169/8095	0.00398345218094394	0.0355280870192298	0.0281051533676842	RUNX1/CLDN1/CLDN7/PCNA/MARVELD3/CLDN4/ARPC1B/CLDN14/F11R/CLDN16/LLGL2/ARPC5/ACTR3B/PARD6B/RAP2C/TUBA1C/ACTR2/SCRIB/RAPGEF6/MARVELD2/CLDN3/TUBA3D/CACNA1D/SYMPK/CCND1/PRKAA1/OCLN/CTTN/ARPC5L/RAC1/CDK4/ACTR3C/HSPA4/MAP3K1/PRKCI/CGN/CLDN9/SRC/CLDN2/ACTR3/MAPK8/MYH14/MYH9/PRKACG/ITGB1/MICALL2/PRKCZ/PPP2R1B/ROCK2/RAB13/PPP2R2A/ARPC3/TJAP1/TUBA1B/TUBA8/ACTG1/EZR/ARPC4/CLDN20/TUBA3E/CLDN6/MYL12B/DLG3/TJP…	115
hsa05210	Colorectal cancer	62/4687	86/8095	0.00440881053561068	0.0382870388618822	0.0302876734856357	BIRC5/MSH2/BBC3/NRAS/LEF1/PMAIP1/PIK3CB/BAX/MSH6/CCND1/GSK3B/BCL2L11/RAC1/TCF7L2/MAPK8/AXIN1/CTNNB1/PIK3R2/RPS6KB1/TCF7/RALA/CYCS/TP53/MAP2K1/BAK1/TGFBR1/GRB2/TGFB2/MTOR/CASP3/PIK3CA/RALGDS/KRAS/SMAD3/HRAS/MAPK9/TGFA/SOS1/RAC3/BRAF/MAPK1/APPL1/DDB2/PIK3R3/MSH3/RALB/EREG/TGFB3/SMAD2/AKT1/RPS6KB2/RHOA/AKT2/GADD45B/MAPK10/CDKN1A/MAPK3/FOS/BCL2/JUN/GADD45G/TCF7L1	62
hsa04140	Autophagy - animal	97/4687	141/8095	0.0047824959600673	0.0404672735082617	0.0320123886125962	VMP1/NRAS/BCL2L1/CTSB/PIK3CB/TBK1/HIF1A/PRKAA1/ATG4B/EIF2S1/HMGB1/MAP3K7/SUPT20H/LAMP2/MTMR14/CTSD/MAPK8/ATG16L1/CTSL/PIK3R2/RPS6KB1/PRKACG/ATG7/LAMP1/EIF2AK4/NRBF2/ATG4C/PIK3R4/MTMR4/TSC1/WIPI2/ATG2A/TANK/RAB7A/AMBRA1/ATG3/ATG5/RB1CC1/MAP2K1/ATG9B/WDR41/RHEB/MAP1LC3B2/MTOR/PIK3CA/RRAGC/KRAS/RAB8A/MLST8/ATG13/HRAS/ERN1/PPP2CA/MAPK9/ATG101/CAMKK2/ATG10/ATG14/UVRAG/SQSTM1/RPTOR/ATG9A/ATG12/MAPK1/PD…	97
hsa05161	Hepatitis B	110/4687	162/8095	0.00532627975039482	0.0439418079407573	0.0347609836341557	E2F3/E2F1/BIRC5/CCNA2/BID/PCNA/CASP8/CCNE2/CDK2/STAT1/CXCL8/NRAS/IRF3/IKBKE/IRAK1/MMP9/STAT2/YWHAB/CCNE1/E2F2/PIK3CB/BAX/TYK2/TLR2/ELK1/ATP6AP1/YWHAZ/IRF7/APAF1/TBK1/RB1/JAK3/PRKCG/MAPK13/CREB3L1/TRAF3/CHUK/MAP3K1/SRC/IFIH1/CREB1/MAP3K7/ATF6B/MAPK8/PIK3R2/IKBKB/STAT3/NFKB1/FADD/ATF2/CYCS/TP53/MAP2K1/MAPK12/EP300/DDX58/TGFBR1/GRB2/TGFB2/MYD88/CASP3/PIK3CA/IRAK4/KRAS/NFATC3/SMAD3/HRAS/NFATC2/CASP10…	110
hsa05135	Yersinia infection	94/4687	137/8095	0.00610611003017347	0.0491467392672499	0.0388784412704241	LIMK1/TRAF2/VAV2/ARPC1B/CXCL8/IRF3/IRAK1/ARPC5/ACTR3B/ARHGEF1/PTK2/FCGR2A/PIK3CB/ACTR2/NLRC4/TBK1/MAPK13/GSK3B/ARPC5L/RAC1/CHUK/ACTR3C/ARHGEF7/PIP5K1A/SRC/MAP3K7/PYCARD/RPS6KA1/ACTR3/MAPK8/LCP2/PLCG1/PIK3R2/ITGB1/IKBKB/ROCK2/RPS6KA3/CRKL/NFKB1/ARPC3/FN1/LCK/PKN2/ACTG1/ARPC4/MAP2K1/LAT/MAPK12/CRK/ELMO2/MYD88/WIPF2/PIK3CA/IRAK4/NFATC3/PXN/NFATC2/ITGA4/ARHGEF12/MAPK9/RELA/ROCK1/DOCK1/SKAP2/RAC3/CD4/…	94
