# Supplementary material for: Identification of critical prognosis signature associated with lymph node metastasis of stomach adenocarcinomas
Source: World J Surg Oncol. 2023 Feb 23;21:61. doi: 10.1186/s12957-023-02940-y (PMC9948474; doi:10.1186/s12957-023-02940-y)
Supplement: Supplementary file 13 — Additional file 13: Table S10. GSEA analysis of GO enrichment of DEGs related to the 10-mRNA signature. [file 12957_2023_2940_MOESM13_ESM.csv]

ONTOLOGY	ID	Description	setSize	enrichmentScore	NES	pvalue	p.adjust	qvalues	rank	leading_edge	core_enrichment
GO:0032429	BP	GO:0032429	regulation of phospholipase A2 activity	12	0.832060166255686	2.0068501475153	0.00192678227360308	0.049389637712991	0.0422848673715361	1413	tags=50%, list=8%, signal=46%	56923/653145/5319/301/728113/185
GO:0031838	CC	GO:0031838	haptoglobin-hemoglobin complex	11	0.821614284074653	1.92169907819668	0.00191570881226054	0.049389637712991	0.0422848673715361	631	tags=55%, list=3%, signal=53%	3043/3039/3240/3042/3040/3049
GO:0051883	BP	GO:0051883	killing of cells in other organism involved in symbiotic interaction	15	0.806029805974357	2.0516786375954	0.00186567164179104	0.049389637712991	0.0422848673715361	1024	tags=47%, list=6%, signal=44%	3853/1511/1991/5196/566/820/4153
GO:0051873	BP	GO:0051873	killing by host of symbiont cells	12	0.80396773496534	1.93909386958555	0.00192678227360308	0.049389637712991	0.0422848673715361	1024	tags=50%, list=6%, signal=47%	1511/1991/5196/566/820/4153
GO:0021548	BP	GO:0021548	pons development	10	0.798796994178634	1.82781491896757	0.00383877159309021	0.0640669985604607	0.0548508687746237	653	tags=40%, list=4%, signal=39%	8941/3211/2902/401
GO:0060346	BP	GO:0060346	bone trabecula formation	10	0.798019178242656	1.82603511310656	0.00383877159309021	0.0640669985604607	0.0548508687746237	2892	tags=70%, list=16%, signal=59%	6422/4313/1101/1277/4488/26585/7059
GO:0051818	BP	GO:0051818	disruption of cells of other organism involved in symbiotic interaction	17	0.797161259472958	2.13859782951164	0.00181159420289855	0.049389637712991	0.0422848673715361	1024	tags=41%, list=6%, signal=39%	3853/1511/1991/5196/566/820/4153
GO:0031089	CC	GO:0031089	platelet dense granule lumen	13	0.796634972640378	1.96741156095619	0.00190114068441065	0.049389637712991	0.0422848673715361	1823	tags=54%, list=10%, signal=49%	350/1893/7078/1521/5267/5919/55664
GO:0031720	MF	GO:0031720	haptoglobin binding	10	0.793230244260695	1.8150770285845	0.00575815738963532	0.079746280217883	0.0682746632397261	631	tags=50%, list=3%, signal=48%	3043/3039/3042/3040/3049
GO:0051852	BP	GO:0051852	disruption by host of symbiont cells	14	0.791573093737911	1.97291993852034	0.00191938579654511	0.049389637712991	0.0422848673715361	1024	tags=43%, list=6%, signal=40%	1511/1991/5196/566/820/4153
GO:0086070	BP	GO:0086070	SA node cell to atrial cardiac muscle cell communication	10	0.791045750933729	1.81007845006892	0.00575815738963532	0.079746280217883	0.0682746632397261	1254	tags=40%, list=7%, signal=37%	55800/10021/8913/6331
GO:0036122	MF	GO:0036122	BMP binding	10	0.768589316630677	1.75869342240224	0.00767754318618042	0.0959131674355434	0.0821159205046998	3067	tags=70%, list=17%, signal=58%	1311/26585/4681/64388/8200/9350/2022
GO:1904948	BP	GO:1904948	midbrain dopaminergic neuron differentiation	17	0.766376305777966	2.05600897515957	0.00181159420289855	0.049389637712991	0.0422848673715361	1221	tags=35%, list=7%, signal=33%	89780/6423/6422/7471/7484/4929
GO:0042599	CC	GO:0042599	lamellar body	17	0.761375983921181	2.04259427726413	0.00181159420289855	0.049389637712991	0.0422848673715361	586	tags=41%, list=3%, signal=40%	5650/25818/729238/6439/388533/653509/21
GO:0042416	BP	GO:0042416	dopamine biosynthetic process	12	0.759012412527319	1.83066589871858	0.00192678227360308	0.049389637712991	0.0422848673715361	2028	tags=50%, list=11%, signal=44%	7054/6531/1610/6622/4929/7042
GO:0010273	BP	GO:0010273	detoxification of copper ion	14	0.756825530304931	1.88631497271964	0.00191938579654511	0.049389637712991	0.0422848673715361	2678	tags=71%, list=15%, signal=61%	4489/4496/645745/4499/4502/4501/4493/4494/4490/4495
GO:1990169	BP	GO:1990169	stress response to copper ion	14	0.756825530304931	1.88631497271964	0.00191938579654511	0.049389637712991	0.0422848673715361	2678	tags=71%, list=15%, signal=61%	4489/4496/645745/4499/4502/4501/4493/4494/4490/4495
GO:0005344	MF	GO:0005344	oxygen carrier activity	14	0.753795519939526	1.87876296279014	0.00191938579654511	0.049389637712991	0.0422848673715361	631	tags=43%, list=3%, signal=41%	3043/3039/58157/3042/3040/3049
GO:0061548	BP	GO:0061548	ganglion development	16	0.742432583623439	1.95934413684948	0.00181159420289855	0.049389637712991	0.0422848673715361	2142	tags=44%, list=12%, signal=39%	5999/10371/10381/3642/8828/5458/7289
GO:0097501	BP	GO:0097501	stress response to metal ion	16	0.742054375531248	1.95834601281197	0.00181159420289855	0.049389637712991	0.0422848673715361	2678	tags=62%, list=15%, signal=53%	4489/4496/645745/4499/4502/4501/4493/4494/4490/4495
GO:0015671	BP	GO:0015671	oxygen transport	15	0.738824917331915	1.8806144494628	0.00186567164179104	0.049389637712991	0.0422848673715361	631	tags=40%, list=3%, signal=39%	3043/3039/58157/3042/3040/3049
GO:0071682	CC	GO:0071682	endocytic vesicle lumen	20	0.738130116996798	2.00874286890337	0.00187617260787992	0.049389637712991	0.0422848673715361	2457	tags=60%, list=13%, signal=52%	3043/3039/3240/3040/117156/4353/8993/338/10578/4057/10808/6678
GO:0061430	BP	GO:0061430	bone trabecula morphogenesis	13	0.735909325811005	1.81744031474958	0.00190114068441065	0.049389637712991	0.0422848673715361	2892	tags=54%, list=16%, signal=45%	6422/4313/1101/1277/4488/26585/7059
GO:0005833	CC	GO:0005833	hemoglobin complex	12	0.734555461319391	1.77167805369257	0.00963391136801541	0.110796463848845	0.0948582333466135	631	tags=42%, list=3%, signal=40%	3043/3039/3042/3040/3049
GO:0061687	BP	GO:0061687	detoxification of inorganic compound	16	0.728741159145141	1.9232112772897	0.00181159420289855	0.049389637712991	0.0422848673715361	2678	tags=62%, list=15%, signal=53%	4489/4496/645745/4499/4502/4501/4493/4494/4490/4495
GO:0050786	MF	GO:0050786	RAGE receptor binding	11	0.726592251936347	1.69944910627194	0.0134099616858238	0.135097746262875	0.115663741372546	2091	tags=64%, list=11%, signal=56%	6283/6278/6279/6280/2357/6285/6275
GO:0098691	CC	GO:0098691	dopaminergic synapse	13	0.723652730641313	1.7871707837059	0.00760456273764259	0.0953525533728804	0.0816359515803663	1948	tags=46%, list=11%, signal=41%	1141/6531/5865/1142/57555/1138
GO:0005892	CC	GO:0005892	acetylcholine-gated channel complex	17	0.72220844057411	1.93751688897668	0.00181159420289855	0.049389637712991	0.0422848673715361	1948	tags=47%, list=11%, signal=42%	1145/1141/1135/1143/1142/1140/1144/1138
GO:0004859	MF	GO:0004859	phospholipase inhibitor activity	11	0.722047568471638	1.6888194054572	0.0153256704980843	0.147309172560326	0.126118536453361	334	tags=27%, list=2%, signal=27%	6620/301/7356
GO:0015250	MF	GO:0015250	water channel activity	11	0.720211692304743	1.68452541786961	0.0153256704980843	0.147309172560326	0.126118536453361	973	tags=45%, list=5%, signal=43%	362/360/89872/364/359
GO:0015464	MF	GO:0015464	acetylcholine receptor activity	23	0.715561798069202	2.02765318582953	0.00187265917602996	0.049389637712991	0.0422848673715361	1948	tags=48%, list=11%, signal=43%	1132/1145/1141/1135/1143/1142/11255/1140/8416/1144/1138
GO:0021561	BP	GO:0021561	facial nerve development	11	0.714817677896422	1.67190919062385	0.0153256704980843	0.147309172560326	0.126118536453361	1852	tags=45%, list=10%, signal=41%	3211/3212/10371/8828/91584
GO:0021610	BP	GO:0021610	facial nerve morphogenesis	11	0.714817677896422	1.67190919062385	0.0153256704980843	0.147309172560326	0.126118536453361	1852	tags=45%, list=10%, signal=41%	3211/3212/10371/8828/91584
GO:0021819	BP	GO:0021819	layer formation in cerebral cortex	10	0.714005696757536	1.63379466156254	0.0230326295585413	0.190158279785251	0.1628037380441	672	tags=30%, list=4%, signal=29%	8941/7101/5649
GO:0005372	MF	GO:0005372	water transmembrane transporter activity	12	0.713871593608271	1.72179052794543	0.0154142581888247	0.147828099016281	0.126562814593102	973	tags=42%, list=5%, signal=39%	362/360/89872/364/359
GO:0043129	BP	GO:0043129	surfactant homeostasis	10	0.706900616767082	1.61753674960036	0.0307101727447217	0.213521908953333	0.182806475590609	2176	tags=50%, list=12%, signal=44%	729238/653509/6441/57333/79888
GO:0021604	BP	GO:0021604	cranial nerve structural organization	11	0.70555265522818	1.65023894235025	0.0229885057471264	0.189977545076591	0.162649002282937	2919	tags=64%, list=16%, signal=53%	3211/3212/10371/8828/91584/5076/3737
GO:1904953	BP	GO:1904953	Wnt signaling pathway involved in midbrain dopaminergic neuron differentiation	12	0.703635647402094	1.69710239722255	0.0192678227360308	0.173353139539077	0.148416041365722	692	tags=25%, list=4%, signal=24%	89780/7471/7484
GO:0050930	BP	GO:0050930	induction of positive chemotaxis	13	0.703159887006875	1.73656058095567	0.0114068441064639	0.12394620343133	0.106116363998367	3545	tags=62%, list=19%, signal=50%	566/5228/7857/3576/6387/4908/7424/7423
GO:0035933	BP	GO:0035933	glucocorticoid secretion	10	0.699432913673472	1.60044907998669	0.0326295585412668	0.216980216136284	0.185767300316858	1963	tags=60%, list=11%, signal=54%	1394/2587/51738/1392/5443/1407
GO:2000849	BP	GO:2000849	regulation of glucocorticoid secretion	10	0.699432913673472	1.60044907998669	0.0326295585412668	0.216980216136284	0.185767300316858	1963	tags=60%, list=11%, signal=54%	1394/2587/51738/1392/5443/1407
GO:0043518	BP	GO:0043518	negative regulation of DNA damage response, signal transduction by p53 class mediator	13	0.697862439074233	1.7234777253641	0.0133079847908745	0.134735462130359	0.115353572332973	2707	tags=46%, list=15%, signal=39%	7291/6591/6615/8444/960/4282
GO:0019755	BP	GO:0019755	one-carbon compound transport	11	0.695751418890116	1.62731452732835	0.0306513409961686	0.213521908953333	0.182806475590609	3807	tags=82%, list=21%, signal=65%	362/360/89872/364/7380/6005/358/366/8170
GO:0070472	BP	GO:0070472	regulation of uterine smooth muscle contraction	10	0.694603028898063	1.58939729146755	0.0326295585412668	0.216980216136284	0.185767300316858	3070	tags=70%, list=17%, signal=58%	6869/152/151/2852/6870/18/5020
GO:0070208	BP	GO:0070208	protein heterotrimerization	12	0.694452914392015	1.67495451676482	0.0250481695568401	0.197413150095381	0.169014984837289	2784	tags=58%, list=15%, signal=49%	114898/114904/1291/9370/1277/1292/1278
GO:0048407	MF	GO:0048407	platelet-derived growth factor binding	11	0.693821644595028	1.62280091850256	0.0306513409961686	0.213521908953333	0.182806475590609	3337	tags=64%, list=18%, signal=52%	1291/1277/5155/1278/5154/1281/1289
GO:0042923	MF	GO:0042923	neuropeptide binding	24	0.693155207286907	1.97473685228111	0.00193050193050193	0.049389637712991	0.0422848673715361	1646	tags=54%, list=9%, signal=49%	56923/344758/8811/117/6751/4988/2587/6754/4987/2847/2825/2925/4159
GO:0042166	MF	GO:0042166	acetylcholine binding	17	0.690708857631845	1.85301085094444	0.00543478260869565	0.077529578282645	0.0663768370625337	1948	tags=47%, list=11%, signal=42%	1145/1141/1135/1143/1142/1140/1144/1138
GO:0090192	BP	GO:0090192	regulation of glomerulus development	14	0.690543604773323	1.72111363694997	0.00959692898272553	0.110519889699986	0.0946214447864129	2383	tags=57%, list=13%, signal=50%	655/652/9241/8710/9370/5979/5155/5076
GO:0090533	CC	GO:0090533	cation-transporting ATPase complex	15	0.690343444049993	1.75720908366317	0.00559701492537313	0.0784595184388285	0.0671730039912363	335	tags=33%, list=2%, signal=33%	53828/479/496/486/5348
GO:0070942	BP	GO:0070942	neutrophil mediated cytotoxicity	10	0.689619078673021	1.57799296891362	0.0326295585412668	0.216980216136284	0.185767300316858	416	tags=30%, list=2%, signal=29%	1511/1991/566
GO:0010454	BP	GO:0010454	negative regulation of cell fate commitment	13	0.684618817504929	1.69077058209368	0.0190114068441065	0.171725656958657	0.147022674492645	560	tags=31%, list=3%, signal=30%	84504/89780/6423/148979
GO:0070486	BP	GO:0070486	leukocyte aggregation	12	0.683866705681486	1.64942158612597	0.0289017341040462	0.209127452719942	0.179044168199759	1243	tags=42%, list=7%, signal=39%	6279/655/8013/6280/3037
GO:0048875	BP	GO:0048875	chemical homeostasis within a tissue	12	0.682471272068876	1.64605593269743	0.0289017341040462	0.209127452719942	0.179044168199759	2176	tags=42%, list=12%, signal=37%	729238/653509/6441/57333/79888
GO:0072683	BP	GO:0072683	T cell extravasation	11	0.681896248586243	1.59490824068352	0.0363984674329502	0.22647880455237	0.193899503142985	3523	tags=55%, list=19%, signal=44%	7499/83692/4267/3383/6347/9466
GO:0042756	BP	GO:0042756	drinking behavior	10	0.681359267988293	1.55909279113701	0.0383877159309021	0.23346835062602	0.199883592972294	833	tags=40%, list=5%, signal=38%	2019/8862/4326/3351
GO:0003376	BP	GO:0003376	sphingosine-1-phosphate receptor signaling pathway	10	0.680535043955779	1.55720679382583	0.0383877159309021	0.23346835062602	0.199883592972294	3263	tags=70%, list=18%, signal=58%	124976/2830/8877/53637/8698/1901/1903
GO:0021520	BP	GO:0021520	spinal cord motor neuron cell fate specification	13	0.679783342067674	1.67882863803561	0.0209125475285171	0.180138829265301	0.154225599876055	2498	tags=62%, list=14%, signal=53%	84504/4825/8022/3226/167826/2736/3236/2737
GO:0015669	BP	GO:0015669	gas transport	19	0.679110774073351	1.8511271607993	0.00361663652802893	0.062686610961537	0.053669051914962	631	tags=37%, list=3%, signal=36%	3043/3039/58157/3042/3040/362/3049
GO:0002693	BP	GO:0002693	positive regulation of cellular extravasation	16	0.677902360540036	1.7890432677376	0.0072463768115942	0.0921432884748102	0.0788883440485271	3083	tags=44%, list=17%, signal=36%	7499/1991/83692/7070/4267/3554/3383
GO:0005583	CC	GO:0005583	fibrillar collagen trimer	11	0.677300741800182	1.58415966762948	0.0363984674329502	0.22647880455237	0.193899503142985	4319	tags=82%, list=24%, signal=63%	1277/1301/4060/1278/50509/1281/1289/1290/1302
GO:0098643	CC	GO:0098643	banded collagen fibril	11	0.677300741800182	1.58415966762948	0.0363984674329502	0.22647880455237	0.193899503142985	4319	tags=82%, list=24%, signal=63%	1277/1301/4060/1278/50509/1281/1289/1290/1302
GO:0022848	MF	GO:0022848	acetylcholine-gated cation-selective channel activity	16	0.676592527797525	1.78558650525047	0.0072463768115942	0.0921432884748102	0.0788883440485271	1948	tags=50%, list=11%, signal=45%	1145/1141/1135/1143/1142/1140/1144/1138
GO:0071280	BP	GO:0071280	cellular response to copper ion	28	0.676414530780821	2.0056083841816	0.00186915887850467	0.049389637712991	0.0422848673715361	2734	tags=57%, list=15%, signal=49%	4489/4496/645745/4499/4502/4501/4493/5621/6622/359/4494/84557/1543/4490/4495/358
GO:2000095	BP	GO:2000095	regulation of Wnt signaling pathway, planar cell polarity pathway	15	0.67635485481682	1.72160234866768	0.00559701492537313	0.0784595184388285	0.0671730039912363	882	tags=33%, list=5%, signal=32%	6423/85407/6422/84133/2719
GO:0042268	BP	GO:0042268	regulation of cytolysis	17	0.675565540734333	1.81238486183148	0.00543478260869565	0.077529578282645	0.0663768370625337	2383	tags=59%, list=13%, signal=51%	3853/5196/114771/8993/57115/10670/3929/7040/3078/5076
GO:0005890	CC	GO:0005890	sodium:potassium-exchanging ATPase complex	12	0.675481852312864	1.62919811563412	0.0327552986512524	0.217140439856441	0.185904475624682	335	tags=33%, list=2%, signal=33%	53828/496/486/5348
GO:0097493	MF	GO:0097493	structural molecule activity conferring elasticity	11	0.674814773874252	1.57834516030617	0.0363984674329502	0.22647880455237	0.193899503142985	4857	tags=64%, list=27%, signal=47%	2199/7273/10516/2200/84034/3915/79026
GO:0036376	BP	GO:0036376	sodium ion export across plasma membrane	14	0.674807933343711	1.68189398666741	0.00959692898272553	0.110519889699986	0.0946214447864129	545	tags=36%, list=3%, signal=35%	479/496/486/5348/495
GO:0005391	MF	GO:0005391	sodium:potassium-exchanging ATPase activity	11	0.673341602019936	1.57489951306106	0.0363984674329502	0.22647880455237	0.193899503142985	545	tags=36%, list=3%, signal=35%	479/496/486/495
GO:0008556	MF	GO:0008556	potassium-transporting ATPase activity	11	0.673341602019936	1.57489951306106	0.0363984674329502	0.22647880455237	0.193899503142985	545	tags=36%, list=3%, signal=35%	479/496/486/495
GO:0033629	BP	GO:0033629	negative regulation of cell adhesion mediated by integrin	10	0.672434402475136	1.53867082854375	0.0383877159309021	0.23346835062602	0.199883592972294	2115	tags=40%, list=12%, signal=35%	5054/6591/3273/1545
GO:0042827	CC	GO:0042827	platelet dense granule	20	0.670865142613225	1.82568837145281	0.00562851782363977	0.0784595184388285	0.0671730039912363	2213	tags=40%, list=12%, signal=35%	350/1893/7078/1521/5267/5919/55664/6403
GO:0009713	BP	GO:0009713	catechol-containing compound biosynthetic process	20	0.670783391711479	1.8254658950396	0.00562851782363977	0.0784595184388285	0.0671730039912363	1221	tags=40%, list=7%, signal=37%	7054/5053/5409/6531/1610/6622/3642/4929
GO:0042423	BP	GO:0042423	catecholamine biosynthetic process	20	0.670783391711479	1.8254658950396	0.00562851782363977	0.0784595184388285	0.0671730039912363	1221	tags=40%, list=7%, signal=37%	7054/5053/5409/6531/1610/6622/3642/4929
GO:0015643	MF	GO:0015643	toxic substance binding	11	0.6705802641057	1.56844093434934	0.0363984674329502	0.22647880455237	0.193899503142985	715	tags=45%, list=4%, signal=44%	1580/566/445/213/53947
GO:0016668	MF	GO:0016668	oxidoreductase activity, acting on a sulfur group of donors, NAD(P) as acceptor	11	0.670544914694227	1.56835825451677	0.0363984674329502	0.22647880455237	0.193899503142985	3830	tags=45%, list=21%, signal=36%	84203/114112/7295/64359/10935
GO:0102991	MF	GO:0102991	myristoyl-CoA hydrolase activity	10	0.670502364075609	1.53424991980673	0.0403071017274472	0.239902298420304	0.205392008132933	4532	tags=60%, list=25%, signal=45%	570/284486/122970/10965/641371/117145
GO:0008331	MF	GO:0008331	high voltage-gated calcium channel activity	10	0.669314636128631	1.53153214936319	0.0403071017274472	0.239902298420304	0.205392008132933	2672	tags=50%, list=15%, signal=43%	774/779/775/783/784
GO:0042730	BP	GO:0042730	fibrinolysis	27	0.668748653441073	1.9615626401483	0.00187617260787992	0.049389637712991	0.0422848673715361	2186	tags=56%, list=12%, signal=49%	5055/350/5054/3848/2266/2191/3273/2244/2243/164656/5328/7056/5627/5345/2161
GO:0072215	BP	GO:0072215	regulation of metanephros development	23	0.667608602082052	1.8917705117175	0.00374531835205993	0.0632485085342926	0.0541501197146172	4195	tags=65%, list=23%, signal=50%	7484/652/10409/25937/9370/4435/5979/5155/3976/5076/7849/10413/5154/186/4609
GO:0072216	BP	GO:0072216	positive regulation of metanephros development	14	0.665476554008063	1.65863641956358	0.0115163147792706	0.124342756252304	0.10645587212633	4195	tags=71%, list=23%, signal=55%	10409/9370/5979/5155/3976/5076/7849/5154/186/4609
GO:1905331	BP	GO:1905331	negative regulation of morphogenesis of an epithelium	16	0.664381058543418	1.75335937619778	0.00905797101449275	0.107202717893131	0.0917814529096437	2700	tags=44%, list=15%, signal=37%	85407/655/652/4070/4435/7124/23213
GO:0018149	BP	GO:0018149	peptide cross-linking	60	0.663952488481985	2.26693851887198	0.00182149362477231	0.049389637712991	0.0422848673715361	1079	tags=33%, list=6%, signal=31%	6698/6703/6707/6700/6699/50859/6705/3713/353135/301/9333/3848/6704/2162/2312/7053/163778/574414/353134/133584
GO:0031915	BP	GO:0031915	positive regulation of synaptic plasticity	11	0.663255879501448	1.55130970450685	0.0383141762452107	0.23346835062602	0.199883592972294	3684	tags=64%, list=20%, signal=51%	10814/1627/114/23025/2048/5743/54434
GO:0006837	BP	GO:0006837	serotonin transport	16	0.662531617453946	1.74847854036832	0.00905797101449275	0.107202717893131	0.0917814529096437	1054	tags=44%, list=6%, signal=41%	4129/3351/6622/6570/11255/4842/1392
GO:0071481	BP	GO:0071481	cellular response to X-ray	12	0.662203041427351	1.59717088411271	0.0327552986512524	0.217140439856441	0.185904475624682	487	tags=17%, list=3%, signal=16%	6423/6422
GO:0070471	BP	GO:0070471	uterine smooth muscle contraction	11	0.661001015444622	1.54603573317572	0.0383141762452107	0.23346835062602	0.199883592972294	3070	tags=64%, list=17%, signal=53%	6869/152/151/2852/6870/18/5020
GO:0031362	CC	GO:0031362	anchored component of external side of plasma membrane	19	0.657583060441961	1.79244669667715	0.00361663652802893	0.062686610961537	0.053669051914962	2552	tags=63%, list=14%, signal=54%	2352/83546/84966/5621/5314/390243/2348/7070/2350/929/338328/8692
GO:0098883	BP	GO:0098883	synapse pruning	11	0.656638379954403	1.53583183000295	0.0421455938697318	0.244822637400991	0.209604549282361	4547	tags=64%, list=25%, signal=48%	718/6376/1524/2043/1020/712/713
GO:0002523	BP	GO:0002523	leukocyte migration involved in inflammatory response	14	0.656266227119634	1.6356805640624	0.0115163147792706	0.124342756252304	0.10645587212633	2079	tags=43%, list=11%, signal=38%	1991/6279/2867/6280/6376/3929
GO:0090193	BP	GO:0090193	positive regulation of glomerulus development	11	0.656200154365664	1.53480685061025	0.0421455938697318	0.244822637400991	0.209604549282361	4245	tags=73%, list=23%, signal=56%	9241/8710/9370/5979/5155/5076/186/3570
GO:0060973	BP	GO:0060973	cell migration involved in heart development	17	0.654386925408323	1.75556757394896	0.00905797101449275	0.107202717893131	0.0917814529096437	1771	tags=53%, list=10%, signal=48%	7291/655/65009/6591/652/23767/2348/10512/6910
GO:0019511	BP	GO:0019511	peptidyl-proline hydroxylation	13	0.654322858585102	1.61595009105803	0.0247148288973384	0.195363749239368	0.167260393238718	3198	tags=54%, list=18%, signal=44%	55214/10536/10491/283208/5033/8974/54583
GO:0010715	BP	GO:0010715	regulation of extracellular matrix disassembly	14	0.652547180081533	1.62641119637948	0.0153550863723608	0.1474260820807	0.126218628371269	3331	tags=57%, list=18%, signal=47%	3569/2264/2191/6624/10630/7040/2113/1471
GO:0048521	BP	GO:0048521	negative regulation of behavior	17	0.6524200944464	1.75029102497446	0.00905797101449275	0.107202717893131	0.0917814529096437	1985	tags=41%, list=11%, signal=37%	56729/1394/51738/1392/885/134/57561
GO:0030214	BP	GO:0030214	hyaluronan catabolic process	15	0.64920142170307	1.65248565069457	0.0111940298507463	0.122162177617659	0.104588972861043	3022	tags=53%, list=17%, signal=45%	10894/57214/55576/7040/8692/960/3373/8372
GO:0048672	BP	GO:0048672	positive regulation of collateral sprouting	11	0.64759705880829	1.51468480414308	0.0421455938697318	0.244822637400991	0.209604549282361	760	tags=27%, list=4%, signal=26%	1382/89780/8153
GO:0030199	BP	GO:0030199	collagen fibril organization	51	0.646798058842707	2.1348440825356	0.0018450184501845	0.049389637712991	0.0422848673715361	4703	tags=71%, list=26%, signal=53%	6423/1311/1805/84171/4015/7148/9508/1277/26585/165/7042/1545/5345/9509/84695/1301/150356/4060/5033/1278/871/7373/50509/7837/1281/1303/1289/4017/2331/1290/7046/1302/79709/2303/5351/2296
GO:0051798	BP	GO:0051798	positive regulation of hair follicle development	12	0.646338773698641	1.55890777607948	0.0423892100192678	0.245237508202196	0.209959740322782	2318	tags=50%, list=13%, signal=44%	3872/8456/4488/7042/10468/7124
GO:0098845	CC	GO:0098845	postsynaptic endosome	12	0.646058029282762	1.55823064719473	0.0423892100192678	0.245237508202196	0.209959740322782	1002	tags=25%, list=5%, signal=24%	6457/23237/5662
GO:0002922	BP	GO:0002922	positive regulation of humoral immune response	16	0.642074423458604	1.69449022682268	0.0126811594202899	0.131825434606298	0.112862156448988	6	tags=19%, list=0%, signal=19%	5650/25818/729
GO:0050431	MF	GO:0050431	transforming growth factor beta binding	22	0.641669809606699	1.80598665538959	0.00561797752808989	0.0784595184388285	0.0671730039912363	4818	tags=64%, list=26%, signal=47%	7049/7043/135228/8692/114990/7048/7057/2022/2615/124857/3685/7046/4054/117166
GO:0021527	BP	GO:0021527	spinal cord association neuron differentiation	14	0.641562291943795	1.59903241733708	0.0268714011516315	0.204648950838406	0.175209905247996	1506	tags=36%, list=8%, signal=33%	10660/89780/8022/7471/64211
GO:0034374	BP	GO:0034374	low-density lipoprotein particle remodeling	13	0.640535971544319	1.58190127085155	0.032319391634981	0.216433543511687	0.185299267334695	1413	tags=54%, list=8%, signal=50%	5320/4353/338/30814/3990/4018/185
GO:0001533	CC	GO:0001533	cornified envelope	65	0.639672591167192	2.20728756703589	0.00179533213644524	0.049389637712991	0.0422848673715361	1398	tags=34%, list=8%, signal=31%	6698/6703/6707/6700/6699/8796/6705/1474/126638/3713/388697/353135/301/5317/3848/6704/2312/163778/574414/353134/1830/23254
GO:0097091	BP	GO:0097091	synaptic vesicle clustering	16	0.638825807161033	1.68591684597178	0.0126811594202899	0.131825434606298	0.112862156448988	2664	tags=38%, list=15%, signal=32%	1000/8224/57555/9024/84446/6853
GO:0048185	MF	GO:0048185	activin binding	14	0.637684196122625	1.58936663583237	0.0307101727447217	0.213521908953333	0.182806475590609	3950	tags=50%, list=22%, signal=39%	10272/7049/10468/130399/93/2022/7046
GO:0050832	BP	GO:0050832	defense response to fungus	40	0.637579997754301	2.04778813252368	0.00179533213644524	0.049389637712991	0.0422848673715361	2253	tags=40%, list=12%, signal=35%	6283/1511/1991/6279/1669/4353/3273/5919/10417/84659/6280/10578/1113/4057/7040/3347
GO:0090494	BP	GO:0090494	dopamine uptake	14	0.636793305569578	1.58714617666182	0.0307101727447217	0.213521908953333	0.182806475590609	2998	tags=43%, list=16%, signal=36%	6531/5865/6622/225689/6530/6581
GO:0034116	BP	GO:0034116	positive regulation of heterotypic cell-cell adhesion	16	0.634932559674133	1.67564222736664	0.0126811594202899	0.131825434606298	0.112862156448988	2595	tags=62%, list=14%, signal=54%	655/2266/2244/2243/3586/7070/246/2651/7124/960
GO:0008191	MF	GO:0008191	metalloendopeptidase inhibitor activity	16	0.634516233730014	1.67454350700384	0.0126811594202899	0.131825434606298	0.112862156448988	4044	tags=75%, list=22%, signal=58%	50859/7078/6695/56925/9806/5918/26998/7077/124857/8434/684/7076
GO:0045504	MF	GO:0045504	dynein heavy chain binding	14	0.633920862262897	1.57998688749844	0.0307101727447217	0.213521908953333	0.182806475590609	5484	tags=57%, list=30%, signal=40%	25893/79819/1780/7802/126820/89891/64446/27019
GO:0048245	BP	GO:0048245	eosinophil chemotaxis	20	0.633181125536376	1.72313531362238	0.0075046904315197	0.0945834509400234	0.0809774856374195	3403	tags=70%, list=19%, signal=57%	6357/6354/6369/10344/7857/6346/6368/6376/6351/6360/6355/3269/6352/6347
GO:0030325	BP	GO:0030325	adrenal gland development	25	0.630865361242356	1.82314743833487	0.00380228136882129	0.0637068515619175	0.0545425294392322	2252	tags=36%, list=12%, signal=32%	10272/1394/3642/1392/1028/27122/54361/2516/7481
GO:0042417	BP	GO:0042417	dopamine metabolic process	37	0.630304068662571	1.97562951148092	0.00187617260787992	0.049389637712991	0.0422848673715361	3871	tags=49%, list=21%, signal=38%	6620/7054/1141/4129/6531/1610/6622/4929/2903/7042/6818/6870/4881/1644/18/186/1312/26002
GO:0071294	BP	GO:0071294	cellular response to zinc ion	22	0.629664807251699	1.77219844574273	0.00749063670411985	0.0945457764205379	0.0809452306516877	1432	tags=41%, list=8%, signal=38%	4489/4496/645745/3777/4499/4502/4501/4493/4494
GO:0042053	BP	GO:0042053	regulation of dopamine metabolic process	19	0.628921671371382	1.71432118637704	0.0108499095840868	0.120780799457228	0.10340630793357	3056	tags=37%, list=17%, signal=31%	1141/4129/6531/6622/4929/6870/18
GO:0042069	BP	GO:0042069	regulation of catecholamine metabolic process	19	0.628921671371382	1.71432118637704	0.0108499095840868	0.120780799457228	0.10340630793357	3056	tags=37%, list=17%, signal=31%	1141/4129/6531/6622/4929/6870/18
GO:0070268	BP	GO:0070268	cornification	112	0.628658502253225	2.36374989593974	0.00168918918918919	0.049389637712991	0.0422848673715361	1913	tags=38%, list=10%, signal=34%	25818/6698/6703/26085/3853/6707/3851/286887/6700/6699/3854/6705/3861/3887/126638/3872/3713/43849/3852/9333/5317/3848/3860/192666/6704/3892/643414/2312/3868/404203/196374/25984/3888/3855/1830/23254/3850/147183/43847/8688/643394/63036
GO:0045686	BP	GO:0045686	negative regulation of glial cell differentiation	25	0.628420641077895	1.81608240421014	0.00380228136882129	0.0637068515619175	0.0545425294392322	1967	tags=32%, list=11%, signal=29%	84504/4825/7101/1745/4916/1746/9241/23500
GO:2000463	BP	GO:2000463	positive regulation of excitatory postsynaptic potential	28	0.627819053792122	1.86151997146029	0.00373831775700935	0.0632485085342926	0.0541501197146172	2737	tags=50%, list=15%, signal=43%	7476/9699/2902/5999/5649/1742/57555/81832/6804/152404/23316/10458/784/112755
GO:0021783	BP	GO:0021783	preganglionic parasympathetic fiber development	17	0.627390370610604	1.68314211070848	0.016304347826087	0.155145492398567	0.132827590424692	1852	tags=47%, list=10%, signal=42%	3211/6899/3212/10371/401/8828/390992/91584
GO:0001845	BP	GO:0001845	phagolysosome assembly	13	0.627162986441738	1.54887464460626	0.0361216730038023	0.22647880455237	0.193899503142985	2379	tags=38%, list=13%, signal=33%	9066/83871/8406/338382/54734
GO:0062009	BP	GO:0062009	secondary palate development	24	0.626717209843873	1.78546097212717	0.00579150579150579	0.0797684893463091	0.0682936775531211	3365	tags=54%, list=18%, signal=44%	7476/89780/6899/7049/7043/2304/6664/7478/7042/7481/7048/2615/2535
GO:0044320	BP	GO:0044320	cellular response to leptin stimulus	18	0.626157480970246	1.69309608106793	0.014336917562724	0.142950945826694	0.12238724689668	1336	tags=28%, list=7%, signal=26%	2645/8013/2244/3952/3625
GO:0042635	BP	GO:0042635	positive regulation of hair cycle	13	0.62590390546911	1.54576515211999	0.0399239543726236	0.239068107998646	0.204677817201884	2318	tags=46%, list=13%, signal=40%	3872/8456/4488/7042/10468/7124
GO:0002227	BP	GO:0002227	innate immune response in mucosa	15	0.625336851712183	1.59174046722518	0.0242537313432836	0.193871709757026	0.165982985779474	714	tags=27%, list=4%, signal=26%	5319/1672/1669/820
GO:0005109	MF	GO:0005109	frizzled binding	39	0.624898175067374	2.0051098170733	0.00178571428571429	0.049389637712991	0.0422848673715361	2765	tags=46%, list=15%, signal=39%	7476/80326/89780/25805/6422/7475/7471/7484/84133/4653/115908/54361/7477/7478/7481/343637/7479/4693
GO:0090493	BP	GO:0090493	catecholamine uptake	15	0.620144324408674	1.57852334142565	0.0261194029850746	0.201253650592843	0.172303023820672	2998	tags=40%, list=16%, signal=33%	6531/5865/6622/225689/6530/6581
GO:0010248	BP	GO:0010248	establishment or maintenance of transmembrane electrochemical gradient	14	0.61900094910571	1.5428004363903	0.036468330134357	0.22647880455237	0.193899503142985	545	tags=29%, list=3%, signal=28%	479/496/486/495
GO:0060192	BP	GO:0060192	negative regulation of lipase activity	17	0.61854103558059	1.65940140772911	0.0199275362318841	0.17578145089125	0.150495036641211	444	tags=24%, list=2%, signal=23%	653145/301/51129/728113
GO:1900424	BP	GO:1900424	regulation of defense response to bacterium	17	0.618228260789145	1.65856230587592	0.0199275362318841	0.17578145089125	0.150495036641211	4	tags=12%, list=0%, signal=12%	5650/25818
GO:0006910	BP	GO:0006910	phagocytosis, recognition	15	0.617036149557527	1.57061175317327	0.0279850746268657	0.20766703282816	0.177793831807547	2185	tags=40%, list=12%, signal=35%	2219/7275/81035/375033/84466/4240
GO:1900451	BP	GO:1900451	positive regulation of glutamate receptor signaling pathway	16	0.616296417055021	1.62645982672894	0.0235507246376812	0.192389958347405	0.164714386438911	4363	tags=62%, list=24%, signal=48%	5649/23237/10369/27092/23025/2048/65018/6347/154/85358
GO:0035259	MF	GO:0035259	glucocorticoid receptor binding	16	0.615936143411209	1.62550903325996	0.0235507246376812	0.192389958347405	0.164714386438911	3509	tags=50%, list=19%, signal=40%	8013/3164/4929/2288/2114/1051/8204/6867
GO:0008093	MF	GO:0008093	cytoskeletal adaptor activity	16	0.615315582738292	1.62387131969127	0.0235507246376812	0.192389958347405	0.164714386438911	5067	tags=69%, list=28%, signal=50%	23363/81569/4130/10458/10634/10120/8470/10121/23299/286/10152
GO:0019835	BP	GO:0019835	cytolysis	40	0.614302370233178	1.97302473097571	0.00179533213644524	0.049389637712991	0.0422848673715361	2712	tags=50%, list=15%, signal=43%	729/3853/5196/732/114771/3273/8993/130120/730/57115/5551/3002/10670/3929/7040/727/3078/5076/733/2999
GO:0043031	BP	GO:0043031	negative regulation of macrophage activation	14	0.613114399166854	1.52812877582561	0.036468330134357	0.22647880455237	0.193899503142985	1649	tags=36%, list=9%, signal=33%	8530/133396/671/11326/6376
GO:0051589	BP	GO:0051589	negative regulation of neurotransmitter transport	21	0.611224327586755	1.68691345708296	0.0115606936416185	0.124342756252304	0.10645587212633	3089	tags=52%, list=17%, signal=44%	4129/5999/3351/6622/11255/4842/41/6860/2824/18/23208
GO:0001530	MF	GO:0001530	lipopolysaccharide binding	33	0.608186973816671	1.84980048933179	0.00376647834274953	0.0634803894256306	0.0543486442066007	2627	tags=36%, list=14%, signal=31%	729238/653509/6441/820/671/10417/84659/3929/4057/6403/929/140683
GO:0009065	BP	GO:0009065	glutamine family amino acid catabolic process	27	0.607384379430488	1.78156995273185	0.00938086303939963	0.108912329716943	0.0932451346164579	2965	tags=44%, list=16%, signal=37%	58510/5625/1610/2572/4842/2747/27165/4942/384/23569/493/80150
GO:0017134	MF	GO:0017134	fibroblast growth factor binding	23	0.606701136976496	1.71917994582184	0.00936329588014981	0.108912329716943	0.0932451346164579	3309	tags=48%, list=18%, signal=39%	2817/9982/7049/2264/152831/9365/6331/2263/9158/7057/3685
GO:0032225	BP	GO:0032225	regulation of synaptic transmission, dopaminergic	16	0.605332210308276	1.59752433187284	0.0235507246376812	0.192389958347405	0.164714386438911	2623	tags=31%, list=14%, signal=27%	1141/5865/6622/85445/65018
GO:0047617	MF	GO:0047617	acyl-CoA hydrolase activity	19	0.605208849853705	1.64968453261395	0.0108499095840868	0.120780799457228	0.10340630793357	6354	tags=74%, list=35%, signal=48%	570/284486/641372/122970/10965/55856/641371/117145/390916/81616/8443/134526/23597/26027
GO:0050926	BP	GO:0050926	regulation of positive chemotaxis	25	0.60510012368268	1.74868808497537	0.00760456273764259	0.0953525533728804	0.0816359515803663	3545	tags=52%, list=19%, signal=42%	566/5228/4916/7857/3576/6387/285/2155/1012/1901/4908/7424/7423
GO:0070571	BP	GO:0070571	negative regulation of neuron projection regeneration	15	0.604859333584811	1.53961672914317	0.0335820895522388	0.219462081757865	0.187892146003162	2211	tags=27%, list=12%, signal=23%	11202/146760/7070/5802
GO:0045721	BP	GO:0045721	negative regulation of gluconeogenesis	16	0.603751660201717	1.59335312272524	0.0253623188405797	0.198606385154608	0.170036571318965	2374	tags=31%, list=13%, signal=27%	2645/145264/9370/1407/114899
GO:0003198	BP	GO:0003198	epithelial to mesenchymal transition involved in endocardial cushion formation	17	0.603749517501308	1.61971921283613	0.0253623188405797	0.198606385154608	0.170036571318965	4397	tags=59%, list=24%, signal=45%	6591/6615/2253/9241/4488/7042/7048/2022/7046/55273
GO:0060579	BP	GO:0060579	ventral spinal cord interneuron fate commitment	15	0.602289957195938	1.53307660542824	0.0373134328358209	0.229714181255108	0.196669466258877	2675	tags=67%, list=15%, signal=57%	84504/4825/58524/8022/120237/6656/2736/121643/2737/4821
GO:0060581	BP	GO:0060581	cell fate commitment involved in pattern specification	15	0.602289957195938	1.53307660542824	0.0373134328358209	0.229714181255108	0.196669466258877	2675	tags=67%, list=15%, signal=57%	84504/4825/58524/8022/120237/6656/2736/121643/2737/4821
GO:0010954	BP	GO:0010954	positive regulation of protein processing	25	0.601297800834463	1.7376996941295	0.00950570342205323	0.109948553427019	0.0941322960571322	2419	tags=36%, list=13%, signal=31%	729/3249/85409/431705/147372/718/9532/2161/10418
GO:0044342	BP	GO:0044342	type B pancreatic cell proliferation	20	0.601143298637149	1.63594776384346	0.0131332082551595	0.134399119209985	0.115065612824908	2301	tags=45%, list=13%, signal=39%	5798/4825/89780/6422/8013/3487/3164/54206/3486
GO:0016289	MF	GO:0016289	CoA hydrolase activity	21	0.599263525707151	1.65390292929872	0.0115606936416185	0.124342756252304	0.10645587212633	6354	tags=67%, list=35%, signal=44%	570/284486/641372/122970/10965/55856/641371/117145/390916/81616/8443/134526/23597/26027
GO:0035930	BP	GO:0035930	corticosteroid hormone secretion	16	0.597990451780751	1.5781487928106	0.0271739130434783	0.204762863277356	0.175307431218949	1963	tags=44%, list=11%, signal=39%	1394/2587/51738/1392/185/5443/1407
GO:2000846	BP	GO:2000846	regulation of corticosteroid hormone secretion	16	0.597990451780751	1.5781487928106	0.0271739130434783	0.204762863277356	0.175307431218949	1963	tags=44%, list=11%, signal=39%	1394/2587/51738/1392/185/5443/1407
GO:0099509	BP	GO:0099509	regulation of presynaptic cytosolic calcium ion concentration	16	0.595954765778727	1.57277644046439	0.0289855072463768	0.209127452719942	0.179044168199759	1718	tags=38%, list=9%, signal=34%	492/10590/794/23413/3351/134
GO:0048486	BP	GO:0048486	parasympathetic nervous system development	19	0.595340545811893	1.62278540755185	0.0198915009041591	0.17578145089125	0.150495036641211	1852	tags=42%, list=10%, signal=38%	3211/6899/3212/10371/401/8828/390992/91584
GO:0050927	BP	GO:0050927	positive regulation of positive chemotaxis	24	0.593382390587745	1.69049306976247	0.0115830115830116	0.124342756252304	0.10645587212633	3545	tags=50%, list=19%, signal=40%	566/5228/4916/7857/3576/6387/2155/1012/1901/4908/7424/7423
GO:0031639	BP	GO:0031639	plasminogen activation	22	0.590545655368434	1.6620971674628	0.00936329588014981	0.108912329716943	0.0932451346164579	2186	tags=41%, list=12%, signal=36%	3249/350/5054/2266/2244/2243/5328/5345/2161
GO:0014048	BP	GO:0014048	regulation of glutamate secretion	16	0.589815421350743	1.55657417675129	0.0307971014492754	0.213537158577949	0.182819531534815	2068	tags=44%, list=11%, signal=39%	6812/6622/11255/4923/885/134/6860
GO:0003416	BP	GO:0003416	endochondral bone growth	43	0.586845893775306	1.89662101904548	0.00183150183150183	0.049389637712991	0.0422848673715361	3408	tags=58%, list=19%, signal=47%	1893/4322/1311/6781/81578/4153/2121/1291/2263/51435/5916/4488/57642/4880/1292/1293/64856/4148/7059/7048/7373/9350/5447/1303/309
GO:0034114	BP	GO:0034114	regulation of heterotypic cell-cell adhesion	25	0.586365702588539	1.69454719545307	0.0133079847908745	0.134735462130359	0.115353572332973	2595	tags=48%, list=14%, signal=41%	655/2266/2244/2243/3586/9370/7070/246/2651/7124/91663/960
GO:0030204	BP	GO:0030204	chondroitin sulfate metabolic process	39	0.586222033706956	1.88100974153711	0.00357142857142857	0.062686610961537	0.053669051914962	4692	tags=56%, list=26%, signal=42%	50859/83539/51363/133584/9469/9806/92126/1634/10675/79625/3373/633/166012/55790/337876/3423/50515/55454/3073/64131/79586/64132
GO:0045603	BP	GO:0045603	positive regulation of endothelial cell differentiation	16	0.585533582104759	1.54527403070893	0.0380434782608696	0.233033348916939	0.199511166884017	5488	tags=69%, list=30%, signal=48%	652/84913/7122/654/1003/2658/55273/9294/2116/694/7716
GO:2000696	BP	GO:2000696	regulation of epithelial cell differentiation involved in kidney development	19	0.584707517134369	1.59380178818079	0.0216998191681736	0.183273585194718	0.156909416661426	3028	tags=47%, list=17%, signal=40%	7484/25937/9370/4435/4318/3976/5076/7849/10413
GO:0003417	BP	GO:0003417	growth plate cartilage development	35	0.584642034613626	1.81349235702062	0.00564971751412429	0.0784989205824262	0.0672067380798697	3408	tags=60%, list=19%, signal=49%	4322/1311/6781/81578/4153/1291/51435/5916/57642/4880/1292/1293/64856/4148/7059/7048/7373/9350/5447/1303/309
GO:0006882	BP	GO:0006882	cellular zinc ion homeostasis	35	0.583652499280402	1.81042293221439	0.00564971751412429	0.0784989205824262	0.0672067380798697	2678	tags=37%, list=15%, signal=32%	4489/4496/645745/4499/6279/4502/4501/4493/6280/4494/169026/4490/4495
GO:0030280	MF	GO:0030280	structural constituent of epidermis	16	0.582181680685182	1.53642807144123	0.0398550724637681	0.239068107998646	0.204677817201884	1018	tags=44%, list=6%, signal=41%	6698/388697/5317/3848/6704/2312/3888
GO:0061037	BP	GO:0061037	negative regulation of cartilage development	25	0.581928233052821	1.68172328449875	0.0133079847908745	0.134735462130359	0.115353572332973	3950	tags=68%, list=22%, signal=53%	6591/652/3952/9241/2736/5916/26585/1513/11173/7481/150356/2202/5744/8200/81792/7483/7046
GO:0070050	BP	GO:0070050	neuron cellular homeostasis	32	0.581448554688896	1.76410737482028	0.00559701492537313	0.0784595184388285	0.0671730039912363	2632	tags=41%, list=14%, signal=35%	492/10590/794/4753/3569/23413/3351/57030/6376/134/783/4130/6530
GO:0060231	BP	GO:0060231	mesenchymal to epithelial transition	19	0.579177247217979	1.57872732133443	0.027124773960217	0.204762863277356	0.175307431218949	2952	tags=53%, list=16%, signal=44%	7484/652/10409/54361/4435/3976/5076/7849/53918/6608
GO:0061844	BP	GO:0061844	antimicrobial humoral immune response mediated by antimicrobial peptide	64	0.578428673571108	1.98094325090167	0.00182149362477231	0.049389637712991	0.0422848673715361	1345	tags=39%, list=7%, signal=36%	5650/25818/3853/5473/6283/5319/6357/1672/1991/6278/5196/1673/51297/114771/1669/820/3273/8993/130120/84659/3576/6280/81623/57115/10578
GO:0031690	MF	GO:0031690	adrenergic receptor binding	18	0.577125321102809	1.56051576343088	0.025089605734767	0.197413150095381	0.169014984837289	2460	tags=39%, list=13%, signal=34%	333/152/1742/7345/57561/5144/4734
GO:1904706	BP	GO:1904706	negative regulation of vascular smooth muscle cell proliferation	18	0.577037836896733	1.56027921085271	0.025089605734767	0.197413150095381	0.169014984837289	1864	tags=33%, list=10%, signal=30%	8862/7043/2852/3586/9370/3162
GO:0055069	BP	GO:0055069	zinc ion homeostasis	36	0.576854216847966	1.80433735462198	0.00557620817843866	0.0784595184388285	0.0671730039912363	2678	tags=36%, list=15%, signal=31%	4489/4496/645745/4499/6279/4502/4501/4493/6280/4494/169026/4490/4495
GO:0021516	BP	GO:0021516	dorsal spinal cord development	22	0.574946714364832	1.61819377841606	0.0243445692883895	0.193871709757026	0.165982985779474	2613	tags=41%, list=14%, signal=35%	10660/89780/8022/7471/5629/64211/23500/3218/5090
GO:0050654	BP	GO:0050654	chondroitin sulfate proteoglycan metabolic process	44	0.574140524640291	1.85964865780219	0.00366300366300366	0.062686610961537	0.053669051914962	4692	tags=55%, list=26%, signal=41%	50859/83539/54360/51363/133584/9469/9806/92126/1634/10675/79625/3373/633/166012/55790/27087/337876/3423/50515/55454/3073/64131/79586/64132
GO:0042744	BP	GO:0042744	hydrogen peroxide catabolic process	32	0.573814352718177	1.74094530503989	0.00746268656716418	0.0943323324207366	0.0807624908779057	1802	tags=34%, list=10%, signal=31%	3043/3039/3240/3042/3040/4353/3049/6622/53905/2876/2878
GO:0086012	BP	GO:0086012	membrane depolarization during cardiac muscle cell action potential	22	0.573789499531219	1.61493678468558	0.0243445692883895	0.193871709757026	0.165982985779474	3091	tags=50%, list=17%, signal=42%	55800/10021/8913/6327/6324/6331/775/3759/783/610/6330
GO:0010092	BP	GO:0010092	specification of animal organ identity	33	0.573597094140828	1.74459538119084	0.00753295668549906	0.0947998746356251	0.0811627764734803	2498	tags=36%, list=14%, signal=31%	89780/367/652/2253/4036/6604/2263/2246/3207/5076/7849/2737
GO:0021846	BP	GO:0021846	cell proliferation in forebrain	28	0.57271891388447	1.69814485525633	0.0186915887850467	0.16980675324863	0.14537980783813	3024	tags=46%, list=17%, signal=39%	547/7476/89780/2173/2253/5455/9253/64211/2263/5454/2737/10642/85458
GO:0099590	BP	GO:0099590	neurotransmitter receptor internalization	24	0.572267625724477	1.63033900345177	0.0135135135135135	0.135850556438792	0.116308258723119	1195	tags=29%, list=7%, signal=27%	50632/3208/23237/10369/6616/27092/1759
GO:1905606	BP	GO:1905606	regulation of presynapse assembly	29	0.572179268556599	1.70395088679278	0.0149812734082397	0.145969191873898	0.12497131391378	1276	tags=24%, list=7%, signal=22%	7476/89780/84631/6622/4916/26280/2239
GO:2000831	BP	GO:2000831	regulation of steroid hormone secretion	19	0.572161674089602	1.55960419965485	0.027124773960217	0.204762863277356	0.175307431218949	1963	tags=42%, list=11%, signal=38%	56729/1394/2587/51738/1392/185/5443/1407
GO:0097186	BP	GO:0097186	amelogenesis	23	0.572072418160696	1.62105420431703	0.0187265917602996	0.16980675324863	0.14537980783813	1866	tags=30%, list=10%, signal=27%	25818/6899/1758/54757/56975/9622/4488
GO:0031093	CC	GO:0031093	platelet alpha granule lumen	66	0.57186174461886	1.97464486730787	0.0017825311942959	0.049389637712991	0.0422848673715361	3835	tags=55%, list=21%, signal=43%	5473/12/5054/5265/1675/5196/2162/22915/197/2266/213/3273/7043/2244/3827/2243/3481/2335/5627/7042/5345/7040/5155/6678/7044/2157/7057/710/7424/5154/5552/5005/7423/78991/87/10916
GO:1901338	MF	GO:1901338	catecholamine binding	20	0.571242463323863	1.55457581013671	0.0206378986866792	0.178854811640643	0.153126290031408	1127	tags=25%, list=6%, signal=23%	7054/155/6531/152/151
GO:0017085	BP	GO:0017085	response to insecticide	17	0.570993640698195	1.53184283123525	0.0326086956521739	0.216980216136284	0.185767300316858	3306	tags=41%, list=18%, signal=34%	7054/6327/6324/1543/4747/1644/7311
GO:0051580	BP	GO:0051580	regulation of neurotransmitter uptake	19	0.570685529601818	1.55558050976666	0.027124773960217	0.204762863277356	0.175307431218949	1020	tags=21%, list=6%, signal=20%	5999/5865/6622/4842
GO:0051085	BP	GO:0051085	chaperone cofactor-dependent protein refolding	28	0.570305850780914	1.69098998295271	0.0186915887850467	0.16980675324863	0.14537980783813	2596	tags=29%, list=14%, signal=25%	3310/3306/3337/3303/11080/25822/10808/3304
GO:0036342	BP	GO:0036342	post-anal tail morphogenesis	18	0.569593171046248	1.5401492356318	0.032258064516129	0.21636197903479	0.185237997510615	1327	tags=28%, list=7%, signal=26%	89780/6423/389058/84667/8626
GO:0044321	BP	GO:0044321	response to leptin	22	0.569440246367329	1.60269576437062	0.0243445692883895	0.193871709757026	0.165982985779474	1336	tags=23%, list=7%, signal=21%	2645/8013/2244/3952/3625
GO:0030206	BP	GO:0030206	chondroitin sulfate biosynthetic process	26	0.568429393124608	1.65606754293413	0.0186915887850467	0.16980675324863	0.14537980783813	5050	tags=58%, list=28%, signal=42%	83539/51363/9469/1634/10675/633/166012/55790/337876/50515/55454/64131/79586/64132/1463
GO:0001968	MF	GO:0001968	fibronectin binding	26	0.568170773012376	1.6553140766655	0.0186915887850467	0.16980675324863	0.14537980783813	3309	tags=58%, list=18%, signal=47%	6423/10272/3489/4653/4018/2192/131578/1513/151887/3486/84695/1514/284297/7057/3685
GO:0070841	BP	GO:0070841	inclusion body assembly	22	0.568068419165011	1.59883474179515	0.0243445692883895	0.193871709757026	0.165982985779474	1597	tags=27%, list=9%, signal=25%	4137/3306/3337/9531/3303/165721
GO:0030574	BP	GO:0030574	collagen catabolic process	45	0.567723590572026	1.84672764198914	0.0036697247706422	0.062686610961537	0.053669051914962	2926	tags=49%, list=16%, signal=41%	5653/5657/4322/4326/2191/4325/4317/4313/118856/164656/64066/4327/8510/9508/1513/4316/4318/9509/1514/9902/56547/5184
GO:0021952	BP	GO:0021952	central nervous system projection neuron axonogenesis	25	0.567174024613254	1.6390848722894	0.0152091254752852	0.147309172560326	0.126118536453361	1852	tags=36%, list=10%, signal=32%	1141/6324/7101/9201/57731/4929/2736/113246/91584
GO:0099174	BP	GO:0099174	regulation of presynapse organization	30	0.567000312094336	1.70477112042661	0.0111940298507463	0.122162177617659	0.104588972861043	1276	tags=23%, list=7%, signal=22%	7476/89780/84631/6622/4916/26280/2239
GO:0007194	BP	GO:0007194	negative regulation of adenylate cyclase activity	17	0.566567692776348	1.51996904471249	0.0344202898550725	0.222819224857268	0.19076635924462	1861	tags=29%, list=10%, signal=26%	53836/8811/2587/9568/5064
GO:0006584	BP	GO:0006584	catecholamine metabolic process	51	0.563887841251683	1.86118774577628	0.003690036900369	0.062686610961537	0.053669051914962	2397	tags=31%, list=13%, signal=27%	6620/7054/5053/1141/4129/5409/6531/1610/6622/3642/4929/2903/7042/6818/6870/4881
GO:0009712	BP	GO:0009712	catechol-containing compound metabolic process	51	0.563887841251683	1.86118774577628	0.003690036900369	0.062686610961537	0.053669051914962	2397	tags=31%, list=13%, signal=27%	6620/7054/5053/1141/4129/5409/6531/1610/6622/3642/4929/2903/7042/6818/6870/4881
GO:0072562	CC	GO:0072562	blood microparticle	111	0.563842857225692	2.120627817693	0.00168634064080944	0.049389637712991	0.0422848673715361	2641	tags=41%, list=14%, signal=35%	3043/3039/3310/3240/84000/12/3040/7448/5644/3848/2162/51129/2638/197/3306/116285/10878/10518/2266/213/3273/7018/2244/3827/2243/722/6521/3303/718/3674/2335/922/1370/5627/3250/1356/5345/2040/3697/7040/3078/70/733/3304/58
GO:0045187	BP	GO:0045187	regulation of circadian sleep/wake cycle, sleep	17	0.562980691306702	1.51034595595061	0.036231884057971	0.22647880455237	0.193899503142985	1718	tags=29%, list=9%, signal=27%	1141/5730/51738/1392/134
GO:0060850	BP	GO:0060850	regulation of transcription involved in cell fate commitment	17	0.562893529102871	1.51011212007648	0.036231884057971	0.22647880455237	0.193899503142985	1297	tags=41%, list=7%, signal=38%	84504/4825/10660/1745/5629/1746/7026
GO:0060325	BP	GO:0060325	face morphogenesis	32	0.562568856163509	1.70682661432233	0.00932835820895522	0.108894564064921	0.0932299245790032	2377	tags=34%, list=13%, signal=30%	6899/7043/4313/1749/9241/7122/5083/1277/59338/7040/83716
GO:0019731	BP	GO:0019731	antibacterial humoral response	32	0.562560323465215	1.70680072622635	0.00932835820895522	0.108894564064921	0.0932299245790032	1114	tags=44%, list=6%, signal=41%	5650/25818/5319/1672/1511/1991/51297/1669/6441/820/2244/10417/2243/84659
GO:0098868	BP	GO:0098868	bone growth	46	0.562294514553531	1.82951975134617	0.003690036900369	0.062686610961537	0.053669051914962	3408	tags=57%, list=19%, signal=46%	1893/4322/1311/6781/81578/4153/3952/2121/1291/2263/51435/5916/4488/57642/4880/1292/1293/64856/4148/7059/7048/7373/9350/5447/1303/309
GO:0090050	BP	GO:0090050	positive regulation of cell migration involved in sprouting angiogenesis	20	0.561548177767744	1.52819383962561	0.026266416510319	0.201562070004849	0.172567076657165	4435	tags=50%, list=24%, signal=38%	301/10769/9982/3162/10000/27286/5743/25/57381/2303
GO:1903319	BP	GO:1903319	positive regulation of protein maturation	27	0.561410890380289	1.64672126467227	0.0206378986866792	0.178854811640643	0.153126290031408	2419	tags=33%, list=13%, signal=29%	729/3249/85409/431705/147372/718/9532/2161/10418
GO:0071880	BP	GO:0071880	adenylate cyclase-activating adrenergic receptor signaling pathway	27	0.561164159129332	1.6459975565922	0.0206378986866792	0.178854811640643	0.153126290031408	4003	tags=52%, list=22%, signal=41%	155/146/152/4842/151/1113/57561/5144/147/493/120793/5350/154/390084
GO:0072079	BP	GO:0072079	nephron tubule formation	18	0.560410600854973	1.51532006073975	0.0376344086021505	0.231190525884526	0.197933436592339	2449	tags=39%, list=13%, signal=34%	79191/79192/7475/7484/9241/5076/7849
GO:0072202	BP	GO:0072202	cell differentiation involved in metanephros development	25	0.559138318692121	1.61586236307368	0.0190114068441065	0.171725656958657	0.147022674492645	3028	tags=56%, list=17%, signal=47%	7484/652/5455/25937/9370/54361/4435/5155/3976/5076/7849/3913/6608/10413
GO:0009954	BP	GO:0009954	proximal/distal pattern formation	31	0.558824513177966	1.6929545147983	0.00927643784786642	0.108734103443098	0.0930925464481577	2755	tags=48%, list=15%, signal=41%	2019/79191/79192/1745/3226/1746/8626/2736/3235/3207/28514/3236/5089/2737/3205
GO:0022617	BP	GO:0022617	extracellular matrix disassembly	75	0.558066524394769	1.9763031168979	0.00175438596491228	0.049389637712991	0.0422848673715361	2637	tags=41%, list=14%, signal=36%	5650/25818/1511/4322/1991/5644/3569/2264/2191/1215/285590/4325/4317/4313/164656/4327/5654/6624/3817/9622/1515/1513/4316/10630/4318/7040/7077/1514/7092/960/7177
GO:0098884	BP	GO:0098884	postsynaptic neurotransmitter receptor internalization	17	0.557788864971391	1.49641749618171	0.0416666666666667	0.243530551755586	0.208498332013344	1195	tags=24%, list=7%, signal=22%	50632/3208/23237/1759
GO:0140239	BP	GO:0140239	postsynaptic endocytosis	17	0.557788864971391	1.49641749618171	0.0416666666666667	0.243530551755586	0.208498332013344	1195	tags=24%, list=7%, signal=22%	50632/3208/23237/1759
GO:0031640	BP	GO:0031640	killing of cells of other organism	60	0.557709058676141	1.90419069040221	0.00182149362477231	0.049389637712991	0.0422848673715361	1588	tags=32%, list=9%, signal=29%	3853/6283/6357/1511/1991/5196/566/1673/114771/1669/820/3273/8993/4153/130120/57115/10578/1113/5551
GO:0044364	BP	GO:0044364	disruption of cells of other organism	60	0.557709058676141	1.90419069040221	0.00182149362477231	0.049389637712991	0.0422848673715361	1588	tags=32%, list=9%, signal=29%	3853/6283/6357/1511/1991/5196/566/1673/114771/1669/820/3273/8993/4153/130120/57115/10578/1113/5551
GO:0045761	BP	GO:0045761	regulation of adenylate cyclase activity	27	0.557693585691767	1.6358177272049	0.0225140712945591	0.187507543091625	0.160534313632077	2305	tags=33%, list=13%, signal=29%	53836/8811/1394/2587/3208/9568/775/5064/7077
GO:0095500	BP	GO:0095500	acetylcholine receptor signaling pathway	26	0.557219470667894	1.6234084493617	0.0224299065420561	0.187171436915888	0.160246556812592	1369	tags=23%, list=7%, signal=21%	1132/116372/1141/4988/11255/4062
GO:1903831	BP	GO:1903831	signal transduction involved in cellular response to ammonium ion	26	0.557219470667894	1.6234084493617	0.0224299065420561	0.187171436915888	0.160246556812592	1369	tags=23%, list=7%, signal=21%	1132/116372/1141/4988/11255/4062
GO:0003254	BP	GO:0003254	regulation of membrane depolarization	43	0.556155725805772	1.79743379073484	0.00366300366300366	0.062686610961537	0.053669051914962	1447	tags=33%, list=8%, signal=30%	55800/10021/8913/6327/6324/8326/10962/2257/4923/666/4653/6331/2697/885
GO:0061436	BP	GO:0061436	establishment of skin barrier	23	0.55601153914189	1.57554326089108	0.0243445692883895	0.193871709757026	0.165982985779474	1327	tags=22%, list=7%, signal=20%	388697/3848/2312/3868/8626
GO:0007616	BP	GO:0007616	long-term memory	32	0.555613427362074	1.68572393353535	0.00932835820895522	0.108894564064921	0.0932299245790032	2270	tags=34%, list=12%, signal=30%	4909/2902/2890/5649/23237/5621/57030/4776/114/10636/164312
GO:0031091	CC	GO:0031091	platelet alpha granule	90	0.555514186847268	2.01759022916576	0.00174520069808028	0.049389637712991	0.0422848673715361	3835	tags=50%, list=21%, signal=40%	5473/12/5054/5265/1675/5196/2162/22915/197/6812/2266/213/5104/3273/7043/2244/6622/3827/2243/3481/135228/5099/3674/2335/5627/7042/5345/6403/7040/5155/7058/6678/7044/2157/7057/710/7424/5154/5552/5005/7423/5175/78991/87/10916
GO:0072677	BP	GO:0072677	eosinophil migration	24	0.555449721155003	1.58242630571488	0.0193050193050193	0.173353139539077	0.148416041365722	3403	tags=58%, list=19%, signal=48%	6357/6354/6369/10344/7857/6346/6368/6376/6351/6360/6355/3269/6352/6347
GO:0021533	BP	GO:0021533	cell differentiation in hindbrain	19	0.553934655681116	1.50992080465589	0.0397830018083183	0.239068107998646	0.204677817201884	1506	tags=32%, list=8%, signal=29%	85442/7476/5629/23017/9241/64211
GO:0071542	BP	GO:0071542	dopaminergic neuron differentiation	36	0.552439449462252	1.72797061323078	0.00743494423791822	0.0941208866859424	0.0805814619158387	1221	tags=28%, list=7%, signal=26%	4010/2019/89780/6423/6422/7471/401/7484/2253/4929
GO:1905209	BP	GO:1905209	positive regulation of cardiocyte differentiation	28	0.552039329227417	1.63682868524191	0.0205607476635514	0.178729998764035	0.153019431666416	2214	tags=39%, list=12%, signal=35%	89780/655/652/2852/10512/1482/6910/5300/26585/7042/7040
GO:0003422	BP	GO:0003422	growth plate cartilage morphogenesis	19	0.551125670048146	1.50226404261058	0.0415913200723327	0.243530551755586	0.208498332013344	3266	tags=63%, list=18%, signal=52%	6781/81578/4153/1291/51435/57642/1292/1293/64856/4148/7373/1303
GO:0051412	BP	GO:0051412	response to corticosterone	21	0.55097187452014	1.52062316182977	0.0289017341040462	0.209127452719942	0.179044168199759	1250	tags=33%, list=7%, signal=31%	114131/7054/4129/2354/4916/1392/8061
GO:0035929	BP	GO:0035929	steroid hormone secretion	21	0.550736671758246	1.51997402748372	0.0289017341040462	0.209127452719942	0.179044168199759	1963	tags=38%, list=11%, signal=34%	56729/1394/2587/51738/1392/185/5443/1407
GO:0006833	BP	GO:0006833	water transport	19	0.550429259849123	1.50036576049861	0.0415913200723327	0.243530551755586	0.208498332013344	1243	tags=37%, list=7%, signal=34%	362/360/89872/364/359/7380/3037
GO:0050650	BP	GO:0050650	chondroitin sulfate proteoglycan biosynthetic process	31	0.54936800242612	1.66430608905095	0.0111317254174397	0.121954949150607	0.104411554506695	4692	tags=52%, list=26%, signal=38%	83539/54360/51363/9469/1634/10675/633/166012/55790/27087/337876/50515/55454/64131/79586/64132
GO:0046688	BP	GO:0046688	response to copper ion	40	0.548274538792631	1.76095564142386	0.00718132854578097	0.0918629527300874	0.0786483350034317	2734	tags=40%, list=15%, signal=34%	4489/4496/645745/4499/4502/4501/4493/5621/6622/359/4494/84557/1543/4490/4495/358
GO:0007271	BP	GO:0007271	synaptic transmission, cholinergic	29	0.547578096150487	1.63068855129558	0.0187265917602996	0.16980675324863	0.14537980783813	1948	tags=38%, list=11%, signal=34%	1145/116372/1141/66004/1143/1142/60482/1140/3908/1144/1138
GO:0005891	CC	GO:0005891	voltage-gated calcium channel complex	41	0.547554699918104	1.74968374533851	0.00552486187845304	0.0780329665312086	0.0668078121883404	2672	tags=44%, list=15%, signal=38%	774/8913/3306/257062/10369/4842/8911/6261/27092/779/775/9254/117144/5144/347732/783/93589/784
GO:0071875	BP	GO:0071875	adrenergic receptor signaling pathway	29	0.547531661269651	1.63055026813727	0.0187265917602996	0.16980675324863	0.14537980783813	4003	tags=48%, list=22%, signal=38%	155/146/152/4842/151/1113/57561/5144/147/493/120793/5350/154/390084
GO:0032331	BP	GO:0032331	negative regulation of chondrocyte differentiation	19	0.547084392996152	1.49124828789005	0.0415913200723327	0.243530551755586	0.208498332013344	3950	tags=68%, list=22%, signal=54%	6591/652/2736/5916/26585/11173/150356/2202/5744/8200/81792/7483/7046
GO:0050819	BP	GO:0050819	negative regulation of coagulation	54	0.547056020554773	1.82871818678959	0.00364963503649635	0.062686610961537	0.053669051914962	3332	tags=50%, list=18%, signal=41%	5055/350/5054/7448/3848/222537/2266/2191/3273/2244/3827/2243/164656/5328/7056/5627/5345/2161/5155/84959/10544/7035/7057/710/18/5154/348
GO:0009620	BP	GO:0009620	response to fungus	52	0.546405519216655	1.81079018910804	0.00367647058823529	0.062686610961537	0.053669051914962	2253	tags=33%, list=12%, signal=29%	6283/1511/1991/6279/1669/4353/3273/5919/10417/5806/84659/6280/10578/1113/4057/7040/3347
GO:0004867	MF	GO:0004867	serine-type endopeptidase inhibitor activity	90	0.545697139668102	1.98193537293183	0.00174520069808028	0.049389637712991	0.0422848673715361	2184	tags=34%, list=12%, signal=30%	5275/5055/866/84651/144568/12/89778/5054/5265/6317/153218/6695/51156/5267/284293/5104/145264/3273/646424/404203/135228/5176/408187/89777/8710/140832/643394/10406/7980/5345/3697
GO:0042698	BP	GO:0042698	ovulation cycle	69	0.545579597136914	1.88894096254106	0.00182149362477231	0.049389637712991	0.0422848673715361	2179	tags=35%, list=12%, signal=31%	5798/56729/344758/3036/4988/4808/2069/7043/5806/4987/174/3952/3037/5176/4327/6586/2560/7784/558/4316/7042/59338/3814/2516
GO:2000352	BP	GO:2000352	negative regulation of endothelial cell apoptotic process	28	0.545220734956269	1.61661115706025	0.0242990654205607	0.193871709757026	0.165982985779474	3083	tags=32%, list=17%, signal=27%	5054/51129/2266/2244/7857/2243/79625/10266/3383
GO:2001025	BP	GO:2001025	positive regulation of response to drug	26	0.544467370972	1.58625636210854	0.0242990654205607	0.193871709757026	0.165982985779474	1332	tags=27%, list=7%, signal=25%	56729/1141/5865/2587/51738/1392/6387
GO:0031646	BP	GO:0031646	positive regulation of neurological system process	62	0.544231994416859	1.86374888723729	0.00181159420289855	0.049389637712991	0.0422848673715361	2737	tags=40%, list=15%, signal=34%	7476/9699/2902/5999/8530/1143/5649/4099/1742/26011/4987/4923/57555/81832/885/6804/9607/152404/6285/23316/10497/8604/10458/784/112755
GO:1900047	BP	GO:1900047	negative regulation of hemostasis	53	0.54413757021837	1.81265748550752	0.00364963503649635	0.062686610961537	0.053669051914962	3332	tags=49%, list=18%, signal=40%	5055/350/5054/7448/1311/3848/2266/2191/3273/2244/3827/2243/164656/5328/7056/5627/5345/2161/5155/84959/7035/7057/710/18/5154/348
GO:0003148	BP	GO:0003148	outflow tract septum morphogenesis	27	0.542865939104441	1.59232551613671	0.0281425891181989	0.20766703282816	0.177793831807547	3556	tags=52%, list=19%, signal=42%	6899/652/8828/2253/4036/2263/10512/1482/4488/7042/7048/2022/23414/55742
GO:0005248	MF	GO:0005248	voltage-gated sodium channel activity	20	0.542735366927275	1.47699676915032	0.0431519699812383	0.248472765154772	0.212729600914744	1702	tags=35%, list=9%, signal=32%	55800/10021/6327/6324/348980/6331/6334
GO:0072378	BP	GO:0072378	blood coagulation, fibrin clot formation	27	0.540814190146675	1.58630735956652	0.0281425891181989	0.20766703282816	0.177793831807547	3044	tags=48%, list=17%, signal=40%	350/2162/2266/2244/3827/2243/2192/2159/2155/2161/2157/7035/710
GO:2000050	BP	GO:2000050	regulation of non-canonical Wnt signaling pathway	23	0.539934613859615	1.52998684793708	0.0318352059925094	0.215618840097846	0.184601760177393	882	tags=22%, list=5%, signal=21%	6423/85407/6422/84133/2719
GO:0005922	CC	GO:0005922	connexin complex	21	0.538912161668694	1.48733965039301	0.0404624277456647	0.239902298420304	0.205392008132933	3115	tags=38%, list=17%, signal=32%	10804/2709/375519/2697/57165/2701/349149/100126572
GO:0002576	BP	GO:0002576	platelet degranulation	125	0.538381059235562	2.06111033734801	0.0016366612111293	0.049389637712991	0.0422848673715361	2475	tags=33%, list=14%, signal=29%	5473/350/12/1893/5054/5265/7078/1675/5196/2162/1521/22915/197/29106/6812/5267/2266/213/3273/5919/7043/7018/2244/3827/2243/3481/135228/5099/3674/2335/55664/5627/7042/7273/5345/6403/7040/5155/22927/6678/7044
GO:0140104	MF	GO:0140104	molecular carrier activity	52	0.53770211688717	1.78194707717775	0.00367647058823529	0.062686610961537	0.053669051914962	982	tags=15%, list=5%, signal=15%	3043/3039/58157/3042/3040/3049/7018/64901
GO:2000738	BP	GO:2000738	positive regulation of stem cell differentiation	21	0.53707556276827	1.48227083480345	0.0404624277456647	0.239902298420304	0.205392008132933	2028	tags=38%, list=11%, signal=34%	655/652/4070/55553/10512/1482/6910/7042
GO:0030194	BP	GO:0030194	positive regulation of blood coagulation	26	0.536329815907288	1.56254833260741	0.0299065420560748	0.210733436207468	0.180419128655342	2213	tags=35%, list=12%, signal=30%	350/5054/3273/7056/10630/5345/2155/2161/6403
GO:1900048	BP	GO:1900048	positive regulation of hemostasis	26	0.536329815907288	1.56254833260741	0.0299065420560748	0.210733436207468	0.180419128655342	2213	tags=35%, list=12%, signal=30%	350/5054/3273/7056/10630/5345/2155/2161/6403
GO:0046189	BP	GO:0046189	phenol-containing compound biosynthetic process	43	0.535030935362441	1.7291608045851	0.00732600732600733	0.0930174332848924	0.0796367418718244	3153	tags=42%, list=17%, signal=35%	4948/7054/5053/5409/6531/1610/6622/3642/283652/121278/4929/7042/4435/7299/1001/1644/10755/51151
GO:0044304	CC	GO:0044304	main axon	68	0.534646894660948	1.85293176824929	0.0017825311942959	0.049389637712991	0.0422848673715361	2919	tags=40%, list=16%, signal=33%	114131/4137/10382/3747/3746/6695/6324/4099/1742/100505385/57731/1392/1759/4653/885/57165/6334/134/1740/89796/7070/3785/6506/4130/322/8506/3737
GO:0021895	BP	GO:0021895	cerebral cortex neuron differentiation	24	0.534178339951204	1.52182605353402	0.027027027027027	0.204762863277356	0.175307431218949	2219	tags=29%, list=12%, signal=26%	5881/7101/1745/26468/1746/55079/7080
GO:0001963	BP	GO:0001963	synaptic transmission, dopaminergic	30	0.534116311874946	1.60590046250572	0.0205223880597015	0.178578213818889	0.152889481203693	2632	tags=30%, list=14%, signal=26%	7054/1141/5865/6622/1392/23551/85445/65018/6530
GO:0031904	CC	GO:0031904	endosome lumen	34	0.534038911284999	1.64422649367546	0.0131826741996234	0.134582976147887	0.115223021678152	1902	tags=26%, list=10%, signal=24%	5222/643834/6439/8572/338/4036/5551/6440/1513
GO:1905144	BP	GO:1905144	response to acetylcholine	28	0.53387734760839	1.5829773545107	0.0280373831775701	0.20766703282816	0.177793831807547	1369	tags=21%, list=7%, signal=20%	1132/116372/1141/4988/11255/4062
GO:1905145	BP	GO:1905145	cellular response to acetylcholine	28	0.53387734760839	1.5829773545107	0.0280373831775701	0.20766703282816	0.177793831807547	1369	tags=21%, list=7%, signal=20%	1132/116372/1141/4988/11255/4062
GO:0050820	BP	GO:0050820	positive regulation of coagulation	27	0.531966638135923	1.56035586434965	0.0318949343339587	0.215618840097846	0.184601760177393	2213	tags=33%, list=12%, signal=29%	350/5054/3273/7056/10630/5345/2155/2161/6403
GO:0030195	BP	GO:0030195	negative regulation of blood coagulation	52	0.531379545840454	1.7609940501334	0.00367647058823529	0.062686610961537	0.053669051914962	3332	tags=48%, list=18%, signal=39%	5055/350/5054/7448/3848/2266/2191/3273/2244/3827/2243/164656/5328/7056/5627/5345/2161/5155/84959/7035/7057/710/18/5154/348
GO:0021602	BP	GO:0021602	cranial nerve morphogenesis	29	0.531218494619822	1.58196962862984	0.0243445692883895	0.193871709757026	0.165982985779474	2919	tags=45%, list=16%, signal=38%	3211/1141/6899/3212/10371/401/8828/3232/91584/5076/2737/2048/3737
GO:0003418	BP	GO:0003418	growth plate cartilage chondrocyte differentiation	24	0.530618231579034	1.51168362493112	0.027027027027027	0.204762863277356	0.175307431218949	3408	tags=62%, list=19%, signal=51%	81578/4153/1291/51435/5916/57642/4880/1292/1293/64856/4148/7048/7373/1303/309
GO:0007274	BP	GO:0007274	neuromuscular synaptic transmission	30	0.529716295951912	1.59267115748594	0.0242537313432836	0.193871709757026	0.165982985779474	2122	tags=37%, list=12%, signal=32%	1145/1141/1143/1103/6812/1142/60482/1140/1144/1138/1960
GO:0048265	BP	GO:0048265	response to pain	30	0.529253491541118	1.59127966690454	0.0242537313432836	0.193871709757026	0.165982985779474	3023	tags=47%, list=17%, signal=39%	56923/774/6869/5649/1394/1392/5582/644139/5979/4914/6530/64856/2701/7057
GO:0045956	BP	GO:0045956	positive regulation of calcium ion-dependent exocytosis	24	0.529247832733632	1.50777948185625	0.0308880308880309	0.213687849367461	0.182948545237763	3022	tags=46%, list=17%, signal=38%	9066/8941/8913/6812/8911/6804/7784/6860/10497/783/8372
GO:0070405	MF	GO:0070405	ammonium ion binding	73	0.528602812293243	1.85399490508771	0.00178571428571429	0.049389637712991	0.0422848673715361	1971	tags=30%, list=11%, signal=27%	7054/1145/1141/6531/1135/3354/139760/1143/5104/3351/1142/60482/6121/3359/1140/83850/58488/116519/3357/1144/1138/5360
GO:0048169	BP	GO:0048169	regulation of long-term neuronal synaptic plasticity	26	0.527981692917568	1.53822683253208	0.0336448598130841	0.219462081757865	0.187892146003162	2586	tags=35%, list=14%, signal=30%	6855/2902/1742/6622/9145/81832/2898/3815/2048
GO:0050482	BP	GO:0050482	arachidonic acid secretion	30	0.527947780652677	1.5873538521091	0.0261194029850746	0.201253650592843	0.172303023820672	1060	tags=30%, list=6%, signal=28%	56923/5320/5319/301/4828/6754/5322/30814/4923
GO:1903963	BP	GO:1903963	arachidonate transport	30	0.527947780652677	1.5873538521091	0.0261194029850746	0.201253650592843	0.172303023820672	1060	tags=30%, list=6%, signal=28%	56923/5320/5319/301/4828/6754/5322/30814/4923
GO:0031233	CC	GO:0031233	intrinsic component of external side of plasma membrane	24	0.527361810936242	1.50240637535953	0.0386100386100386	0.234254348958413	0.200556524315354	2552	tags=54%, list=14%, signal=47%	2352/83546/84966/5621/5314/390243/2348/7070/2350/2159/929/338328/8692
GO:0019730	BP	GO:0019730	antimicrobial humoral response	106	0.525537369449018	1.94864437460796	0.00172117039586919	0.049389637712991	0.0422848673715361	1345	tags=36%, list=7%, signal=33%	5650/25818/3853/5473/6283/5320/5319/6357/1672/1511/5657/1991/6278/5196/6279/566/1673/51297/80341/114771/1669/6441/820/3273/8993/5919/671/2244/78989/10417/2243/130120/84659/3576/6280/81623/57115/10578
GO:0036379	CC	GO:0036379	myofilament	31	0.525342185749564	1.59152006435962	0.025974025974026	0.201039902126859	0.172120023378605	2809	tags=45%, list=15%, signal=38%	7138/7140/127294/4604/7125/23363/7111/7134/7273/22954/7169/58/7137/7139
GO:0006940	BP	GO:0006940	regulation of smooth muscle contraction	59	0.524584861442589	1.78136627932897	0.0036563071297989	0.062686610961537	0.053669051914962	3081	tags=36%, list=17%, signal=30%	56923/1907/60675/6869/1143/152/9312/51738/151/857/2852/136/134/8877/3815/6870/7137/147/18/5020/1613
GO:0072012	BP	GO:0072012	glomerulus vasculature development	24	0.524286728225856	1.4936457412502	0.0386100386100386	0.234254348958413	0.200556524315354	6078	tags=75%, list=33%, signal=50%	655/652/8710/285/5155/2828/5175/130497/3570/2303/947/4854/7490/6943/1958/7010/5156/59
GO:2000310	BP	GO:2000310	regulation of NMDA receptor activity	36	0.522646547863025	1.63478165198543	0.0130111524163569	0.13363016514155	0.114407273903948	2623	tags=42%, list=14%, signal=36%	2902/2890/4988/23542/5649/1742/254263/1392/2891/2903/1740/4747/2892/2048/65018
GO:0061437	BP	GO:0061437	renal system vasculature development	26	0.522641643908896	1.52266908349956	0.0336448598130841	0.219462081757865	0.187892146003162	6078	tags=73%, list=33%, signal=49%	655/652/8710/285/5155/2828/5175/130497/3570/2303/947/4854/7490/6943/1958/8829/7010/5156/59
GO:0061440	BP	GO:0061440	kidney vasculature development	26	0.522641643908896	1.52266908349956	0.0336448598130841	0.219462081757865	0.187892146003162	6078	tags=73%, list=33%, signal=49%	655/652/8710/285/5155/2828/5175/130497/3570/2303/947/4854/7490/6943/1958/8829/7010/5156/59
GO:0005771	CC	GO:0005771	multivesicular body	48	0.522232679263614	1.72126623795749	0.00547445255474453	0.0777192647366458	0.0665392368476103	676	tags=19%, list=4%, signal=18%	5222/643834/729238/6439/9227/653509/8530/6441/1394
GO:0044060	BP	GO:0044060	regulation of endocrine process	44	0.521512103285353	1.68918451368647	0.010989010989011	0.121476195214876	0.104001670012428	2374	tags=39%, list=13%, signal=34%	56729/338442/8862/1394/2587/81285/51738/1392/3952/3625/185/5443/3623/1407/3814/26056/114899
GO:0007097	BP	GO:0007097	nuclear migration	24	0.521411382243207	1.48545413911651	0.0405405405405405	0.239902298420304	0.205392008132933	2325	tags=25%, list=13%, signal=22%	547/6585/25893/81569/4628/9423
GO:0035176	BP	GO:0035176	social behavior	51	0.521179463939323	1.72022299590809	0.003690036900369	0.062686610961537	0.053669051914962	3467	tags=31%, list=19%, signal=25%	2019/7054/1141/2902/6899/23542/7101/1742/2925/9379/1524/94235/1620/5020/9369/50944
GO:0051703	BP	GO:0051703	intraspecies interaction between organisms	51	0.521179463939323	1.72022299590809	0.003690036900369	0.062686610961537	0.053669051914962	3467	tags=31%, list=19%, signal=25%	2019/7054/1141/2902/6899/23542/7101/1742/2925/9379/1524/94235/1620/5020/9369/50944
GO:0048103	BP	GO:0048103	somatic stem cell division	24	0.521111942113068	1.48460106111345	0.0405405405405405	0.239902298420304	0.205392008132933	2028	tags=25%, list=11%, signal=22%	7476/89780/9253/2263/3815/7042
GO:0051953	BP	GO:0051953	negative regulation of amine transport	27	0.520904706016894	1.52790918552512	0.0337711069418387	0.21978226109521	0.188166267082839	2068	tags=41%, list=11%, signal=36%	5999/152/1394/6622/11255/1392/151/3952/1113/134/6860
GO:0033561	BP	GO:0033561	regulation of water loss via skin	26	0.519954633552837	1.51484072224306	0.0355140186915888	0.225890128046262	0.193395508598013	1327	tags=19%, list=7%, signal=18%	388697/3848/2312/3868/8626
GO:0042044	BP	GO:0042044	fluid transport	26	0.519801257520658	1.51439387506761	0.0355140186915888	0.225890128046262	0.193395508598013	1243	tags=31%, list=7%, signal=29%	362/360/89872/83959/364/359/7380/3037
GO:0032281	CC	GO:0032281	AMPA glutamate receptor complex	27	0.51907066427095	1.52252960419691	0.0337711069418387	0.21978226109521	0.188166267082839	1502	tags=33%, list=8%, signal=31%	2890/118427/1742/254263/10369/27092/2891/93145/149111
GO:0060037	BP	GO:0060037	pharyngeal system development	25	0.517706757189354	1.49612866098671	0.0380228136882129	0.233033348916939	0.199511166884017	2028	tags=36%, list=11%, signal=32%	6899/655/652/2138/2253/9241/2348/1482/7042
GO:0050840	MF	GO:0050840	extracellular matrix binding	53	0.517509490332641	1.72395273330637	0.00547445255474453	0.0777192647366458	0.0665392368476103	3023	tags=45%, list=17%, signal=38%	50859/1893/7448/2817/27076/2199/6695/1758/9806/170689/3674/7045/57124/131578/3956/1634/64093/4059/169611/1301/6678/633/284297/7057
GO:0010259	BP	GO:0010259	multicellular organism aging	34	0.516925341366077	1.59153635356122	0.0169491525423729	0.160033711021631	0.137012631776088	3840	tags=41%, list=21%, signal=33%	7054/1311/1410/29842/3952/8626/1515/2516/6506/8692/1644/391723/4726/3635
GO:0005865	CC	GO:0005865	striated muscle thin filament	30	0.515091973473051	1.54870094779473	0.0298507462686567	0.210733436207468	0.180419128655342	2809	tags=43%, list=15%, signal=37%	7138/7140/127294/4604/7125/23363/7111/7134/7273/7169/58/7137/7139
GO:0022627	CC	GO:0022627	cytosolic small ribosomal subunit	42	0.515036884000801	1.65332926031542	0.014760147601476	0.14447360968455	0.123690873371023	6665	tags=69%, list=37%, signal=44%	3039/3040/6218/6234/6209/6229/6194/7311/6192/3921/6208/6235/6210/51065/6204/6206/6228/6187/6217/6232/6224/6233/6201/6231/6230/1939/6188/113251/6203
GO:0022625	CC	GO:0022625	cytosolic large ribosomal subunit	60	0.514523892137728	1.75674321612034	0.00364298724954463	0.062686610961537	0.053669051914962	6052	tags=62%, list=33%, signal=41%	116832/140801/6147/6123/6142/6171/25873/6155/6159/6168/11224/6136/7311/4736/6154/6165/6161/6128/6134/6143/6135/6137/6130/6169/51121/9045/6175/200916/6176/6122/9349/6124/6166/6173/6133/6138/6160
GO:0048020	MF	GO:0048020	CCR chemokine receptor binding	40	0.514078091595502	1.65112302592242	0.0107719928186715	0.120780799457228	0.10340630793357	3403	tags=50%, list=19%, signal=41%	6357/1672/6354/1673/6369/10344/6362/6346/6366/6368/6375/6376/6361/6351/6360/6355/6846/414062/6352/6347
GO:0051084	BP	GO:0051084	'de novo' posttranslational protein folding	32	0.513918974520974	1.55922350430058	0.0205223880597015	0.178578213818889	0.152889481203693	2596	tags=25%, list=14%, signal=21%	3310/3306/3337/3303/11080/25822/10808/3304
GO:0045987	BP	GO:0045987	positive regulation of smooth muscle contraction	31	0.513680267850744	1.55619037481945	0.025974025974026	0.201039902126859	0.172120023378605	3070	tags=35%, list=17%, signal=30%	1907/60675/51738/151/2852/8877/3815/6870/147/18/5020
GO:0016790	MF	GO:0016790	thiolester hydrolase activity	36	0.513558450246721	1.60635506944062	0.0148698884758364	0.145215082315454	0.124325684098723	6354	tags=61%, list=35%, signal=40%	570/284486/9374/641372/122970/10965/55856/641371/127018/55325/117145/390916/51104/81616/8443/11313/3029/134526/26090/23597/55301/26027
GO:0032809	CC	GO:0032809	neuronal cell body membrane	27	0.512729175490559	1.50392885276283	0.0356472795497186	0.225890874484509	0.193396147660046	2919	tags=56%, list=16%, signal=47%	90249/3747/3746/3208/9312/2558/3751/478/7070/114/1524/6870/23769/6530/3737
GO:0016486	BP	GO:0016486	peptide hormone processing	30	0.512002742898578	1.53941271469262	0.0298507462686567	0.210733436207468	0.180419128655342	4683	tags=50%, list=26%, signal=37%	1511/5122/1215/4311/6447/2028/1359/1066/9718/5126/25825/3972/54760/7252/10699
GO:0005581	CC	GO:0005581	collagen trimer	87	0.511958230596027	1.8381594363943	0.00177304964539007	0.049389637712991	0.0422848673715361	3337	tags=51%, list=18%, signal=42%	136227/729238/653509/147372/6441/2219/338761/81578/256076/1300/78989/4153/114898/114904/81035/4015/115908/169044/1291/1307/51435/9370/1277/10882/57642/129080/1634/1299/1296/114899/1292/131873/1301/4060/1293/8685/1278/80781/7373/50509/1281/1303/1896/1289
GO:0022602	BP	GO:0022602	ovulation cycle process	46	0.511080260256029	1.66288556345596	0.0129151291512915	0.133127336933943	0.113976778256401	2179	tags=33%, list=12%, signal=29%	5798/56729/344758/2069/7043/5806/174/3952/4327/6586/7784/7042/59338/3814/2516
GO:0010718	BP	GO:0010718	positive regulation of epithelial to mesenchymal transition	47	0.510637550894486	1.66707651480782	0.00740740740740741	0.0939114188372349	0.0804021263181032	4056	tags=47%, list=22%, signal=37%	6317/7291/25805/655/3569/652/7043/6615/25937/1277/7042/10630/7041/7040/2651/28984/7048/2022/80139/4017/7046/10439
GO:0045745	BP	GO:0045745	positive regulation of G protein-coupled receptor signaling pathway	32	0.51013418051541	1.54774048836813	0.0223880597014925	0.187171436915888	0.160246556812592	1760	tags=28%, list=10%, signal=25%	5653/25818/4842/2253/858/718/2852/1113/43847
GO:0051385	BP	GO:0051385	response to mineralocorticoid	31	0.510012552334448	1.5450790591991	0.0278293135435993	0.207144150026181	0.177346166447841	2224	tags=35%, list=12%, signal=31%	114131/7054/4129/3351/2354/4916/1392/8061/2852/1446/4747
GO:1904036	BP	GO:1904036	negative regulation of epithelial cell apoptotic process	40	0.509987329911681	1.63798426175382	0.0125673249551167	0.13139887130753	0.112496954893577	2685	tags=28%, list=15%, signal=24%	5275/5054/51129/2266/2244/7857/2243/4760/3162/79625/10266
GO:0031424	BP	GO:0031424	keratinization	223	0.509120902066783	2.07693216225575	0.00161550888529887	0.049389637712991	0.0422848673715361	2023	tags=24%, list=11%, signal=21%	25818/6698/6703/26085/3853/6707/3851/286887/6700/6699/3854/6705/3861/3887/126638/3872/3713/43849/388697/3852/353135/9333/5317/3848/3860/192666/6704/3892/85285/643414/2312/7053/163778/3868/404203/83896/353134/196374/25984/3888/3855/1830/23254/3850/387273/147183/43847/8688/643394/63036/84518/83899/3849
GO:0071276	BP	GO:0071276	cellular response to cadmium ion	36	0.508627771547737	1.59093244185054	0.016728624535316	0.158476825559063	0.135679706524036	2678	tags=33%, list=15%, signal=29%	4489/4496/645745/4499/4502/4501/4493/4494/3162/4318/4490/4495
GO:1900449	BP	GO:1900449	regulation of glutamate receptor signaling pathway	64	0.507796552920108	1.73904960161792	0.00182149362477231	0.049389637712991	0.0422848673715361	2623	tags=39%, list=14%, signal=34%	2902/2890/4988/23542/5649/81831/1742/23237/5621/254263/10369/1392/57555/27092/2891/2903/81832/149111/6376/1740/4747/2892/23025/2048/65018
GO:0098815	BP	GO:0098815	modulation of excitatory postsynaptic potential	40	0.507441087210235	1.62980620471798	0.0125673249551167	0.13139887130753	0.112496954893577	2858	tags=38%, list=16%, signal=32%	7476/9699/2902/5999/5649/1742/57555/81832/6804/152404/23316/10458/784/112755/56853
GO:0050818	BP	GO:0050818	regulation of coagulation	81	0.506770894182066	1.8073366431189	0.0017921146953405	0.049389637712991	0.0422848673715361	3332	tags=41%, list=18%, signal=33%	5055/350/5054/7448/3848/222537/2266/2191/3273/2244/3827/2243/164656/857/5328/7056/5627/10630/5345/79001/2155/2161/6403/5155/84959/10544/7035/7057/710/18/5154/5578/348
GO:1900046	BP	GO:1900046	regulation of hemostasis	79	0.505408960554348	1.79511459046838	0.0017921146953405	0.049389637712991	0.0422848673715361	3332	tags=41%, list=18%, signal=33%	5055/350/5054/7448/1311/3848/2266/2191/3273/2244/3827/2243/164656/857/5328/7056/5627/10630/5345/79001/2155/2161/6403/5155/84959/7035/7057/710/18/5154/5578/348
GO:0005518	MF	GO:0005518	collagen binding	65	0.505246628936044	1.7434303387963	0.00179533213644524	0.049389637712991	0.0422848673715361	3250	tags=46%, list=18%, signal=38%	50859/4322/7448/1311/6695/147372/5118/9806/22795/2335/26577/7045/131578/1513/1634/165/84168/4318/5155/1514/150356/6678/4060/9902/960/871/7373/7057/50509/5154
GO:0017080	MF	GO:0017080	sodium channel regulator activity	35	0.504736603020121	1.56563489741284	0.0207156308851224	0.178983888688949	0.153236799160876	1183	tags=29%, list=6%, signal=27%	53828/486/5348/55800/53822/6327/6324/4842/2257/53826
GO:0046658	CC	GO:0046658	anchored component of plasma membrane	58	0.504562835772468	1.70486165130077	0.0037243947858473	0.0631447488989388	0.0540612860518771	2552	tags=43%, list=14%, signal=37%	29122/2352/2619/2817/83546/56341/27076/84966/57127/5621/2719/2239/5314/1272/390243/146760/2348/80328/349667/7070/2350/929/338328/27255/8692
GO:0010517	BP	GO:0010517	regulation of phospholipase activity	69	0.504005863856781	1.74500169470423	0.00364298724954463	0.062686610961537	0.053669051914962	2164	tags=26%, list=12%, signal=23%	56923/653145/5319/4909/301/117/728113/3208/5322/6622/4916/185/1909/2263/3357/3815/8698/553
GO:0031641	BP	GO:0031641	regulation of myelination	42	0.502460938195408	1.61295898816193	0.014760147601476	0.14447360968455	0.123690873371023	2438	tags=19%, list=13%, signal=17%	11202/84504/8530/4099/26011/5916/6285/8604
GO:0007613	BP	GO:0007613	memory	114	0.502309021108498	1.89041870339425	0.00170068027210884	0.049389637712991	0.0422848673715361	3087	tags=36%, list=17%, signal=30%	11202/7054/4137/4909/1141/2902/2890/25769/10769/7436/5649/1394/23237/5621/3776/57338/57030/41/5176/2903/81832/885/3678/4776/6285/114/23316/3274/6860/1524/10636/22986/6543/164312/4908/4130/100132074/1051/1620/5020/3269
GO:0043516	BP	GO:0043516	regulation of DNA damage response, signal transduction by p53 class mediator	31	0.502211076961732	1.521444550256	0.0333951762523191	0.21908496240473	0.187569275810769	2707	tags=29%, list=15%, signal=25%	27063/7291/399473/6591/6615/25946/8444/960/4282
GO:0001937	BP	GO:0001937	negative regulation of endothelial cell proliferation	34	0.501360097374019	1.54361327902217	0.0225988700564972	0.187847611510475	0.160825462720311	3950	tags=53%, list=22%, signal=42%	350/7857/51738/84913/858/857/7026/2697/7124/6678/4804/23213/28984/7057/348/6347/2658/7046
GO:1903672	BP	GO:1903672	positive regulation of sprouting angiogenesis	38	0.50054765840106	1.58582500091129	0.0181818181818182	0.167960687960688	0.143799301694039	4581	tags=50%, list=25%, signal=38%	301/10769/9982/168667/51738/185/3586/2246/3678/3162/28514/10000/27286/5743/339123/25/57381/2303/187
GO:0098801	BP	GO:0098801	regulation of renal system process	35	0.498257484561483	1.5455374170585	0.0225988700564972	0.187847611510475	0.160825462720311	5032	tags=54%, list=28%, signal=39%	6781/81285/2697/185/134/4879/9370/554/5155/4881/5020/186/1312/551/10391/2771/10699/1813/2013
GO:0099528	MF	GO:0099528	G protein-coupled neurotransmitter receptor activity	39	0.497366947534672	1.59590056265092	0.0196428571428571	0.175573445905559	0.150316953471545	2394	tags=33%, list=13%, signal=29%	1132/3354/4988/26539/3351/11255/2550/9568/3363/3360/3357/3274/3361
GO:1903035	BP	GO:1903035	negative regulation of response to wounding	87	0.497335185508294	1.78565615251205	0.00177304964539007	0.049389637712991	0.0422848673715361	3332	tags=39%, list=18%, signal=32%	11202/5055/350/5054/7448/3848/2266/2191/3273/2244/3827/55966/2243/164656/135228/2697/146760/5328/7056/5627/54361/5345/2161/5802/5155/58189/84959/7035/7057/710/18/22876/5154/348
GO:0042596	BP	GO:0042596	fear response	40	0.49675849478423	1.59549570866789	0.0161579892280072	0.154268176484158	0.132076477664981	1473	tags=28%, list=8%, signal=25%	116372/23542/7101/1394/1392/2558/41/5896/2697/885/2898
GO:0070570	BP	GO:0070570	regulation of neuron projection regeneration	29	0.496371284794362	1.47819457534254	0.0430711610486891	0.248174693972386	0.212474407700174	2211	tags=21%, list=12%, signal=18%	11202/4916/146760/5396/7070/5802
GO:0048665	BP	GO:0048665	neuron fate specification	34	0.496191025056436	1.52769847305449	0.0263653483992467	0.201874464221831	0.172834532517227	2675	tags=53%, list=15%, signal=45%	84504/4825/10660/58524/8022/3226/4916/2138/167826/120237/6656/2736/30012/28514/3236/5454/2737/4821
GO:0004252	MF	GO:0004252	serine-type endopeptidase activity	151	0.495852331074216	1.93474735571936	0.00164473684210526	0.049389637712991	0.0422848673715361	2752	tags=40%, list=15%, signal=34%	11202/5650/5653/25818/26085/5655/11012/29122/3240/132724/3249/84000/1511/43849/5657/1991/5644/1675/566/339967/3026/5122/2191/1215/11098/28983/49/4317/4313/164656/389208/341350/10136/4018/5654/3817/9622/94031/5328/3002/43847/63036/4316/346702/400668/3250/2159/4057/2155/2161/4318/5648/10942/284366/64499/9028/7177/2999/57414/5126
GO:0060292	BP	GO:0060292	long-term synaptic depression	31	0.495609599825543	1.50144542663401	0.0333951762523191	0.21908496240473	0.187569275810769	2143	tags=35%, list=12%, signal=31%	4137/2890/25769/10769/6812/23237/57537/134/9162/114/22986
GO:1904724	CC	GO:1904724	tertiary granule lumen	55	0.493582506001538	1.65336929800412	0.00551470588235294	0.0780184797428905	0.0667954093453345	2336	tags=27%, list=13%, signal=24%	5473/3043/3240/2352/978/820/8993/4317/5806/230/6947/4057/4318/7077/4048
GO:0030193	BP	GO:0030193	regulation of blood coagulation	78	0.493406021149343	1.74365007484007	0.0018018018018018	0.049389637712991	0.0422848673715361	3332	tags=40%, list=18%, signal=33%	5055/350/5054/7448/3848/2266/2191/3273/2244/3827/2243/164656/857/5328/7056/5627/10630/5345/79001/2155/2161/6403/5155/84959/7035/7057/710/18/5154/5578/348
GO:0061045	BP	GO:0061045	negative regulation of wound healing	73	0.493272651914678	1.73007967835325	0.00178571428571429	0.049389637712991	0.0422848673715361	3332	tags=41%, list=18%, signal=34%	5055/350/5054/7448/3848/2266/2191/3273/2244/3827/55966/2243/164656/135228/2697/5328/7056/5627/54361/5345/2161/5155/58189/84959/7035/7057/710/18/5154/348
GO:0043195	CC	GO:0043195	terminal bouton	51	0.493178672667835	1.62780261409803	0.011070110701107	0.121742723218738	0.104229857580023	1718	tags=27%, list=9%, signal=25%	10814/7054/6855/2902/3747/1258/6572/6622/6570/4923/885/2898/3611/134
GO:0062023	CC	GO:0062023	collagen-containing extracellular matrix	399	0.490737641437617	2.13890932153651	0.00146842878120411	0.049389637712991	0.0422848673715361	3497	tags=45%, list=19%, signal=37%	653145/350/12/136227/1893/5054/1511/388697/5265/5657/301/7078/7448/5553/6423/1991/5644/1311/6278/3848/1000/2817/83546/3897/333/5196/6279/2162/22915/4237/54507/197/6422/25975/2199/655/55214/2312/1805/79883/2219/2266/5118/5104/81578/256076/3273/51162/1215/5919/7043/2719/2244/3827/4917/22798/1300/8076/4317/4153/2243/4313/4185/8406/133584/56999/6280/5176/4653/2239/50937/6387/115908/1291/5654/89777/84…
GO:0090049	BP	GO:0090049	regulation of cell migration involved in sprouting angiogenesis	37	0.490701822860261	1.53805924914504	0.0225140712945591	0.187507543091625	0.160534313632077	4435	tags=41%, list=24%, signal=31%	301/10769/9982/7101/3162/10000/9270/7057/27286/4223/5743/79812/25/57381/2303
GO:0030049	BP	GO:0030049	muscle filament sliding	39	0.490352269820665	1.57339257701558	0.0214285714285714	0.182196162046908	0.155986982381326	2941	tags=46%, list=16%, signal=39%	4634/7138/7140/4604/7125/4624/4620/7111/140465/4703/7134/7273/7169/70/58/7137/7139/4633
GO:0033275	BP	GO:0033275	actin-myosin filament sliding	39	0.490352269820665	1.57339257701558	0.0214285714285714	0.182196162046908	0.155986982381326	2941	tags=46%, list=16%, signal=39%	4634/7138/7140/4604/7125/4624/4620/7111/140465/4703/7134/7273/7169/70/58/7137/7139/4633
GO:0006458	BP	GO:0006458	'de novo' protein folding	36	0.487834348402935	1.52589287203404	0.0223048327137546	0.18702225335004	0.160118833517019	2596	tags=22%, list=14%, signal=19%	3310/3306/3337/3303/11080/25822/10808/3304
GO:0008201	MF	GO:0008201	heparin binding	158	0.487788293438732	1.90605772828846	0.00165016501650165	0.049389637712991	0.0422848673715361	3659	tags=48%, list=20%, signal=39%	350/1511/7448/5553/1991/1311/6585/6354/333/5196/566/4753/6422/9982/655/7049/5228/2264/51156/4353/5118/5104/3273/652/5322/338/3827/3990/8828/56925/654429/4018/6368/146760/6586/170689/2263/2335/64100/2246/7148/59271/26577/116519/9508/4316/151887/400668/4057/5802/6403/7058/5197/83716/1301/4745/9510/64388/79625/343637/6355/7059/59352/7057/6159/50509/2252/348/1289/10631/1842/4053/129804/7423/3075/1499…
GO:0014014	BP	GO:0014014	negative regulation of gliogenesis	40	0.487685765658228	1.56635579352114	0.0233393177737881	0.191763913824057	0.164178399319664	1967	tags=22%, list=11%, signal=20%	84504/4825/7101/1745/4916/1746/9241/6664/23500
GO:0008236	MF	GO:0008236	serine-type peptidase activity	172	0.48730725879133	1.9171530997133	0.00165016501650165	0.049389637712991	0.0422848673715361	2757	tags=38%, list=15%, signal=32%	11202/5650/5653/25818/26085/5655/11012/29122/3240/132724/3249/84000/57628/1511/43849/5657/1991/5644/1675/566/339967/3026/5649/5122/2191/1215/11098/28983/49/4317/4313/8909/164656/389208/341350/10136/54504/4018/5654/3817/9622/94031/5328/3002/43847/63036/4316/346702/400668/3250/2159/4057/2155/2161/4318/5648/10942/284366/64499/9028/7177/2999/57414/5126/29952
GO:0060191	BP	GO:0060191	regulation of lipase activity	94	0.48704622949728	1.78813019351754	0.00170940170940171	0.049389637712991	0.0422848673715361	2459	tags=28%, list=13%, signal=24%	56923/653145/5319/350/4909/301/117/51129/728113/3208/5322/6622/4916/3990/185/1909/2263/64788/116519/3357/3815/440503/8698/553/338328/4908
GO:0035578	CC	GO:0035578	azurophil granule lumen	88	0.486499715904222	1.75138329083949	0.0017636684303351	0.049389637712991	0.0422848673715361	844	tags=15%, list=5%, signal=14%	7276/56729/12/1511/388697/5657/6317/1991/6278/566/4353/671/6036
GO:0048168	BP	GO:0048168	regulation of neuronal synaptic plasticity	51	0.486493580606907	1.60573756762431	0.011070110701107	0.121742723218738	0.104229857580023	2586	tags=35%, list=14%, signal=30%	6855/2902/1742/23237/6622/57338/1627/9145/81832/2898/815/3815/6285/6860/6543/10497/23025/2048
GO:0002548	BP	GO:0002548	monocyte chemotaxis	62	0.486485532488869	1.66599332478547	0.0036231884057971	0.062686610961537	0.053669051914962	3050	tags=45%, list=17%, signal=38%	6283/6357/5054/301/6278/6354/6369/3569/10344/2358/6362/6346/6366/1843/6387/6368/6375/6376/6361/26585/5155/6351/4681/10488/6360/6355/6846/414062
GO:0061135	MF	GO:0061135	endopeptidase regulator activity	174	0.486297270497073	1.91537183340658	0.00165562913907285	0.049389637712991	0.0422848673715361	2358	tags=30%, list=13%, signal=26%	5275/5055/50859/866/84651/144568/12/1474/89778/5054/5265/7078/6317/6423/153218/197/8530/6695/51156/5267/284293/5104/145264/3273/646424/404203/6622/3827/135228/5176/56925/718/408187/9806/4018/89777/8710/5918/1473/140832/643394/10406/5627/26998/128821/7980/5345/4057/3697/727/7077/58189
GO:0051899	BP	GO:0051899	membrane depolarization	84	0.485644210229352	1.7321672548945	0.00180505415162455	0.049389637712991	0.0422848673715361	1980	tags=30%, list=11%, signal=27%	1141/774/55800/10021/8913/6327/54831/6324/8326/10962/10369/2257/4923/8911/666/27092/857/4653/6331/2697/775/885/6334/3759/1634
GO:0031279	BP	GO:0031279	regulation of cyclase activity	42	0.485212089013106	1.55758814396464	0.022140221402214	0.18602575406285	0.159265682083928	1861	tags=26%, list=10%, signal=24%	53836/2978/8811/1394/2587/3208/4842/9568/775/136/5064
GO:0048846	BP	GO:0048846	axon extension involved in axon guidance	37	0.484050487606972	1.51721125708775	0.026266416510319	0.201562070004849	0.172567076657165	1972	tags=32%, list=11%, signal=29%	89780/6585/1826/10371/8828/6387/8482/6586/10512/10501/91584/7869
GO:1902284	BP	GO:1902284	neuron projection extension involved in neuron projection guidance	37	0.484050487606972	1.51721125708775	0.026266416510319	0.201562070004849	0.172567076657165	1972	tags=32%, list=11%, signal=29%	89780/6585/1826/10371/8828/6387/8482/6586/10512/10501/91584/7869
GO:0017171	MF	GO:0017171	serine hydrolase activity	176	0.4835917326722	1.90931530628996	0.00164473684210526	0.049389637712991	0.0422848673715361	2757	tags=38%, list=15%, signal=32%	11202/5650/5653/25818/26085/5655/11012/29122/3240/132724/3249/84000/57628/1511/43849/5657/1991/5644/1675/566/339967/3026/5649/5122/2191/1215/11098/28983/49/4317/4313/8909/164656/389208/341350/10136/54504/4018/5654/3817/13/9622/94031/5328/3002/43847/63036/4316/346702/400668/3250/2159/4057/2155/2161/4318/5648/10942/284366/64499/9028/7177/2999/57414/5126/29952
GO:0030414	MF	GO:0030414	peptidase inhibitor activity	175	0.48321796383445	1.90451631157493	0.00165289256198347	0.049389637712991	0.0422848673715361	2358	tags=31%, list=13%, signal=28%	5275/5055/50859/866/84651/144568/12/1474/89778/5054/5265/7078/6317/51050/153218/197/8530/6695/51156/5267/284293/5104/145264/3273/646424/404203/221476/2719/6622/280664/3827/135228/5176/56925/718/408187/9806/4018/89777/8710/5918/1473/140832/643394/10406/5627/26998/128821/7980/5345/4057/3697/727/7077/58189
GO:0032963	BP	GO:0032963	collagen metabolic process	102	0.48273467667713	1.7912827498344	0.00170940170940171	0.049389637712991	0.0422848673715361	3337	tags=43%, list=18%, signal=35%	5653/5657/4322/55214/3569/4326/2191/652/7043/4325/4317/4313/118856/164656/64066/4327/10536/8710/8510/7148/9508/1277/54206/1513/54361/4316/5345/57333/4880/4318/7040/9509/1514/9902/56547/28984/1278/5184/871/2022/4239/55323/1471/1289
GO:0033555	BP	GO:0033555	multicellular organismal response to stress	73	0.482654293032803	1.69283738071585	0.00357142857142857	0.062686610961537	0.053669051914962	1473	tags=27%, list=8%, signal=25%	56923/116372/774/117/23542/6869/7101/5649/1394/4842/1392/5582/2558/644139/41/4929/5896/2697/885/2898
GO:0004866	MF	GO:0004866	endopeptidase inhibitor activity	168	0.482447041236902	1.89830120264371	0.00163934426229508	0.049389637712991	0.0422848673715361	2358	tags=30%, list=13%, signal=27%	5275/5055/50859/866/84651/144568/12/1474/89778/5054/5265/7078/6317/153218/197/8530/6695/51156/5267/284293/5104/145264/3273/646424/404203/6622/3827/135228/5176/56925/718/408187/9806/4018/89777/8710/5918/1473/140832/643394/10406/5627/26998/128821/7980/5345/4057/3697/727/7077/58189
GO:0042755	BP	GO:0042755	eating behavior	33	0.481325447135619	1.46395119588289	0.0414312617702448	0.243530551755586	0.208498332013344	1447	tags=24%, list=8%, signal=22%	56923/7054/4988/7345/51738/4987/3952/885
GO:0031012	CC	GO:0031012	extracellular matrix	513	0.480925561991563	2.12483110180557	0.00144927536231884	0.049389637712991	0.0422848673715361	2802	tags=40%, list=15%, signal=35%	653145/7476/350/12/136227/1893/8214/5054/1511/388697/158038/5265/5657/4322/301/7078/7448/5553/6423/1991/5644/1311/6278/3848/1000/2817/83546/3897/333/5196/6279/2162/22915/4237/54507/197/6422/7475/25975/2199/655/55214/2312/1805/7049/147372/116135/79883/249/2219/84467/392617/5649/2266/4326/5118/5104/81578/256076/3273/114794/51162/1215/26254/5919/3483/7043/1758/4325/2719/2244/80059/3827/4917/22798/13…
GO:0005245	MF	GO:0005245	voltage-gated calcium channel activity	46	0.480756324115458	1.56422153833777	0.0239852398523985	0.193535292293433	0.165694962451339	2883	tags=39%, list=16%, signal=33%	774/8913/4988/23413/3351/10369/8911/6261/27092/779/775/9254/117144/347732/783/93589/784/27091
GO:0005507	MF	GO:0005507	copper ion binding	55	0.480646470976637	1.61003704273167	0.0128676470588235	0.133116276171486	0.113967308600514	2365	tags=29%, list=13%, signal=25%	6620/6283/2817/213/5621/6622/49/84171/4015/4016/475/1356/333929/341208/7299/84695
GO:0015935	CC	GO:0015935	small ribosomal subunit	70	0.478885527905242	1.66034583851862	0.00548446069469835	0.0777192647366458	0.0665392368476103	6665	tags=61%, list=37%, signal=39%	3039/3040/6218/6234/51116/64951/6209/6229/6194/7311/6192/3921/55168/64963/6208/6183/63931/64965/6235/6210/92259/51065/6204/6206/6228/6187/64968/51081/6217/51021/28973/6232/6224/6233/6201/64949/6231/6230/54460/1939/6188/113251/6203
GO:0001504	BP	GO:0001504	neurotransmitter uptake	45	0.478833730998089	1.55758101589541	0.0238532110091743	0.193016750069502	0.165251013271293	2998	tags=38%, list=16%, signal=32%	5999/6531/5865/6511/6622/6570/4842/6616/4923/6507/6506/9143/6530/2824/6529/2030/6581
GO:0006120	BP	GO:0006120	mitochondrial electron transport, NADH to ubiquinone	47	0.478685803830594	1.56276376490529	0.0185185185185185	0.16980675324863	0.14537980783813	5431	tags=47%, list=30%, signal=33%	6622/4713/4702/65018/23479/4724/4728/126328/55967/4726/51079/4700/374291/4695/4711/4708/4716/4723/54539/4717/4707/57017
GO:0050885	BP	GO:0050885	neuromuscular process controlling balance	51	0.477973186748996	1.57761486045202	0.014760147601476	0.14447360968455	0.123690873371023	3055	tags=33%, list=17%, signal=28%	84504/7401/5881/8013/1742/57338/6507/57555/5459/4628/5458/124590/4747/23543/8506/9543/65217
GO:0030216	BP	GO:0030216	keratinocyte differentiation	301	0.47794963741324	2.03084081284209	0.00151515151515152	0.049389637712991	0.0422848673715361	2023	tags=23%, list=11%, signal=21%	25818/6698/6703/26085/3853/6707/3851/286887/6700/5275/6699/3854/8796/6705/3861/3887/126638/3872/3713/8456/43849/388697/3852/360/353135/301/9333/5317/6278/3848/3860/192666/6704/3892/85285/643414/2312/204219/7053/163778/2069/3868/404203/83896/574414/353134/196374/25984/3888/3855/130120/1830/135228/8626/23254/3850/387273/147183/43847/8688/4488/54206/1515/643394/1513/63036/84518/83899/3849
GO:0015844	BP	GO:0015844	monoamine transport	88	0.477792498187078	1.72003758780826	0.0017636684303351	0.049389637712991	0.0422848673715361	3194	tags=41%, list=17%, signal=34%	9066/1141/4129/6531/5865/84258/90019/152/1394/222962/3351/6622/6570/11255/4842/1392/151/6623/6387/6861/225689/1113/6804/9607/6860/51760/65018/6530/2824/3737/2865/6581/18/5020/23208/83849
GO:0061077	BP	GO:0061077	chaperone-mediated protein folding	55	0.477422414646787	1.59923731687835	0.0147058823529412	0.14447360968455	0.123690873371023	5240	tags=40%, list=29%, signal=29%	3310/3306/3337/3303/11080/165721/25822/3315/10491/2288/10808/3304/2289/202052/146862/10576/6767/9141/10131/2281/6782/3300
GO:0019838	MF	GO:0019838	growth factor binding	130	0.476944087126749	1.83309794050487	0.00165289256198347	0.049389637712991	0.0422848673715361	3337	tags=38%, list=18%, signal=31%	23105/2817/3489/85409/9982/7049/2264/3480/3483/7043/4916/8828/3487/152831/11082/9365/135228/6331/1843/1291/5654/269/94031/2263/1277/5155/4914/3486/130399/9180/8692/4804/93/9158/3485/1278/83888/114990/3554/7048/7057/2022/2615/7837/124857/5154/1281/3685/1289
GO:0051339	BP	GO:0051339	regulation of lyase activity	44	0.476513379966685	1.54343306115697	0.0238095238095238	0.192845858722636	0.165104704890188	1861	tags=27%, list=10%, signal=25%	53836/2978/8811/1394/2587/3208/4842/9568/775/136/29085/5064
GO:0001662	BP	GO:0001662	behavioral fear response	37	0.47601892447537	1.49203706904898	0.0300187617260788	0.210945985978078	0.180601102836087	1473	tags=27%, list=8%, signal=25%	116372/23542/7101/1392/2558/41/5896/2697/885/2898
GO:0005539	MF	GO:0005539	glycosaminoglycan binding	215	0.475700583514408	1.94028450734345	0.00159744408945687	0.049389637712991	0.0422848673715361	3545	tags=47%, list=19%, signal=38%	50859/350/10894/1511/57214/7448/5553/1991/1311/6585/6354/333/5196/566/4753/114771/6422/9982/655/7049/5228/2264/51156/4353/3026/5118/5104/3273/8993/652/5322/338/5621/3827/3990/8828/133584/130120/84659/1833/56925/57115/654429/55576/9806/4018/6368/146760/6586/170689/2263/2335/64100/2246/7148/59271/26577/143903/116519/9508/1634/4316/151887/400668/4057/5802/6403/7058/5197/83716/1301/4745/145864/8692/9…
GO:0060193	BP	GO:0060193	positive regulation of lipase activity	70	0.475663032014524	1.6491731107371	0.00548446069469835	0.0777192647366458	0.0665392368476103	2459	tags=29%, list=13%, signal=25%	56923/5319/350/4909/117/3208/5322/4916/185/1909/2263/64788/116519/3357/3815/440503/8698/553/338328/4908
GO:0010662	BP	GO:0010662	regulation of striated muscle cell apoptotic process	36	0.475229342257295	1.48646578148056	0.0315985130111524	0.214877147742756	0.183966761333147	2449	tags=28%, list=13%, signal=24%	6423/655/9531/815/3611/1482/5458/3579/664/7849
GO:0051937	BP	GO:0051937	catecholamine transport	75	0.474617390215435	1.68078138826545	0.00350877192982456	0.0624634502923977	0.0534779932286858	3194	tags=41%, list=17%, signal=34%	9066/1141/6531/5865/84258/90019/152/1394/3351/6622/11255/1392/151/6623/6387/6861/225689/1113/6804/9607/6860/51760/65018/6530/3737/2865/6581/18/5020/23208/83849
GO:0051602	BP	GO:0051602	response to electrical stimulus	40	0.474417027619323	1.52373907971999	0.0287253141831239	0.209127452719942	0.179044168199759	2286	tags=28%, list=13%, signal=24%	10804/7054/9590/1917/1394/3208/6121/51738/5064/4914/929
GO:0060205	CC	GO:0060205	cytoplasmic vesicle lumen	333	0.473963785647342	2.02186765702842	0.00151745068285281	0.049389637712991	0.0422848673715361	3343	tags=30%, list=18%, signal=25%	5473/3043/6283/3039/3310/3240/7276/56729/350/12/1893/5054/1511/2352/388697/978/3040/5265/5657/7078/6317/1991/6278/1675/5196/6279/566/2162/1521/22915/197/1669/117156/29106/5836/4353/2219/5267/2266/5122/213/820/3273/8993/5919/7043/671/6036/7018/338/2244/3827/4317/51738/2243/5806/3481/6280/10578/718/230/5443/2335/55664/5627/7042/400668/6947/5345/4057/4831/7040/5155/7077/81567/83716/10808/6678/2992/7…
GO:0031983	CC	GO:0031983	vesicle lumen	334	0.473574060580057	2.01821656018338	0.00152671755725191	0.049389637712991	0.0422848673715361	2857	tags=26%, list=16%, signal=23%	5473/3043/6283/3039/3310/3240/7276/56729/350/12/1893/5054/1511/2352/388697/978/3040/5265/5657/7078/6317/1991/6278/1675/5196/6279/566/2162/1521/22915/197/1669/117156/29106/5836/4353/2219/5267/2266/5122/213/820/3273/8993/5919/7043/671/6036/7018/338/2244/3827/4317/51738/2243/5806/3481/6280/10578/718/230/5443/2335/55664/5627/7042/400668/6947/5345/4057/4831/7040/5155/7077/81567/83716/10808/6678/2992/7…
GO:0099054	BP	GO:0099054	presynapse assembly	42	0.472814660608875	1.51779093376454	0.025830258302583	0.200471895727132	0.171633725515514	1276	tags=19%, list=7%, signal=18%	7476/89780/84631/6622/4916/57555/26280/2239
GO:0060986	BP	GO:0060986	endocrine hormone secretion	45	0.472541687752288	1.53711385479875	0.0256880733944954	0.200156549202712	0.17136374204168	2374	tags=36%, list=13%, signal=31%	56729/338442/8862/1394/2587/51738/1392/3952/3625/185/5443/3623/1407/3814/26056/114899
GO:0001936	BP	GO:0001936	regulation of endothelial cell proliferation	120	0.471394991503549	1.78657288069851	0.00168634064080944	0.049389637712991	0.0422848673715361	3545	tags=38%, list=19%, signal=31%	350/1893/8862/9982/6369/5228/10344/51162/652/5629/5365/7857/8828/51738/84913/858/3952/3164/857/7026/6387/2697/185/3586/3357/3162/1960/5155/1012/7124/441478/6678/4804/10000/23213/28984/7057/654/7424/5587/5578/348/3725/6347/8742/7423
GO:0043243	BP	GO:0043243	positive regulation of protein complex disassembly	33	0.471356818578919	1.43363161526703	0.0414312617702448	0.243530551755586	0.208498332013344	2610	tags=21%, list=14%, signal=18%	6588/3480/664/10763/7124/11034/345611
GO:0045669	BP	GO:0045669	positive regulation of osteoblast differentiation	56	0.470913106754334	1.57725234869564	0.0148975791433892	0.145319422123585	0.124415014475553	3383	tags=41%, list=19%, signal=34%	6423/655/3569/652/8626/115908/56975/9260/3611/6664/4488/54361/7477/4057/4880/4745/2737/93/3727/1051/654/5587/23051
GO:0003735	MF	GO:0003735	structural constituent of ribosome	157	0.470711989716819	1.84202170820522	0.00163934426229508	0.049389637712991	0.0422848673715361	6377	tags=61%, list=35%, signal=40%	116832/64979/140801/51073/6218/6147/6234/64975/6123/51116/6142/6171/25873/6155/64951/51258/6209/64981/6159/124995/6229/6168/11224/6136/6194/7311/9553/4736/6154/6165/6192/3921/6161/6128/6134/6143/55168/64963/6135/128308/6137/10884/6130/6208/26589/6169/51121/9045/6183/740/6175/200916/63931/64965/6176/29088/6235/6210/92259/51065/84545/6122/219927/6204/6206/9349/6228/6124/79590/6187/64968/116541/6166…
GO:0021955	BP	GO:0021955	central nervous system neuron axonogenesis	35	0.470561079230169	1.45962635283186	0.0301318267419962	0.211566523837599	0.181132375433009	1852	tags=29%, list=10%, signal=26%	1141/6324/7101/9201/57731/79600/4929/2736/113246/91584
GO:0001938	BP	GO:0001938	positive regulation of endothelial cell proliferation	91	0.470364717596314	1.71238823767708	0.00173310225303293	0.049389637712991	0.0422848673715361	3545	tags=35%, list=19%, signal=28%	1893/8862/9982/6369/5228/10344/51162/652/5629/5365/7857/8828/51738/858/3164/6387/185/3586/3357/3162/1960/5155/1012/441478/10000/654/7424/5587/5578/3725/8742/7423
GO:2000242	BP	GO:2000242	negative regulation of reproductive process	52	0.46965538009843	1.5564399052251	0.0165441176470588	0.156902869360841	0.134332166186178	3147	tags=40%, list=17%, signal=34%	344758/84072/5047/153218/655/431705/652/6615/5176/1843/1761/7784/54361/4880/2516/130399/3976/57829/23213/8372/23414
GO:0071242	BP	GO:0071242	cellular response to ammonium ion	65	0.469587992535455	1.62038479038402	0.00538599640933573	0.0773501501139055	0.0662232198936458	3087	tags=29%, list=17%, signal=24%	1132/2566/116372/1141/3747/445/4988/11255/1392/2561/4062/2560/114/6569/6818/6001/493/100463289/3269
GO:1902042	BP	GO:1902042	negative regulation of extrinsic apoptotic signaling pathway via death domain receptors	37	0.469330133253052	1.4710716747386	0.0318949343339587	0.215618840097846	0.184601760177393	2515	tags=27%, list=14%, signal=23%	5054/6423/2266/23017/2244/2243/2876/3162/85450/85508
GO:0031644	BP	GO:0031644	regulation of neurological system process	132	0.469001441676042	1.80059169657522	0.00168350168350168	0.049389637712991	0.0422848673715361	3070	tags=31%, list=17%, signal=26%	11202/56923/7476/9699/2902/5999/8530/4988/1143/152/5649/23467/4099/1742/4885/26011/254263/51738/2257/4987/4923/57555/27092/81832/885/3586/6804/134/9607/152404/6285/23316/10497/8604/10458/784/112755/56853/27091/18/5020
GO:0002209	BP	GO:0002209	behavioral defense response	38	0.468879231297104	1.48549372855769	0.0327272727272727	0.217140439856441	0.185904475624682	1473	tags=26%, list=8%, signal=24%	116372/23542/7101/1392/2558/41/5896/2697/885/2898
GO:0045843	BP	GO:0045843	negative regulation of striated muscle tissue development	48	0.468312709893214	1.54354732737564	0.0237226277372263	0.192689975299048	0.164971245521035	2388	tags=33%, list=13%, signal=29%	6665/7291/5999/652/221476/3776/2253/55553/9241/2697/6910/6285/7040/8531/5600/28514
GO:0061134	MF	GO:0061134	peptidase regulator activity	209	0.468127777160087	1.88928421629138	0.00164203612479475	0.049389637712991	0.0422848673715361	2358	tags=30%, list=13%, signal=26%	5275/5055/50859/866/84651/144568/12/1474/89778/5054/5265/7078/6317/6423/51050/153218/197/8530/6695/51156/5267/284293/5118/5104/145264/3273/646424/4118/404203/221476/2719/6622/280664/3827/135228/857/5176/56925/718/408187/9806/4018/89777/8710/5918/2192/2335/1473/26577/140832/643394/10406/5627/26998/128821/7980/5345/4057/3697/727/7077/58189
GO:0014075	BP	GO:0014075	response to amine	46	0.468126129689963	1.52312707704263	0.0276752767527675	0.206717867003845	0.176981204850694	1277	tags=22%, list=7%, signal=20%	7054/2902/5999/3747/445/3746/2731/41/4929/2903
GO:0045773	BP	GO:0045773	positive regulation of axon extension	42	0.467776924429811	1.50161920531299	0.029520295202952	0.209768751125149	0.179593214908046	2325	tags=26%, list=13%, signal=23%	4137/3897/1826/4916/1627/6387/8482/3611/2335/5458/9423
GO:0021795	BP	GO:0021795	cerebral cortex cell migration	41	0.467457058807984	1.49373572642589	0.0313075506445672	0.214533296116942	0.183672373257707	2498	tags=24%, list=14%, signal=21%	8941/7101/10371/5649/26468/8828/5455/7080/5454/2737
GO:0042165	MF	GO:0042165	neurotransmitter binding	55	0.466944304568242	1.56413845236365	0.0147058823529412	0.14447360968455	0.123690873371023	1948	tags=33%, list=11%, signal=29%	1145/1141/2902/1135/3354/212/1143/1394/2731/3351/1142/60482/6539/3359/1140/3357/1144/1138
GO:0030212	BP	GO:0030212	hyaluronan metabolic process	36	0.466512764357817	1.45920127226983	0.0315985130111524	0.214877147742756	0.183966761333147	3022	tags=36%, list=17%, signal=30%	10894/57214/3036/3037/55576/3697/7040/5155/8692/3038/960/3373/8372
GO:1903170	BP	GO:1903170	negative regulation of calcium ion transmembrane transport	36	0.466336201156056	1.45864900174622	0.0315985130111524	0.214877147742756	0.183966761333147	4927	tags=47%, list=27%, signal=35%	6588/6236/1394/4987/4923/10345/2669/7040/784/6717/5350/29979/9446/2946/274/1813/2281
GO:0010717	BP	GO:0010717	regulation of epithelial to mesenchymal transition	81	0.465559102808127	1.66035981091762	0.0017921146953405	0.049389637712991	0.0422848673715361	4108	tags=43%, list=22%, signal=34%	3249/6317/6423/7291/25805/6422/655/3569/652/7043/6615/9241/25937/6910/1277/26585/7042/10630/7041/7040/7080/2651/28984/114990/7048/2022/753/10459/80139/4017/11171/7046/10439/23187/147906
GO:0034774	CC	GO:0034774	secretory granule lumen	316	0.465495483322933	1.97614259234572	0.00152905198776758	0.049389637712991	0.0422848673715361	3099	tags=27%, list=17%, signal=23%	5473/6283/3310/3240/7276/56729/350/12/1893/5054/1511/2352/388697/978/5265/5657/7078/6317/1991/6278/1675/5196/6279/566/2162/1521/22915/197/1669/29106/5836/4353/2219/5267/2266/5122/213/820/3273/8993/5919/7043/671/6036/7018/2244/3827/4317/51738/2243/5806/3481/6280/718/230/5443/2335/55664/5627/7042/400668/6947/5345/4057/4831/7040/5155/7077/81567/83716/6678/2992/7044/5709/4282/1668/29952/80142/11240/2…
GO:0010043	BP	GO:0010043	response to zinc ion	52	0.465454598944891	1.54251849881192	0.0183823529411765	0.169446824037058	0.145071654960741	786	tags=23%, list=4%, signal=22%	3861/7054/4489/4496/645745/3777/4499/6279/4502/445/4501/4493
GO:0046888	BP	GO:0046888	negative regulation of hormone secretion	64	0.464778237653733	1.59172488348808	0.00910746812386157	0.107342503611582	0.0919011302516703	2353	tags=31%, list=13%, signal=27%	6422/152/4828/1394/51738/1392/151/3952/3625/375704/1113/134/9607/9370/3623/5008/1407/26056/130399/3976
GO:0044306	CC	GO:0044306	neuron projection terminus	134	0.464592976603813	1.79044558893396	0.00167785234899329	0.049389637712991	0.0422848673715361	3089	tags=34%, list=17%, signal=28%	5798/114131/10814/7054/6855/2902/10272/3747/3746/1258/1006/152/6572/23413/1742/4311/3351/6622/3776/6570/7345/4842/5582/4923/8927/23767/2852/885/2898/3611/134/30818/9162/6860/10497/246213/23769/23025/10458/6717/6001/3737/1395/5020/23208
GO:0050433	BP	GO:0050433	regulation of catecholamine secretion	60	0.464185598984488	1.58487276197949	0.00910746812386157	0.107342503611582	0.0919011302516703	3194	tags=43%, list=17%, signal=36%	9066/1141/84258/90019/152/1394/3351/6622/11255/1392/151/6623/6387/6861/1113/6804/9607/6860/51760/65018/3737/2865/18/5020/23208/83849
GO:1902305	BP	GO:1902305	regulation of sodium ion transmembrane transport	61	0.463151508422523	1.58529302240072	0.00909090909090909	0.107342503611582	0.0919011302516703	1376	tags=23%, list=8%, signal=21%	53828/486/5348/55800/51297/53822/6327/6324/81831/4842/2257/53826/6331/81832
GO:0033280	BP	GO:0033280	response to vitamin D	35	0.462653419356463	1.4350977012915	0.0376647834274953	0.231210901140767	0.197950880838697	2341	tags=29%, list=13%, signal=25%	1591/360/6422/655/249/6781/6591/3371/7040/7299
GO:0048747	BP	GO:0048747	muscle fiber development	63	0.461507742910274	1.58344496886561	0.0107913669064748	0.120780799457228	0.10340630793357	2952	tags=38%, list=16%, signal=32%	92737/1311/10529/127294/4604/652/131377/4624/7345/23363/858/6261/4015/1140/9254/2876/4703/7273/4618/2318/58/9759/4633/6608
GO:0048635	BP	GO:0048635	negative regulation of muscle organ development	49	0.4614617138996	1.51458038570412	0.0274725274725275	0.205562825965628	0.175992318125234	2388	tags=33%, list=13%, signal=28%	6665/7291/5999/652/221476/3776/2253/55553/9241/2697/6910/6285/7040/8531/5600/28514
GO:0001540	MF	GO:0001540	amyloid-beta binding	77	0.461227250071532	1.63245680140793	0.003584229390681	0.062686610961537	0.053669051914962	3993	tags=40%, list=22%, signal=32%	2902/774/2890/1410/23542/2358/5621/26232/143458/2891/2903/478/58512/7042/321/2892/4804/2048/8685/322/799/3375/25825/323/1471/348/114928/320/590/154/10307
GO:0050432	BP	GO:0050432	catecholamine secretion	62	0.461165000475729	1.5792819335996	0.0108695652173913	0.120780799457228	0.10340630793357	3194	tags=42%, list=17%, signal=35%	9066/1141/84258/90019/152/1394/3351/6622/11255/1392/151/6623/6387/6861/1113/6804/9607/6860/51760/65018/3737/2865/18/5020/23208/83849
GO:0015872	BP	GO:0015872	dopamine transport	51	0.460987552865117	1.52155148875608	0.025830258302583	0.200471895727132	0.171633725515514	3194	tags=41%, list=17%, signal=34%	9066/1141/6531/5865/84258/90019/3351/6622/6623/6387/6861/225689/6860/51760/65018/6530/3737/6581/18/23208/83849
GO:0015837	BP	GO:0015837	amine transport	100	0.460902984796847	1.70751854145539	0.00169204737732657	0.049389637712991	0.0422848673715361	3194	tags=39%, list=17%, signal=32%	51458/7054/9066/1141/5999/5865/84258/90019/6812/152/1394/3351/6622/6570/11255/1392/4923/151/3952/6623/6387/6861/885/1113/6804/134/9607/6860/9900/51760/65018/6529/3737/2865/1644/18/5020/23208/83849
GO:0035094	BP	GO:0035094	response to nicotine	47	0.460537711462451	1.50351575519175	0.0277777777777778	0.206940811779521	0.177172078700092	2318	tags=32%, list=13%, signal=28%	4825/7054/1145/116372/1141/6531/1143/1142/346562/1140/1144/3162/1138/4914/7124
GO:0072347	BP	GO:0072347	response to anesthetic	76	0.46037454659624	1.62829836478194	0.00537634408602151	0.0773415155135585	0.0662158273929638	3639	tags=34%, list=20%, signal=28%	1141/2902/221935/5999/6531/4988/1394/3208/3351/2354/6622/1392/5582/27092/3359/84557/114/2155/6870/6529/18/5020/5309/1788/120793/6609
GO:0007585	BP	GO:0007585	respiratory gaseous exchange	62	0.460149592713736	1.5758046204208	0.0108695652173913	0.120780799457228	0.10340630793357	2613	tags=32%, list=14%, signal=28%	729238/6439/2902/653509/8862/147372/6441/401/9427/4923/57555/4929/1909/134/6440/7134/30012/4692/3202/5090
GO:0060324	BP	GO:0060324	face development	48	0.460138860417306	1.5166065178559	0.0291970802919708	0.209127452719942	0.179044168199759	2377	tags=27%, list=13%, signal=24%	6899/7043/4313/6658/1749/9241/7122/5083/5916/1277/59338/7040/83716
GO:0071674	BP	GO:0071674	mononuclear cell migration	84	0.460057187388541	1.64090496414432	0.00180505415162455	0.049389637712991	0.0422848673715361	3261	tags=40%, list=18%, signal=33%	6283/6357/5054/301/6278/6354/6369/3569/10344/2358/5919/6362/6346/6366/1843/6387/6368/6375/6376/6361/26585/7040/5155/6351/4681/7124/10488/6360/6355/6846/7057/414062/728/6352
GO:0022626	CC	GO:0022626	cytosolic ribosome	107	0.459506934470055	1.71192400405743	0.00170068027210884	0.049389637712991	0.0422848673715361	6274	tags=59%, list=34%, signal=39%	3039/3040/116832/140801/6218/6147/6234/6123/6142/6171/25873/6155/6209/6159/6229/6168/11224/6136/6194/7311/4736/6154/6165/6192/3921/6161/6128/6134/6143/6135/6137/10891/6130/6208/6169/51121/9045/6175/200916/6176/6235/6210/51065/6122/6204/6206/9349/6228/6124/6187/6166/6217/6232/6224/6173/6133/6233/6138/6201/6160/6144/6231/6230
GO:2000273	BP	GO:2000273	positive regulation of signaling receptor activity	37	0.459183783515063	1.43926888466823	0.0375234521575985	0.230674747256604	0.197491853461045	2623	tags=32%, list=14%, signal=28%	152/5649/2069/255324/23237/10369/151/27092/134/26585/2048/65018
GO:0015144	MF	GO:0015144	carbohydrate transmembrane transporter activity	35	0.458835639385172	1.42325538686863	0.0433145009416196	0.249240680502451	0.213387050536421	3943	tags=54%, list=22%, signal=43%	5473/360/6514/89872/364/359/6515/11182/144195/358/6513/51151/29988/6526/50651/366/154091/6517/9962
GO:0021954	BP	GO:0021954	central nervous system neuron development	78	0.457640424885631	1.61725785032556	0.00540540540540541	0.0773688261125447	0.0662392093230496	1852	tags=28%, list=10%, signal=25%	4137/1141/340719/5881/6324/7101/10371/26468/9201/57731/8828/2253/3952/79600/4929/55079/6656/2736/2263/113246/2560/91584
GO:0099172	BP	GO:0099172	presynapse organization	45	0.457554944214256	1.48836401594284	0.0311926605504587	0.213917563726862	0.183145214856541	1470	tags=20%, list=8%, signal=18%	7476/89780/84631/6622/4916/57555/26280/2239/8499
GO:0050830	BP	GO:0050830	defense response to Gram-positive bacterium	92	0.457490434328363	1.67392571703198	0.00171821305841924	0.049389637712991	0.0422848673715361	1497	tags=21%, list=8%, signal=19%	3853/5320/5319/1672/1511/1673/114771/1669/3569/820/8993/5919/4153/130120/131375/84659/57115/55576/1113
GO:0099601	BP	GO:0099601	regulation of neurotransmitter receptor activity	73	0.457077638749244	1.60313111047262	0.00535714285714286	0.0773415155135585	0.0662158273929638	2623	tags=36%, list=14%, signal=31%	57152/2902/2890/66004/4988/23542/5649/23467/81831/1742/4885/23237/254263/10369/1392/57555/27092/2891/2903/81832/149111/1740/4747/2892/2048/65018
GO:0043679	CC	GO:0043679	axon terminus	116	0.456947413674967	1.72913664286739	0.0016750418760469	0.049389637712991	0.0422848673715361	3089	tags=32%, list=17%, signal=27%	5798/114131/10814/7054/6855/2902/3747/3746/1258/1006/152/6572/23413/3351/6622/3776/6570/4842/5582/4923/23767/2852/885/2898/3611/134/30818/9162/10497/246213/23025/6717/6001/3737/1395/5020/23208
GO:0030514	BP	GO:0030514	negative regulation of BMP signaling pathway	47	0.456743715986047	1.49112951225893	0.0314814814814815	0.214877147742756	0.183966761333147	2573	tags=32%, list=14%, signal=27%	6423/10272/6422/7471/168667/1745/652991/164656/9241/5654/4036/94031/26585/4681/64388
GO:1902041	BP	GO:1902041	regulation of extrinsic apoptotic signaling pathway via death domain receptors	56	0.45641169138236	1.52868204745153	0.0204841713221601	0.178578213818889	0.152889481203693	3083	tags=29%, list=17%, signal=24%	5054/7078/6423/6422/2266/4118/23017/2244/2243/467/2876/3162/85450/85508/7057/3383
GO:0022037	BP	GO:0022037	metencephalon development	105	0.456159363741098	1.69274094820312	0.00344234079173838	0.0614087725791325	0.052575032419694	3056	tags=28%, list=17%, signal=23%	85442/2019/7476/8941/3211/2902/6751/340719/3746/7471/401/5629/23017/4760/6331/1152/2736/1272/64211/4628/5802/28514/6753/57626/22891/2636/6608/2637/18
GO:1905207	BP	GO:1905207	regulation of cardiocyte differentiation	49	0.456085052139924	1.49693344729843	0.0311355311355311	0.213917563726862	0.183145214856541	2388	tags=31%, list=13%, signal=27%	89780/5999/655/652/221476/55553/2852/10512/1482/6910/5300/26585/7042/7040/28514
GO:0035924	BP	GO:0035924	cellular response to vascular endothelial growth factor stimulus	51	0.455954989463545	1.50494083563035	0.0276752767527675	0.206717867003845	0.176981204850694	3635	tags=41%, list=20%, signal=33%	301/2619/5228/147372/3273/8828/3164/3315/8877/9508/1634/1960/28514/4495/10266/9270/7424/11156/5587/7423/81792
GO:0045103	BP	GO:0045103	intermediate filament-based process	50	0.455948531135333	1.49436490252616	0.0278810408921933	0.207168256020689	0.177366804760406	2472	tags=34%, list=14%, signal=29%	286887/3861/3872/5630/5317/3868/4741/9118/2670/3850/81493/147183/3849/10763/4747/4744/645027
GO:0008188	MF	GO:0008188	neuropeptide receptor activity	48	0.455730176121429	1.50207560140117	0.0291970802919708	0.209127452719942	0.179044168199759	2403	tags=42%, list=13%, signal=36%	56923/2834/8811/6751/4988/6869/2587/6754/4829/4923/2847/2925/57537/128674/680/10887/22986/6870/124274/6753
GO:0042562	MF	GO:0042562	hormone binding	100	0.455690860243045	1.68820905635862	0.00169204737732657	0.049389637712991	0.0422848673715361	3204	tags=37%, list=18%, signal=31%	7276/1145/887/8811/1141/117/1135/367/5745/1143/1394/2587/10267/3480/6820/1142/2740/2642/1140/2852/2847/269/4159/886/1144/478/1138/1012/4881/122042/1428/79602/10266/799/1395/7067/5618
GO:0030198	BP	GO:0030198	extracellular matrix organization	356	0.45560500726683	1.95729400193727	0.0014903129657228	0.049389637712991	0.0422848673715361	3352	tags=41%, list=18%, signal=34%	5650/25818/7276/3249/5054/1511/4322/3036/89780/7448/6423/1991/5644/1311/4237/54507/25975/2199/1805/7101/3569/2264/8038/2266/4326/2191/1215/1758/285590/4325/2244/22798/1300/60495/8076/4317/2243/4313/5806/118856/133584/164656/84171/56999/64066/3037/4015/3679/4327/169044/9806/1291/5654/8510/6624/3371/3817/22795/3384/1307/9622/3674/2192/2335/3908/7148/7087/7045/3678/9508/1277/4016/3381/26585/1515/151…
GO:0001935	BP	GO:0001935	endothelial cell proliferation	135	0.455088528037639	1.75033997828015	0.00169779286926995	0.049389637712991	0.0422848673715361	3545	tags=36%, list=19%, signal=29%	350/1893/79400/8862/9982/6369/5228/168667/10344/51162/652/5629/5365/7857/8828/51738/84913/858/3952/3164/857/7026/6387/2697/185/3586/3357/3162/1960/5155/1012/7124/441478/6678/4804/10000/23213/28984/9270/7057/654/7424/5587/5578/348/3725/6347/8742/7423
GO:0044764	BP	GO:0044764	multi-organism cellular process	43	0.45502341989523	1.47058536403713	0.0366300366300366	0.226698856400909	0.194087900216971	1323	tags=16%, list=7%, signal=15%	3853/51297/114771/3273/8993/130120/57115
GO:0048786	CC	GO:0048786	presynaptic active zone	69	0.454837343210897	1.57476726291288	0.0127504553734062	0.132384740177103	0.113341005109897	3824	tags=43%, list=21%, signal=35%	9699/6855/1000/6812/1008/1496/57030/140730/8927/2852/8499/6804/134/2054/9162/84446/114/10497/9900/23025/6853/112755/8506/493/23208/9783/320/79414/5864/11331
GO:0060351	BP	GO:0060351	cartilage development involved in endochondral bone morphogenesis	46	0.45465370842107	1.47929228909442	0.0350553505535055	0.225393506756738	0.192970326994466	3408	tags=52%, list=19%, signal=43%	4322/1311/6781/81578/4153/1291/51435/5916/1277/57642/4880/3207/1292/1293/64856/4148/7059/7048/871/7373/9350/5447/1303/309
GO:0021675	BP	GO:0021675	nerve development	79	0.454480490388412	1.61422654336128	0.00537634408602151	0.0773415155135585	0.0662158273929638	2700	tags=35%, list=15%, signal=30%	4909/3211/1141/6899/3212/10371/401/8828/5582/2561/6507/2558/5459/390992/3232/3611/91584/1515/5979/4914/10497/5076/4908/2737/23025/2048/4821/23213
GO:0021515	BP	GO:0021515	cell differentiation in spinal cord	54	0.453910263943446	1.51734726180704	0.0273722627737226	0.205352050396365	0.175811862924423	1506	tags=30%, list=8%, signal=27%	84504/4825/10660/58524/89780/8022/7471/401/3226/167826/10215/79600/120237/6656/2736/64211
GO:0060076	CC	GO:0060076	excitatory synapse	50	0.453221621082833	1.48542749315529	0.0315985130111524	0.214877147742756	0.183966761333147	3660	tags=50%, list=20%, signal=40%	794/6855/2902/392617/1742/1496/57030/2891/8927/81832/2263/9127/9162/152404/114/2892/27255/246213/10458/57863/23208/64101/5142/50944/27286
GO:0004869	MF	GO:0004869	cysteine-type endopeptidase inhibitor activity	57	0.453103247311016	1.52457279487331	0.0205223880597015	0.178578213818889	0.152889481203693	2453	tags=26%, list=13%, signal=23%	5275/1474/6317/197/8530/6695/3273/6622/3827/1473/10406/26998/128821/4057/79444
GO:0007631	BP	GO:0007631	feeding behavior	101	0.452879003131113	1.68206495110505	0.00338983050847458	0.0611164753424168	0.0523247825604135	1919	tags=27%, list=11%, signal=24%	2019/56923/7054/56729/2834/8811/1141/2902/283869/8862/4988/8013/1394/5367/4326/3351/10022/7345/51738/4987/3952/885/2847/4159/886/9607/680
GO:0045095	CC	GO:0045095	keratin filament	93	0.451857916359413	1.65763191036545	0.00170940170940171	0.049389637712991	0.0422848673715361	1421	tags=19%, list=8%, signal=18%	3853/3851/286887/3854/3861/3887/3852/3848/3860/3892/85285/83896/196374/3888/3855/2852/3850/387273
GO:0099055	CC	GO:0099055	integral component of postsynaptic membrane	115	0.451771981035764	1.70934809278278	0.0016750418760469	0.049389637712991	0.0422848673715361	2211	tags=34%, list=12%, signal=30%	1145/1141/2902/1949/1000/2890/6531/2900/80863/3746/4988/152/1007/4916/254263/1008/10369/8828/2561/2558/57555/57622/3751/53826/27092/2903/23767/3359/1140/81832/9127/134/57497/57689/1144/53616/22986/10675/5802
GO:0010596	BP	GO:0010596	negative regulation of endothelial cell migration	47	0.451677884257617	1.47459111024043	0.0351851851851852	0.225890128046262	0.193395508598013	3925	tags=38%, list=21%, signal=30%	350/6781/3273/56999/5176/7026/285/1634/7040/28984/9270/7057/348/55466/4223/186/79812/2658
GO:0008306	BP	GO:0008306	associative learning	77	0.451203333933245	1.59697839011686	0.00537634408602151	0.0773415155135585	0.0662158273929638	2270	tags=26%, list=12%, signal=23%	1141/2902/5649/1394/65009/4885/6616/4987/1392/2558/41/2903/5896/81832/885/3815/84446/3274/10636/164312
GO:0098693	BP	GO:0098693	regulation of synaptic vesicle cycle	110	0.451052187009392	1.69010793741277	0.00170940170940171	0.049389637712991	0.0422848673715361	3114	tags=33%, list=17%, signal=27%	10814/7476/9699/6855/1141/1000/5865/6812/23413/3351/1142/6622/5582/57030/57555/140730/1759/8927/8499/815/9024/136/6804/9162/84446/1138/6860/10675/321/10497/783/6853/112755/23557/23208/10755
GO:0014047	BP	GO:0014047	glutamate secretion	43	0.45021705145102	1.45505171284649	0.0402930402930403	0.239902298420304	0.205392008132933	2367	tags=37%, list=13%, signal=32%	6812/6511/6622/11255/6616/4923/57030/6507/885/8499/27165/6804/134/6860/6506/10497
GO:1900271	BP	GO:1900271	regulation of long-term synaptic potentiation	43	0.449899076612413	1.45402405333855	0.0402930402930403	0.239902298420304	0.205392008132933	2691	tags=28%, list=15%, signal=24%	10590/794/5649/4311/23237/5621/134/152404/114/1524/2048/10858
GO:0048483	BP	GO:0048483	autonomic nervous system development	45	0.449808008573887	1.46316428772058	0.0403669724770642	0.239902298420304	0.205392008132933	2251	tags=33%, list=12%, signal=29%	3211/6899/3212/10371/401/3642/8828/8626/1909/390992/2335/6664/91584/5979/4914
GO:2000649	BP	GO:2000649	regulation of sodium ion transmembrane transporter activity	51	0.449313840077797	1.4830208278728	0.029520295202952	0.209768751125149	0.179593214908046	1376	tags=22%, list=8%, signal=20%	53828/486/5348/55800/53822/6327/6324/81831/2257/53826/81832
GO:0099060	CC	GO:0099060	integral component of postsynaptic specialization membrane	72	0.449264085350761	1.56669764659677	0.0108695652173913	0.120780799457228	0.10340630793357	2394	tags=38%, list=13%, signal=33%	1145/1141/2902/1949/1000/2890/152/254263/1008/10369/2561/2558/57555/57622/3751/27092/2903/1140/81832/9127/57497/57689/1144/53616/22986/5802/3361
GO:0055010	BP	GO:0055010	ventricular cardiac muscle tissue morphogenesis	48	0.449201119592265	1.4805559895201	0.0328467153284672	0.217409126631876	0.186134511421458	3147	tags=38%, list=17%, signal=31%	4634/7049/5629/4624/9241/4036/2263/1482/7134/6256/7042/7040/1301/7137/7139/4633/2022/23414
GO:0005201	MF	GO:0005201	extracellular matrix structural constituent	161	0.449041805720445	1.75895608650568	0.00163934426229508	0.049389637712991	0.0422848673715361	3352	tags=46%, list=18%, signal=38%	1893/7448/5553/1311/22915/4237/2199/1805/84467/2266/5118/81578/256076/26254/2244/258/22798/1300/8076/2243/8406/6779/115908/169044/1291/3371/22795/1307/2192/2335/3908/7148/266/7045/9370/1277/7784/1634/165/284217/1299/80144/7980/1296/4240/7058/1292/131873/10516/10418/1301/150356/6678/2202/157869/4060/30008/1293/3913/633/64856/1278/4148/7059/80781/7373/7057/50509/7837/1281/1303/4239/1289/10631
GO:1902803	BP	GO:1902803	regulation of synaptic vesicle transport	80	0.448755616337515	1.59559701958291	0.00540540540540541	0.0773688261125447	0.0662392093230496	2737	tags=32%, list=15%, signal=28%	10814/7476/9699/6855/1141/6812/23413/3351/1142/254263/5582/140730/8499/815/136/6804/9162/1138/6860/10675/321/10497/783/65018/6853/112755
GO:0044391	CC	GO:0044391	ribosomal subunit	184	0.448689468273185	1.77602244137174	0.00165016501650165	0.049389637712991	0.0422848673715361	6666	tags=59%, list=37%, signal=38%	3039/3040/116832/64979/140801/51073/6218/6147/6234/64975/6123/51116/6142/6171/25873/6155/64951/51258/6209/64981/6159/124995/6229/6168/11224/6136/64976/6194/7311/9553/4736/6154/6165/6192/3921/6161/6128/6134/6143/55168/64963/6135/128308/6137/10884/6130/54148/6208/26589/6169/51121/9045/6183/740/6175/200916/63931/64965/6176/29088/6235/6210/92259/51065/84545/6122/219927/6204/6206/9349/115416/6228/6124…
GO:0097120	BP	GO:0097120	receptor localization to synapse	54	0.448295844455643	1.49857918204951	0.0273722627737226	0.205352050396365	0.175811862924423	2883	tags=33%, list=16%, signal=28%	5649/1742/254263/10369/1627/6616/27092/2239/3800/81832/80852/1740/3798/53616/56899/57576/112755/27091
GO:0042220	BP	GO:0042220	response to cocaine	53	0.446587235345929	1.48769307503806	0.031021897810219	0.213917563726862	0.183145214856541	1308	tags=21%, list=7%, signal=19%	1141/221935/5999/6531/4988/1394/3351/6622/1392/27092/3359
GO:0031102	BP	GO:0031102	neuron projection regeneration	55	0.446300592370981	1.49498754136342	0.0294117647058824	0.209768751125149	0.179593214908046	5090	tags=51%, list=28%, signal=37%	11202/4099/4916/3371/146760/5396/2348/133/349667/7070/5802/4747/3913/22876/3725/2043/4548/8408/83700/3082/1605/706/4131/9315/2281/65078/1495/5764
GO:0008227	MF	GO:0008227	G protein-coupled amine receptor activity	56	0.446216678936717	1.49453539259264	0.0260707635009311	0.201253650592843	0.172303023820672	3087	tags=32%, list=17%, signal=27%	1132/155/146/3354/26539/152/3351/11255/151/3363/3360/134864/3357/3274/3361/147/9038/3269
GO:0007189	BP	GO:0007189	adenylate cyclase-activating G protein-coupled receptor signaling pathway	114	0.44612582113902	1.67897561243711	0.00170068027210884	0.049389637712991	0.0422848673715361	3156	tags=37%, list=17%, signal=31%	114131/27201/155/146/8811/333/5196/4988/5745/152/1394/2827/2587/6754/10267/2740/4842/4987/151/5731/2642/2852/1113/136/4159/23432/133/5737/57561/114/8698/5144/4831/19/122042/5744/10266/147/799/493/3375/6014
GO:0045104	BP	GO:0045104	intermediate filament cytoskeleton organization	49	0.446060157305531	1.46403037294236	0.0347985347985348	0.224587220433142	0.192280026116884	2472	tags=33%, list=14%, signal=28%	286887/3861/3872/5630/5317/3868/4741/9118/2670/3850/147183/3849/10763/4747/4744/645027
GO:0098754	BP	GO:0098754	detoxification	121	0.444269769890392	1.68825007323654	0.00167224080267559	0.049389637712991	0.0422848673715361	3179	tags=34%, list=17%, signal=28%	3043/3039/3240/4489/3042/4496/3040/645745/4499/4502/84203/4501/655/4353/3049/213/4493/53905/6280/2882/4494/2876/2878/493869/7124/10516/4490/2947/4257/241/2944/114112/4495/3050/27244/55937/7295/9104/64359/3047/7837
GO:0016339	BP	GO:0016339	calcium-dependent cell-cell adhesion via plasma membrane cell adhesion molecules	48	0.443740383801436	1.46255753686789	0.0346715328467153	0.22393669552168	0.191723080148523	3749	tags=40%, list=21%, signal=32%	1014/1000/1006/1007/60437/1008/1016/1004/56122/6403/1012/53827/64403/1001/1003/28513/8642/5098/56132
GO:2000300	BP	GO:2000300	regulation of synaptic vesicle exocytosis	76	0.443623826876103	1.56905275763254	0.00716845878136201	0.0918629527300874	0.0786483350034317	2737	tags=32%, list=15%, signal=27%	10814/7476/9699/6855/1141/6812/23413/3351/1142/5582/140730/8499/815/136/6804/9162/1138/6860/10675/321/10497/783/6853/112755
GO:0099529	MF	GO:0099529	neurotransmitter receptor activity involved in regulation of postsynaptic membrane potential	50	0.443482658429562	1.45350817993847	0.0315985130111524	0.214877147742756	0.183966761333147	1948	tags=36%, list=11%, signal=32%	2566/1145/1141/2902/2890/1135/2900/1143/1142/2550/2561/2558/1140/2898/2560/1144/2567/1138
GO:0060359	BP	GO:0060359	response to ammonium ion	128	0.443184724322959	1.70552155544486	0.00163132137030995	0.049389637712991	0.0422848673715361	3197	tags=29%, list=18%, signal=24%	1132/2566/116372/1141/2902/221935/5999/6531/3747/445/4988/1394/2731/3351/2354/6622/11255/1392/5582/2561/27092/3359/4062/2560/84557/114/6569/6818/6870/6529/6001/493/100463289/18/5020/3269/5309
GO:0045778	BP	GO:0045778	positive regulation of ossification	81	0.443134810834444	1.58038630603541	0.00537634408602151	0.0773415155135585	0.0662158273929638	3383	tags=40%, list=19%, signal=32%	6423/655/3569/8326/652/7043/9365/116039/8626/115908/56975/9260/3611/6664/4488/54361/7477/7042/4057/4880/7040/4745/2737/93/2824/3727/1051/7704/5020/654/5587/23051
GO:0003341	BP	GO:0003341	cilium movement	62	0.442899052648971	1.51672930845867	0.0235507246376812	0.192389958347405	0.164714386438911	2673	tags=34%, list=15%, signal=29%	83853/93233/83659/1767/388389/23639/115948/200373/146279/25911/79740/117144/150483/89876/200162/80217/92749/27285/144406/55036/79819
GO:0050806	BP	GO:0050806	positive regulation of synaptic transmission	166	0.442848606263341	1.73815775825218	0.00162866449511401	0.049389637712991	0.0422848673715361	3684	tags=42%, list=20%, signal=33%	10590/7476/56729/9699/794/1141/2902/5999/5865/25769/10769/7101/6812/5649/1394/1742/4311/23237/5621/6622/10369/6616/1392/4923/6507/57555/140730/27092/2903/2852/81832/2898/6804/134/3908/4355/4776/152404/6285/114/23316/3814/1524/10636/6543/4914/7124/10497/23025/783/2048/10458/65018/784/10858/112755/27091/1395/18/5020/9746/348/6347/11170/50944/9783/4920/5743/54434
GO:0048645	BP	GO:0048645	animal organ formation	60	0.442837740177008	1.51198458960926	0.0200364298724954	0.175852796312133	0.1505561189208	3102	tags=38%, list=17%, signal=32%	4909/89780/367/655/652/2138/2253/9241/8626/2736/4036/6604/2263/2246/2348/6910/3207/5076/7849/2737/23213/7048/64321
GO:0008146	MF	GO:0008146	sulfotransferase activity	52	0.442810345245592	1.46747534680067	0.0386029411764706	0.234254348958413	0.200556524315354	2077	tags=33%, list=11%, signal=29%	6822/9951/83539/222537/51363/9514/6820/89792/23302/64711/25830/9469/266722/92126/8534/8460/6818
GO:0010518	BP	GO:0010518	positive regulation of phospholipase activity	58	0.442589012845274	1.49545900290452	0.0223463687150838	0.18702225335004	0.160118833517019	2459	tags=26%, list=13%, signal=22%	56923/5319/4909/117/3208/5322/4916/185/1909/2263/3357/3815/8698/553/4908
GO:0006027	BP	GO:0006027	glycosaminoglycan catabolic process	60	0.442344617953405	1.51030091828851	0.0200364298724954	0.175852796312133	0.1505561189208	3191	tags=33%, list=17%, signal=28%	10894/57214/2817/114771/8993/2719/60495/2239/57115/55576/1634/10675/7040/4060/8692/960/3373/633/8372/6383
GO:0048306	MF	GO:0048306	calcium-dependent protein binding	58	0.442255623505047	1.49433251743867	0.0223463687150838	0.18702225335004	0.160118833517019	2857	tags=33%, list=16%, signal=28%	10814/301/7140/90019/5881/7436/7125/4153/6616/6804/2054/7134/6285/6275/5648/6403/6853/7137/6282
GO:0007612	BP	GO:0007612	learning	141	0.442082254360202	1.70803549146378	0.00169204737732657	0.049389637712991	0.0422848673715361	2270	tags=26%, list=12%, signal=23%	2019/7054/1141/2902/25769/23542/5649/1394/65009/1742/4885/23237/57338/6616/4987/1392/4923/2558/57468/41/8061/2903/5896/81832/7122/885/10882/9162/3815/84446/9379/3274/10636/22986/6543/164312
GO:0043062	BP	GO:0043062	extracellular structure organization	409	0.442048321012644	1.92866891522288	0.00145348837209302	0.049389637712991	0.0422848673715361	3352	tags=39%, list=18%, signal=33%	5650/25818/5320/7276/3249/5054/1511/4322/3036/89780/7448/6423/1991/5644/1311/4237/54507/25975/2199/655/1805/7101/3569/2264/4353/8038/2266/4326/213/2191/1215/1758/285590/4325/338/30814/2244/22798/3990/1300/60495/8076/4317/2243/4313/5806/118856/133584/164656/84171/56999/64066/3037/4015/3679/4327/169044/9806/1291/4018/5654/185/8510/6624/3371/3817/22795/3384/1307/9622/3674/2192/2335/3908/7148/7087/70…
GO:0045214	BP	GO:0045214	sarcomere organization	51	0.441594843771027	1.45754324122372	0.033210332103321	0.21908496240473	0.187569275810769	2084	tags=24%, list=11%, signal=21%	7138/27063/10753/7140/127294/4604/5629/4624/23363/84033/1482/7273
GO:0098936	CC	GO:0098936	intrinsic component of postsynaptic membrane	120	0.441235224756006	1.67226826921443	0.00168634064080944	0.049389637712991	0.0422848673715361	2211	tags=33%, list=12%, signal=29%	1145/1141/2902/1949/1000/2890/6531/2900/80863/3746/4988/152/1007/4916/254263/1008/10369/8828/2561/2558/57555/57622/3751/53826/27092/2903/23767/3359/1140/81832/1272/9127/134/57497/57689/1144/53616/22986/10675/5802
GO:0021953	BP	GO:0021953	central nervous system neuron differentiation	183	0.441230707089114	1.74606917279315	0.00165562913907285	0.049389637712991	0.0422848673715361	1899	tags=26%, list=10%, signal=23%	85442/84504/4825/7476/4137/10660/58524/89780/1141/6423/340719/6422/8022/5881/6695/6324/7471/7101/10371/401/7484/1745/26468/3226/5629/23017/9201/57731/8828/2253/167826/10215/3952/1746/79600/4929/1749/120237/55079/6656/2736/64211/2263/113246/2560/91584/121643
GO:0030282	BP	GO:0030282	bone mineralization	108	0.44091391526327	1.64531829705664	0.00341296928327645	0.0611164753424168	0.0523247825604135	3302	tags=36%, list=18%, signal=30%	1893/4322/7291/1311/433/197/655/5745/8326/652/7043/2719/387733/6779/3952/9365/116039/4015/2697/56975/2263/3381/26585/54361/4057/246/7040/7481/1901/4745/5744/93/1278/2824/79176/9350/654/7071/5552
GO:0009913	BP	GO:0009913	epidermal cell differentiation	352	0.440725129529928	1.88870072753007	0.00150602409638554	0.049389637712991	0.0422848673715361	2023	tags=21%, list=11%, signal=19%	25818/6698/6703/26085/3853/6707/3851/286887/6700/5275/6699/3854/8796/6705/3861/3887/126638/3872/3713/8456/43849/388697/3852/360/353135/301/9333/5317/6278/7401/3848/3860/192666/6704/3892/85285/643414/2312/204219/7053/163778/2069/3868/652/6820/404203/83896/574414/353134/196374/25984/3888/3855/130120/1830/135228/8626/5459/23254/3850/387273/147183/43847/8688/4488/54206/1515/643394/1513/63036/84518/83…
GO:0002028	BP	GO:0002028	regulation of sodium ion transport	84	0.440097206098073	1.56971287480936	0.0036101083032491	0.062686610961537	0.053669051914962	2214	tags=26%, list=12%, signal=23%	53828/486/128414/5348/55800/51297/53822/6327/6324/81831/57731/4842/2257/53826/6331/81832/1272/1482/79570/6640/2040/7040
GO:0050905	BP	GO:0050905	neuromuscular process	104	0.439901400294338	1.63164463100684	0.00518134715025907	0.076073215462137	0.0651299741260635	3055	tags=29%, list=17%, signal=24%	84504/57152/2902/1311/7401/2173/6531/5881/8013/3226/1742/57338/7345/1496/2257/6507/57555/2903/5459/4628/5458/124590/1144/4747/3236/23543/8506/9543/2636/65217
GO:0008542	BP	GO:0008542	visual learning	47	0.439798606544248	1.43580887643458	0.0388888888888889	0.235343877872207	0.201489322929609	2270	tags=26%, list=12%, signal=22%	1141/2902/1394/65009/2903/5896/81832/885/3815/3274/10636/164312
GO:0032589	CC	GO:0032589	neuron projection membrane	55	0.4397847819184	1.47316132016854	0.0349264705882353	0.225242785793563	0.19284128745838	2313	tags=35%, list=13%, signal=30%	4137/2566/90249/2890/3747/3746/4988/3208/2558/2852/23710/134/8910/5064/4355/7070/2567/6870/6506
GO:0030017	CC	GO:0030017	sarcomere	202	0.43953147281635	1.76622532149546	0.00163398692810458	0.049389637712991	0.0422848673715361	3910	tags=41%, list=21%, signal=32%	4634/7138/92235/27063/118461/26287/55800/10529/7140/1410/127294/4604/113146/8789/7125/8572/131377/4624/23363/4842/4313/9531/6261/6331/6521/779/91156/81493/4619/775/4620/9260/84033/3611/2274/29780/8852/7111/3315/6334/4703/137735/9124/7134/7273/22954/7169/70/22927/2318/27295/2275/10979/58/9759/10398/7137/7139/6717/9457/4633/493/202333/6513/79933/114907/129446/5142/7136/667/6607/55742/115557/339855/…
GO:0043949	BP	GO:0043949	regulation of cAMP-mediated signaling	48	0.439483536382842	1.44852707107611	0.0364963503649635	0.22647880455237	0.193899503142985	3325	tags=42%, list=18%, signal=34%	333/117/6343/4988/1394/6754/81285/4842/4987/1392/23551/57561/5144/122042/10846/493/5138/5141/5578/5139
GO:0021549	BP	GO:0021549	cerebellum development	96	0.439366008493168	1.62236316340675	0.00340136054421769	0.0611164753424168	0.0523247825604135	3056	tags=27%, list=17%, signal=23%	85442/2019/7476/8941/6751/340719/3746/7471/5629/23017/4760/6331/1152/2736/1272/64211/4628/5802/28514/6753/57626/22891/2636/6608/2637/18
GO:0017158	BP	GO:0017158	regulation of calcium ion-dependent exocytosis	108	0.439203866285716	1.63893706304648	0.00341296928327645	0.0611164753424168	0.0523247825604135	3194	tags=35%, list=17%, signal=29%	10814/7476/9699/9066/8941/6855/1141/8913/84258/90019/6812/23413/3351/1142/5582/8911/140730/6861/8499/815/136/6804/9162/1138/7784/6860/10675/321/10497/783/51760/6853/112755/8372/23557/23208/10755/83849
GO:0003151	BP	GO:0003151	outflow tract morphogenesis	76	0.438891595697965	1.55231533297234	0.00716845878136201	0.0918629527300874	0.0786483350034317	3365	tags=38%, list=18%, signal=31%	6423/7291/6899/655/7049/652/2138/8828/2253/6261/9241/7122/4036/2263/3611/6664/2348/10512/1482/4488/7042/7481/7048/23129/2022/64321/23414/3725/2535
GO:0051952	BP	GO:0051952	regulation of amine transport	93	0.437833216062932	1.60618257219281	0.00341880341880342	0.0611164753424168	0.0523247825604135	3194	tags=38%, list=17%, signal=31%	9066/1141/5999/5865/84258/90019/6812/152/1394/3351/6622/11255/1392/4923/151/3952/6623/6387/6861/885/1113/6804/134/9607/6860/9900/51760/65018/6529/3737/2865/18/5020/23208/83849
GO:0035418	BP	GO:0035418	protein localization to synapse	62	0.435493252937626	1.49136778779705	0.0253623188405797	0.198606385154608	0.170036571318965	2737	tags=32%, list=15%, signal=28%	7476/4137/2902/1742/6616/57555/8927/2239/2903/3800/80852/3315/1740/9379/3798/53616/4868/4130/10458/112755
GO:0045334	CC	GO:0045334	clathrin-coated endocytic vesicle	61	0.435411439370358	1.49034323359599	0.0236363636363636	0.192389958347405	0.164714386438911	3643	tags=36%, list=20%, signal=29%	729238/6439/57214/653509/6441/6572/338/3120/50489/3113/6440/253970/3118/22905/3119/22876/23149/348/2535/4920/3115/1211
GO:0006614	BP	GO:0006614	SRP-dependent cotranslational protein targeting to membrane	94	0.435208658967778	1.5978149433244	0.00341880341880342	0.0611164753424168	0.0523247825604135	6274	tags=59%, list=34%, signal=39%	6218/6147/6234/6142/6171/25873/6155/6209/6159/6229/6168/11224/6136/6194/7311/4736/6154/6165/6192/3921/6161/6128/6134/6143/6135/6137/6130/6208/6169/133022/9045/6175/6176/6235/6210/6122/10952/6204/6206/9349/6228/6124/6187/6217/6232/6224/6173/6133/6233/6138/6201/6160/6144/6231/6230
GO:1901681	MF	GO:1901681	sulfur compound binding	234	0.435171927159658	1.7880840982818	0.0016025641025641	0.049389637712991	0.0422848673715361	3545	tags=38%, list=19%, signal=31%	350/1511/7448/5553/1991/1311/6585/6354/333/5196/222537/566/56341/4753/6422/9982/655/51363/7049/5228/2264/51156/4353/5118/5104/3273/652/9536/5322/338/89792/3827/3990/8828/60495/56925/33/654429/4018/6368/146760/6586/170689/2263/2335/64100/2246/7148/59271/26577/116519/9508/4316/151887/400668/6818/10994/4057/10468/5802/6403/7058/5197/83716/1301/2947/4745/4257/2944/9510/64388/79625/343637/6355/80142/7…
GO:0015934	CC	GO:0015934	large ribosomal subunit	117	0.435003982084353	1.64601122319164	0.0016750418760469	0.049389637712991	0.0422848673715361	6860	tags=62%, list=38%, signal=39%	116832/64979/140801/51073/6147/64975/6123/6142/6171/25873/6155/51258/64981/6159/124995/6168/11224/6136/64976/7311/9553/4736/6154/6165/6161/6128/6134/6143/55168/6135/128308/6137/10884/6130/54148/26589/6169/51121/9045/740/6175/200916/6176/29088/84545/6122/219927/9349/115416/6124/79590/116541/6166/54534/51264/65003/6173/6133/6138/6160/122704/6144/65005/51069/84311/84769/10573/6146/51253/6167/29093/5…
GO:0048260	BP	GO:0048260	positive regulation of receptor-mediated endocytosis	49	0.434206499357372	1.42512504821799	0.0421245421245421	0.244822637400991	0.209604549282361	1870	tags=18%, list=10%, signal=17%	5054/89780/7448/8862/7018/6366/718/116519/26585
GO:0007269	BP	GO:0007269	neurotransmitter secretion	165	0.434029532258414	1.69894310951349	0.00164203612479475	0.049389637712991	0.0422848673715361	2737	tags=29%, list=15%, signal=25%	10814/7476/9699/9066/6855/1141/774/8224/90019/9381/1143/1103/6812/6572/23413/2572/3351/1142/6622/60482/11255/6616/5582/140730/41/6623/6582/2852/6861/8499/815/136/6804/2054/9162/84446/1138/9379/6860/10675/321/10497/9900/23025/783/51760/6853/112755
GO:0099643	BP	GO:0099643	signal release from synapse	166	0.433904508863354	1.70305264091304	0.00162866449511401	0.049389637712991	0.0422848673715361	2737	tags=29%, list=15%, signal=25%	10814/7476/9699/9066/6855/1141/774/8224/90019/9381/1143/1103/6812/6572/23413/2572/3351/1142/6622/60482/11255/6616/5582/140730/41/6623/6582/2852/6861/8499/815/136/6804/2054/9162/84446/1138/9379/6860/10675/321/10497/9900/23025/783/51760/6853/112755
GO:0019199	MF	GO:0019199	transmembrane receptor protein kinase activity	78	0.433809373721807	1.53304117609745	0.00720720720720721	0.0920561817422804	0.078813767744615	2978	tags=33%, list=16%, signal=28%	1949/5157/7049/3645/2264/3480/2044/4916/8828/285220/2046/269/2263/6098/3815/558/5979/1944/4914/130399/2202/2048/93/2051/2066/7048
GO:0090303	BP	GO:0090303	positive regulation of wound healing	52	0.433682009914949	1.43722400511709	0.0404411764705882	0.239902298420304	0.205392008132933	2312	tags=29%, list=13%, signal=25%	350/6665/5054/301/7448/3273/130120/53905/7056/10630/5345/2155/2161/6403/23189
GO:0007611	BP	GO:0007611	learning or memory	250	0.433667000136042	1.79756896661642	0.00156985871271586	0.049389637712991	0.0422848673715361	2270	tags=25%, list=12%, signal=22%	11202/2019/7054/4137/4909/8811/1141/2902/2890/25769/10769/23542/8326/7436/5649/1394/65009/1742/4311/4885/23237/5621/3776/57338/2740/6616/4987/1392/5582/4923/57030/2334/2558/57468/41/5176/8061/2903/5896/81832/7122/885/2925/25946/3678/10882/9162/3815/84446/4776/6285/9379/114/23316/3274/6860/1524/10636/22986/6543/4914/164312
GO:0030500	BP	GO:0030500	regulation of bone mineralization	70	0.433461543913553	1.50285617054006	0.0182815356489945	0.168699483931596	0.144431820803128	2798	tags=31%, list=15%, signal=27%	1893/7291/1311/197/655/8326/652/7043/387733/6779/9365/116039/2697/56975/26585/54361/4057/7040/1901/4745/93/2824
GO:0055008	BP	GO:0055008	cardiac muscle tissue morphogenesis	68	0.433261993542794	1.50156097384531	0.0196078431372549	0.175443999589365	0.150206128193906	3205	tags=38%, list=18%, signal=32%	4634/27063/127294/7049/4604/5629/4624/23363/9241/4036/2263/1482/7134/6256/7042/7273/7040/1901/70/1301/7137/7139/4633/2022/23414/129446
GO:0009953	BP	GO:0009953	dorsal/ventral pattern formation	90	0.432820636996612	1.57197549380634	0.00523560209424084	0.076606540916589	0.0655865799476817	3014	tags=38%, list=17%, signal=32%	4010/2019/84504/4825/7476/58524/89780/57453/6422/8022/3212/4188/652/2253/79600/9241/120237/6656/2736/23432/26585/121643/7289/7080/3207/4681/2737/64388/4821/7479/344022/79176/6608/9350
GO:0050918	BP	GO:0050918	positive chemotaxis	66	0.432788352749859	1.49442292202589	0.0213903743315508	0.182196162046908	0.155986982381326	3295	tags=36%, list=18%, signal=30%	64221/566/1673/5228/2358/652/5365/4916/7857/2253/3576/6387/6376/285/2155/5155/1012/1901/4908/4282/6360/7424/6352/2252
GO:0004601	MF	GO:0004601	peroxidase activity	51	0.432637796954956	1.42797930216908	0.0387453874538745	0.234808039569757	0.201030565736788	3179	tags=31%, list=17%, signal=26%	3043/3039/3042/3040/4353/3049/53905/2882/2876/2878/493869/4257/241/3050/3047/7837
GO:0005788	CC	GO:0005788	endoplasmic reticulum lumen	301	0.432511039718103	1.83776909261435	0.00151515151515152	0.049389637712991	0.0422848673715361	3337	tags=36%, list=18%, signal=30%	10232/54905/7476/1114/136227/5265/7425/89780/7448/1000/2326/10272/80341/54507/197/340075/7475/29106/55214/7471/3569/51156/2266/213/81578/652/5959/51148/1758/9210/7018/338/2719/11098/147111/3827/258/7857/3990/1300/3487/54587/51738/2243/416/174/2882/10098/718/169044/1291/10345/3371/56975/1307/246778/2335/116519/1277/3956/57642/493869/54361/11173/10491/7477/1299/2159/1356/1296/57333/2155/4240/5155/5…
GO:0048663	BP	GO:0048663	neuron fate commitment	64	0.432236607847693	1.48027964419931	0.0273224043715847	0.20533856231767	0.175800315125227	2675	tags=45%, list=15%, signal=39%	84504/4825/10660/58524/8022/7471/1745/3226/652/4916/2138/167826/10215/1746/120237/25925/55079/6656/2736/5396/121643/116448/30012/7080/28514/3236/5454/2737/4821
GO:0098948	CC	GO:0098948	intrinsic component of postsynaptic specialization membrane	75	0.431774950900381	1.52906175870036	0.0087719298245614	0.10512782657907	0.0900050376920377	2394	tags=36%, list=13%, signal=31%	1145/1141/2902/1949/1000/2890/152/254263/1008/10369/2561/2558/57555/57622/3751/27092/2903/1140/81832/9127/57497/57689/1144/53616/22986/5802/3361
GO:0019933	BP	GO:0019933	cAMP-mediated signaling	161	0.431358388581698	1.6896878050001	0.00163934426229508	0.049389637712991	0.0422848673715361	3325	tags=35%, list=18%, signal=29%	114131/9699/1672/27201/155/146/8811/333/5196/117/6343/4988/5745/152/1394/2827/2587/6754/10267/2044/2740/81285/4842/4987/1392/151/5731/2642/23551/2852/1113/136/4159/23432/133/5737/57561/114/8698/5144/4831/19/3361/122042/5744/10266/10846/147/799/493/5138/3375/6014/4724/5141/5578/5139
GO:0046686	BP	GO:0046686	response to cadmium ion	61	0.430645674117354	1.47403078666535	0.0309090909090909	0.213687849367461	0.182948545237763	2678	tags=26%, list=15%, signal=22%	4489/4496/645745/4499/4502/4501/4493/5621/4494/3162/3815/6569/4318/4490/6678/4495
GO:0006898	BP	GO:0006898	receptor-mediated endocytosis	246	0.430592844832517	1.78068318492365	0.00158478605388273	0.049389637712991	0.0422848673715361	2460	tags=25%, list=13%, signal=22%	3043/3039/3240/5054/3040/89780/7448/50632/2890/8862/6457/3577/117156/57007/6441/7436/213/10267/2358/3208/1742/3351/7018/23237/338/6622/432/10369/78989/6616/858/143458/3576/50489/6366/27092/1759/857/4360/81035/718/55576/4036/9260/2348/133/116519/3357/9332/26585/3579/11031/2350/3250/5648/929/28514/10808/6678/4908/4734
GO:0018958	BP	GO:0018958	phenol-containing compound metabolic process	100	0.430554432724397	1.59508551958448	0.00338409475465313	0.0611164753424168	0.0523247825604135	3153	tags=34%, list=17%, signal=28%	6620/3249/4948/7054/5053/1141/4129/5409/6528/6531/1610/6622/3642/283652/121278/53905/4929/2903/2304/7042/4435/6818/6870/1735/7299/4881/7849/1428/10404/1001/1644/18/10755/51151
GO:0070527	BP	GO:0070527	platelet aggregation	59	0.430390630320295	1.46150491968709	0.0274223034734918	0.205366856425055	0.175824539084614	2697	tags=29%, list=15%, signal=25%	3043/89780/1311/6812/2266/10077/2244/2243/4352/375033/3674/3611/3315/10630/84959/9158/10398
GO:0048704	BP	GO:0048704	embryonic skeletal system morphogenesis	93	0.43023652718458	1.57831426792732	0.00341880341880342	0.0611164753424168	0.0523247825604135	2817	tags=35%, list=15%, signal=30%	3211/7291/57453/6899/3212/655/7484/4188/652/7043/4325/2138/3217/1746/9241/116039/3216/2263/3232/5396/6664/3218/3215/3235/7289/3207/3221/3236/1301/2737/3202/3373/3201
GO:0010466	BP	GO:0010466	negative regulation of peptidase activity	242	0.429172148875913	1.77576120585317	0.00157977883096367	0.049389637712991	0.0422848673715361	2595	tags=29%, list=14%, signal=25%	5275/5055/50859/866/84651/144568/653145/12/1474/89778/1893/5054/5265/7078/7448/6317/6423/51050/728113/153218/197/1410/8530/6695/51156/5267/284293/5104/145264/3273/646424/404203/221476/2719/6622/280664/3827/135228/5176/56925/718/408187/5896/9806/4018/89777/8710/2876/5918/1473/140832/643394/10406/5627/26998/128821/7980/5345/4057/3697/4318/727/7077/58189/5076/79444/1293/4804/960
GO:0050886	BP	GO:0050886	endocrine process	81	0.428762148189817	1.52912795604917	0.0125448028673835	0.13139887130753	0.112496954893577	2409	tags=35%, list=13%, signal=30%	56729/1511/338442/1907/8862/1394/2587/1215/4311/81285/51738/1392/2028/3952/3625/185/5443/3623/91608/1407/554/1359/3814/5345/553/26056/114899/1066
GO:0097755	BP	GO:0097755	positive regulation of blood vessel diameter	56	0.428754559473982	1.43604866002825	0.0391061452513966	0.236095638488811	0.202132941701486	2154	tags=23%, list=12%, signal=21%	155/8862/3827/4842/3952/2852/2697/2876/136/134/133/3162/4880
GO:0035580	CC	GO:0035580	specific granule lumen	62	0.42858515017529	1.46771065450039	0.0307971014492754	0.213537158577949	0.182819531534815	1041	tags=16%, list=6%, signal=15%	3240/56729/2352/1991/1669/820/8993/671/4317/5806
GO:0098960	MF	GO:0098960	postsynaptic neurotransmitter receptor activity	52	0.428468219140587	1.41994548055934	0.0404411764705882	0.239902298420304	0.205392008132933	1948	tags=35%, list=11%, signal=31%	2566/1145/1141/2902/2890/1135/2900/1143/1142/2550/2561/2558/1140/2898/2560/1144/2567/1138
GO:0016684	MF	GO:0016684	oxidoreductase activity, acting on peroxide as acceptor	55	0.428374157438166	1.43493878197628	0.0404411764705882	0.239902298420304	0.205392008132933	3179	tags=31%, list=17%, signal=26%	3043/3039/3042/3040/4353/3049/53905/2882/2876/2878/493869/4257/241/3050/27244/3047/7837
GO:0042136	BP	GO:0042136	neurotransmitter biosynthetic process	96	0.427945082895466	1.58019128705868	0.00340136054421769	0.0611164753424168	0.0523247825604135	3107	tags=30%, list=17%, signal=25%	3043/7054/5053/6542/6531/445/1103/2572/60482/4317/4842/5806/121278/6507/857/6582/3586/1806/57539/1524/1545/7124/384/493/100528032/1644/18/3383/9104
GO:2001257	BP	GO:2001257	regulation of cation channel activity	164	0.42724655559527	1.67076304832198	0.00165289256198347	0.049389637712991	0.0422848673715361	2672	tags=29%, list=15%, signal=25%	126755/3755/8811/2902/6769/2890/3747/3746/4988/23542/6324/6236/5649/1394/81831/3208/1742/23237/342667/57338/254263/10369/4842/2257/4987/1392/4923/57555/644139/27092/857/2891/2903/81832/10345/149111/1740/440699/2040/5144/2669/4318/4747/2892/783/2048/65018/784
GO:0031674	CC	GO:0031674	I band	142	0.426796065155306	1.6473520658025	0.00169779286926995	0.049389637712991	0.0422848673715361	3910	tags=42%, list=21%, signal=33%	4634/27063/118461/26287/55800/10529/1410/127294/4604/113146/8789/8572/131377/4624/23363/4842/9531/6261/6331/6521/779/91156/81493/775/9260/84033/2274/29780/8852/3315/6334/4703/9124/7273/70/2318/27295/2275/10979/9759/10398/6717/9457/493/6513/79933/114907/129446/5142/667/6607/55742/339855/8470/10539/87/57158/9722/6262
GO:0050890	BP	GO:0050890	cognition	286	0.426613786050288	1.80217002953966	0.00152905198776758	0.049389637712991	0.0422848673715361	2318	tags=25%, list=13%, signal=22%	11202/2019/7054/4137/4909/8811/1141/2902/2890/25769/10769/23542/8326/7436/5649/1394/65009/1742/4311/4885/23237/5621/3776/57338/28983/11255/2740/353134/6616/4987/1392/5582/4923/57030/2334/2558/57468/41/5176/8061/2903/5896/81832/7122/885/2925/7991/6484/4248/134/25946/113246/3678/10882/9162/3815/84446/4776/6285/9379/114/23316/3274/6860/1524/10636/22986/6543/4914/164312/874/7124
GO:0042246	BP	GO:0042246	tissue regeneration	67	0.42638538330248	1.47157451699464	0.0213523131672598	0.18209133334754	0.155897233440966	3541	tags=30%, list=19%, signal=24%	5653/7476/7104/6665/301/8326/4815/2697/2876/116519/4814/4618/10404/2066/7048/59352/10413/6895/10631/607
GO:0005775	CC	GO:0005775	vacuolar lumen	166	0.426254617800133	1.67302721616683	0.00162866449511401	0.049389637712991	0.0422848673715361	2839	tags=23%, list=16%, signal=20%	5275/7276/56729/12/1511/388697/5657/6317/1991/6278/2817/566/2638/4353/671/6036/338/2719/2239/718/9374/1515/6948/1513/1634/400668/10675/8722/81567/1514/2992/4060/3373/1668/633/29952/80142/11240
GO:0003229	BP	GO:0003229	ventricular cardiac muscle tissue development	55	0.425798807892803	1.42631205023811	0.0422794117647059	0.244933948155533	0.209699847824946	3147	tags=36%, list=17%, signal=30%	4634/7049/5629/4624/56999/9241/4036/2263/1482/6910/7134/6256/7042/7040/1301/7137/7139/4633/2022/23414
GO:0004714	MF	GO:0004714	transmembrane receptor protein tyrosine kinase activity	62	0.425363305399024	1.45667729064414	0.0326086956521739	0.216980216136284	0.185767300316858	2636	tags=32%, list=14%, signal=28%	1949/5157/3645/2264/3480/2044/4916/8828/285220/2046/2263/6098/3815/558/5979/1944/4914/2202/2048/2051
GO:0021872	BP	GO:0021872	forebrain generation of neurons	66	0.424085301156338	1.46437118955598	0.0320855614973262	0.216113911885211	0.185025615176893	1591	tags=24%, list=9%, signal=22%	89780/5881/7101/10371/1745/26468/5629/8828/2253/1746/1749/55079/6656/9253/64211/2263
GO:0051851	BP	GO:0051851	modification by host of symbiont morphology or physiology	73	0.423944911981209	1.48692305181113	0.0178571428571429	0.166038395771802	0.142153533998216	3353	tags=26%, list=18%, signal=21%	3249/1511/1991/5196/566/6441/820/4153/5806/858/25827/4057/2040/6351/6355/358/6352/348/3725
GO:0048857	BP	GO:0048857	neural nucleus development	59	0.423875385324672	1.43938068662239	0.036563071297989	0.226698856400909	0.194087900216971	1443	tags=19%, list=8%, signal=17%	8941/3211/1141/4129/3747/3212/3746/401/10409/9118/1152
GO:0010811	BP	GO:0010811	positive regulation of cell-substrate adhesion	119	0.423609078077834	1.60332074284288	0.00337268128161889	0.0611164753424168	0.0523247825604135	2582	tags=28%, list=14%, signal=24%	136227/7448/22915/6422/25975/2199/5881/2266/3273/1758/2244/2243/133584/6366/3037/4653/9806/1307/402/3611/2335/6376/3678/7070/54361/129080/151887/4814/246/10675/1012/91663/79625
GO:0099056	CC	GO:0099056	integral component of presynaptic membrane	72	0.423447579968917	1.47666895402165	0.0199275362318841	0.17578145089125	0.150495036641211	3089	tags=38%, list=17%, signal=31%	9066/1141/1949/1000/6531/2900/3746/4988/6511/1007/3351/1008/2558/53826/3359/6804/134/114/5802/6506/2048/6529/3737/2066/493/57863/23208
GO:0030166	BP	GO:0030166	proteoglycan biosynthetic process	69	0.423202634206439	1.46523952765633	0.0218579234972678	0.184197195546502	0.157700164337186	3515	tags=32%, list=19%, signal=26%	9951/83539/222537/54360/51363/89792/64711/9469/266722/92126/2137/1634/10675/9955/633/166012/55790/3340/27087/337876/2134/113189
GO:0010951	BP	GO:0010951	negative regulation of endopeptidase activity	232	0.423040969786059	1.73654009822158	0.0016025641025641	0.049389637712991	0.0422848673715361	2595	tags=28%, list=14%, signal=24%	5275/5055/50859/866/84651/144568/653145/12/1474/89778/5054/5265/7078/7448/6317/6423/728113/153218/197/1410/8530/6695/51156/5267/284293/5104/145264/3273/646424/404203/6622/3827/135228/5176/56925/718/408187/5896/9806/4018/89777/8710/2876/5918/1473/140832/643394/10406/5627/26998/128821/7980/5345/4057/3697/4318/727/7077/58189/5076/79444/1293/4804/960
GO:0042476	BP	GO:0042476	odontogenesis	129	0.422914532940832	1.62453142759272	0.00329489291598023	0.0611164753424168	0.0523247825604135	2214	tags=28%, list=12%, signal=25%	25818/5054/80326/362/360/58524/7291/6899/7475/655/249/1745/652/7043/1758/54757/258/2253/1746/6331/116039/8626/5654/2736/3371/56975/9622/5083/2263/133/1277/4488/7042/6569/80320/7040
GO:0006026	BP	GO:0006026	aminoglycan catabolic process	64	0.42216225754257	1.44577804157138	0.0327868852459016	0.217181344516457	0.185939496090589	3191	tags=33%, list=17%, signal=27%	10894/57214/2817/114771/27159/8993/2719/60495/2239/57115/55576/1634/10675/7040/4060/8692/960/3373/633/8372/6383
GO:0046916	BP	GO:0046916	cellular transition metal ion homeostasis	104	0.421789971950664	1.5644672708142	0.00690846286701209	0.0891734368559189	0.0763457098516998	3080	tags=26%, list=17%, signal=22%	4489/4496/645745/4499/6279/51310/4502/4501/286133/212/4493/7018/5621/164656/6280/4494/3162/6556/475/1356/4057/169026/4490/4495/6717/23479/654
GO:0051588	BP	GO:0051588	regulation of neurotransmitter transport	136	0.421733791630944	1.6212624170264	0.00169491525423729	0.049389637712991	0.0422848673715361	3114	tags=33%, list=17%, signal=28%	10814/7476/9699/6855/1141/4129/5999/5865/8862/1143/6812/23413/3351/1142/6622/11255/4842/1392/5582/4923/140730/41/6623/2852/8499/815/136/6804/9162/1138/6860/10675/321/10497/9900/23025/783/6853/112755/2824/6529/23557/18/23208/10755
GO:0050795	BP	GO:0050795	regulation of behavior	71	0.421588596408535	1.46519801607231	0.0200364298724954	0.175852796312133	0.1505561189208	2291	tags=30%, list=13%, signal=26%	56729/1141/8013/5649/1394/5730/1742/3351/10022/51738/4987/1392/5896/2697/885/4159/134/3357/57561/85445/6870
GO:0050829	BP	GO:0050829	defense response to Gram-negative bacterium	84	0.421265166583211	1.50254386197357	0.0144404332129964	0.143647848434289	0.122983899062956	2213	tags=25%, list=12%, signal=22%	1672/5054/1511/5544/1991/6278/566/1673/1669/3569/820/5919/671/131375/84659/81623/1113/6556/3929/4057/6403
GO:0008344	BP	GO:0008344	adult locomotory behavior	76	0.420720230875051	1.48804504729784	0.0161290322580645	0.154163960453201	0.1319872532598	3244	tags=32%, list=18%, signal=26%	2019/4909/58524/2902/1949/6622/7345/57731/2257/4923/6623/4929/6387/7111/340990/3218/3235/53616/3236/5090/57626/2636/22876/10752
GO:0043462	BP	GO:0043462	regulation of ATPase activity	75	0.420441385831124	1.48892575520825	0.0192982456140351	0.173353139539077	0.148416041365722	2150	tags=20%, list=12%, signal=18%	4634/6588/496/7140/3306/3337/4624/1266/11080/9024/7134/169200/10126/7169/4057
GO:0097479	BP	GO:0097479	synaptic vesicle localization	159	0.420380887886768	1.6437831167928	0.00165562913907285	0.049389637712991	0.0422848673715361	2737	tags=28%, list=15%, signal=24%	10814/7476/9699/9066/6855/1141/1000/8224/90019/9381/6812/23413/8120/3351/1142/6622/254263/6616/5582/57555/140730/1759/3800/6861/8499/815/9024/136/6804/2054/9162/84446/1138/3798/6860/10675/321/10497/9900/23025/783/51760/65018/6853/112755
GO:0051702	BP	GO:0051702	interaction with symbiont	78	0.419916310634585	1.48394440902647	0.0198198198198198	0.17578145089125	0.150495036641211	3353	tags=27%, list=18%, signal=22%	3249/1511/1991/5196/566/6441/820/4153/5806/858/2876/25827/2335/4057/2040/6351/6355/358/6352/348/3725
GO:0042773	BP	GO:0042773	ATP synthesis coupled electron transport	83	0.418406891480714	1.49442414684834	0.0144927536231884	0.143833425911899	0.123142780953798	5436	tags=43%, list=30%, signal=31%	6622/4713/4702/65018/23479/1337/7385/1351/1340/4724/4728/29796/126328/55967/4726/10975/51079/4700/27089/6389/84701/374291/4695/4711/4708/4716/4723/1352/440567/54539/388753/4717/1329/4707/57017/9167
GO:0055076	BP	GO:0055076	transition metal ion homeostasis	125	0.417753343899655	1.5993054005203	0.00327332242225859	0.0611164753424168	0.0523247825604135	3080	tags=26%, list=17%, signal=22%	4489/4496/645745/4499/6279/51310/4502/4501/286133/212/4493/7018/5621/79689/164656/6280/4494/26872/6005/3162/6556/475/1356/4057/169026/341208/4490/8692/4495/261729/6717/23479/654
GO:0060350	BP	GO:0060350	endochondral bone morphogenesis	72	0.417564651871425	1.45615369383066	0.0199275362318841	0.17578145089125	0.150495036641211	3408	tags=42%, list=19%, signal=34%	4322/1311/249/6781/81578/652/4325/4153/1749/1291/51435/5916/1277/57642/4880/3207/1292/1293/64856/4148/7059/7048/871/7373/9350/654/55790/5447/1303/309
GO:0060415	BP	GO:0060415	muscle tissue morphogenesis	79	0.4172689401413	1.48205833504682	0.021505376344086	0.182435779189725	0.156192130253899	3365	tags=38%, list=18%, signal=31%	4634/27063/6899/127294/7049/4604/5629/4624/23363/9241/4036/2263/1482/7134/6256/7042/7273/7040/4618/1901/70/1301/7137/7139/4633/2022/23414/129446/1281/2535
GO:0008544	BP	GO:0008544	epidermis development	457	0.417232752298168	1.8278057751802	0.00147275405007364	0.049389637712991	0.0422848673715361	2039	tags=20%, list=11%, signal=18%	5650/25818/6698/6703/26085/3853/6707/3851/286887/6700/5275/6699/3854/8796/6705/79755/3861/3887/1474/126638/3872/1382/3713/4909/8456/43849/388697/80326/3852/360/388533/353135/301/9333/5317/6278/7401/3848/3860/2709/192666/6704/3892/85285/643414/51806/2312/204219/7053/163778/2069/3868/652/6820/404203/83896/6615/574414/353134/196374/25984/3888/3855/130120/1830/55504/135228/8626/5459/2304/23254/3850/3…
GO:0060079	BP	GO:0060079	excitatory postsynaptic potential	99	0.417039722483404	1.54081240827275	0.0033955857385399	0.0611164753424168	0.0523247825604135	2034	tags=30%, list=11%, signal=27%	7476/9699/1145/1141/2902/5999/1135/4988/23542/1143/5649/1742/1142/6622/51738/57030/57555/2903/1140/81832/2898/6804/9127/134/1144/4355/9162/1138/152404/23316
GO:0060349	BP	GO:0060349	bone morphogenesis	112	0.416929532806646	1.56765101601846	0.00337837837837838	0.0611164753424168	0.0523247825604135	3408	tags=40%, list=19%, signal=33%	4322/6423/7291/1311/249/6781/81578/652/7043/4325/389058/387733/5075/4153/1749/3037/116039/1291/2263/51435/5916/1277/4488/57642/4057/4880/7040/3207/1292/2737/1293/64856/4148/51715/7059/7048/871/7373/9350/654/55790/5447/1303/60676/309
GO:0099699	CC	GO:0099699	integral component of synaptic membrane	149	0.416420774317382	1.62411258871156	0.00165289256198347	0.049389637712991	0.0422848673715361	3092	tags=38%, list=17%, signal=31%	1145/9066/1141/2902/1949/1000/2890/6531/2900/80863/3746/4988/6511/152/1007/3351/4916/254263/1008/10369/8828/2561/2558/57555/57622/3751/53826/27092/2903/23767/3359/1140/81832/6804/9127/134/57497/57689/1144/2567/114/53616/22986/10675/5802/6506/3361/2048/6529/27091/3737/2066/493/57863/23208/64101
GO:0008277	BP	GO:0008277	regulation of G protein-coupled receptor signaling pathway	143	0.415880422448341	1.60926446453267	0.00338409475465313	0.0611164753424168	0.0523247825604135	2142	tags=24%, list=12%, signal=21%	5653/25818/2978/6855/2786/5999/333/8862/4988/1258/6754/10267/3351/6622/4842/2253/4987/858/3576/1759/7275/718/2852/1113/8601/3000/133/43847/3357/5064/1407/57561/10636/7289
GO:0021510	BP	GO:0021510	spinal cord development	106	0.415588330924472	1.54096342198791	0.00688468158347676	0.0890009139649152	0.0761980046264249	2988	tags=37%, list=16%, signal=31%	84504/4825/10660/58524/89780/8022/7471/401/7436/5649/3226/5629/51412/167826/9531/10215/79600/9241/120237/6656/2736/64211/6666/6664/121643/23500/3218/7289/5802/4747/84695/28514/3236/2737/5090/4821/2636/6608/4357
GO:0042775	BP	GO:0042775	mitochondrial ATP synthesis coupled electron transport	82	0.414845425004784	1.48001570209662	0.0179533213644524	0.166508180238041	0.142555739294064	5436	tags=43%, list=30%, signal=30%	6622/4713/4702/65018/23479/1337/7385/1351/1340/4724/4728/29796/126328/55967/4726/10975/51079/4700/27089/6389/84701/374291/4695/4711/4708/4716/4723/1352/440567/54539/4717/1329/4707/57017/9167
GO:0042734	CC	GO:0042734	presynaptic membrane	159	0.414754106815648	1.62178114669114	0.00165562913907285	0.049389637712991	0.0422848673715361	3089	tags=37%, list=17%, signal=31%	9699/9066/6855/1141/1949/1000/6531/3747/2900/3746/4988/6812/6511/84966/1007/2572/133396/3351/1008/1496/2550/6616/2558/57555/140730/53826/1759/8061/2239/2903/3359/2852/1272/2898/6804/134/2054/9162/114/85445/5802/6506/10497/27255/23025/2048/6530/112755/322/6529/8506/3737/3756/2066/493/57863/5138/23085/23208
GO:0006029	BP	GO:0006029	proteoglycan metabolic process	93	0.414422284419619	1.52030002828166	0.00683760683760684	0.0887953653911101	0.0760220245102664	3635	tags=34%, list=20%, signal=28%	50859/9951/2817/83539/222537/54360/51363/89792/64711/133584/9469/9806/266722/92126/2137/1634/10675/1301/79625/9955/3373/23213/633/166012/55790/3340/27087/337876/2134/113189/3423/81792
GO:0042742	BP	GO:0042742	defense response to bacterium	240	0.414192040517132	1.71091795656643	0.00158478605388273	0.049389637712991	0.0422848673715361	1572	tags=20%, list=9%, signal=19%	5650/25818/3853/5473/6283/5320/3240/5319/1672/5054/1511/5544/338376/7425/5553/1991/6278/6279/566/1673/51297/114771/1669/3569/6441/4353/820/2358/8993/5919/671/2244/10417/4153/2243/130120/131375/84659/6779/6280/81623/57115/10578/55576/338339/1113/1053/3586
GO:0098889	CC	GO:0098889	intrinsic component of presynaptic membrane	81	0.413972002497254	1.47638070364357	0.0197132616487455	0.17578145089125	0.150495036641211	3089	tags=37%, list=17%, signal=31%	9066/1141/1949/1000/6531/2900/3746/4988/6511/1007/3351/1008/2558/53826/2239/3359/1272/6804/134/114/5802/6506/27255/2048/6529/3737/2066/493/57863/23208
GO:0042475	BP	GO:0042475	odontogenesis of dentin-containing tooth	88	0.413428894717097	1.48833069061917	0.0158730158730159	0.151886809221636	0.130037673504403	2065	tags=27%, list=11%, signal=24%	25818/5054/80326/58524/6899/7475/655/1745/652/1758/54757/258/2253/1746/6331/8626/5654/2736/3371/56975/9622/133/4488/6569
GO:0046928	BP	GO:0046928	regulation of neurotransmitter secretion	101	0.4128004682721	1.53320687132679	0.00677966101694915	0.0883112856552294	0.0756075803398533	3233	tags=34%, list=18%, signal=28%	10814/7476/9699/6855/1141/1143/6812/23413/3351/1142/6622/5582/140730/41/6623/2852/8499/815/136/6804/9162/1138/6860/10675/321/10497/23025/783/6853/112755/23557/23208/10755/27345
GO:0048644	BP	GO:0048644	muscle organ morphogenesis	85	0.41252896164379	1.47433826831106	0.0179856115107914	0.166508180238041	0.142555739294064	3365	tags=36%, list=18%, signal=30%	4634/27063/6899/127294/7049/4604/5629/4624/23363/9241/4036/2263/1482/7134/6256/7042/7273/7040/4618/1901/3976/70/1301/7137/7139/4633/2022/23414/129446/1281/2535
GO:0031214	BP	GO:0031214	biomineral tissue development	154	0.412243942234716	1.60930903277856	0.00164473684210526	0.049389637712991	0.0422848673715361	2868	tags=31%, list=16%, signal=26%	1893/4322/7291/1311/433/6899/197/7475/655/5745/249/8326/652/7043/1758/54757/2719/387733/258/6779/3952/9365/116039/4015/2697/56975/9622/2263/266/1277/4488/3381/26585/54361/4057/246/7040/7481/3347/1901/4745/5744/93/1278/2824/9270/1051/79176
GO:0072028	BP	GO:0072028	nephron morphogenesis	78	0.411702381347721	1.45491716209014	0.0252252252252252	0.198297653679438	0.169772251310042	2498	tags=33%, list=14%, signal=29%	79191/79192/7475/655/7471/5228/7484/652/2719/2138/2253/4070/3217/9241/3611/55083/2246/54361/4435/7040/3207/7481/3976/5076/7849/2737
GO:0060291	BP	GO:0060291	long-term synaptic potentiation	84	0.411163487105672	1.46651378472387	0.0162454873646209	0.154757736377576	0.132495613664397	2250	tags=27%, list=12%, signal=24%	10590/794/25769/10769/7101/5649/1394/4311/23237/5621/6622/6616/1392/2903/134/4355/4776/152404/6285/114/1524/10636/6543
GO:0022843	MF	GO:0022843	voltage-gated cation channel activity	138	0.410495983950996	1.58409715599615	0.00337268128161889	0.0611164753424168	0.0523247825604135	2968	tags=35%, list=16%, signal=29%	126755/3755/2902/81033/774/3777/10021/8913/3747/3746/4988/23413/27012/100134444/3351/348980/3776/23416/9312/10369/27133/6616/8911/6261/3751/27092/779/2903/775/9254/117144/9132/3759/3744/3754/440699/3785/3764/347732/90134/783/93589/784/27091/3737/3756/610/57582
GO:0098793	CC	GO:0098793	presynapse	476	0.410487871916066	1.804128028735	0.00146412884333821	0.049389637712991	0.0422848673715361	3114	tags=29%, list=17%, signal=25%	492/6620/5798/547/114131/10814/10590/7476/7054/9699/203190/4909/794/9066/6855/89780/1141/2902/774/1949/1000/8224/2890/6531/5865/3747/6457/2900/3746/90019/4988/9381/1258/1006/1103/6812/6511/84966/152/6572/23413/1007/2572/133396/1742/4311/3351/6622/3776/6570/60482/1008/11255/1496/2550/4842/6616/5582/4923/57030/2558/57555/140730/9545/53826/1759/8061/6582/9145/8927/2239/2903/23767/3359/2852/6861/885/…
GO:0099504	BP	GO:0099504	synaptic vesicle cycle	191	0.410363723344115	1.63243734480432	0.00164473684210526	0.049389637712991	0.0422848673715361	2737	tags=26%, list=15%, signal=22%	6620/10814/7476/7054/9699/9066/6855/89780/1141/1000/8224/5865/90019/9381/6812/23413/3351/1142/6622/6570/6616/5582/57030/57555/140730/1759/8927/6861/8499/815/9024/136/6804/2054/9162/84446/1138/6860/10675/321/10497/246213/273/9900/23025/85439/783/51760/6853/112755
GO:0001837	BP	GO:0001837	epithelial to mesenchymal transition	130	0.410075000148294	1.57609174432349	0.00330578512396694	0.0611164753424168	0.0523247825604135	2365	tags=26%, list=13%, signal=23%	3249/6317/6423/7291/25805/6422/655/7049/3569/6591/652/7043/6615/2253/9241/3037/25937/2263/81610/6910/1277/4488/26585/54361/7478/7042/10630/6275/7041/7040/7080/7481/2651/84695
GO:0044449	CC	GO:0044449	contractile fiber part	219	0.41006114544163	1.67308662089141	0.00161290322580645	0.049389637712991	0.0422848673715361	3910	tags=38%, list=21%, signal=31%	4634/7138/92235/27063/118461/26287/55800/10529/7140/1410/127294/4604/113146/8789/7125/8572/131377/4624/23363/4842/4313/9531/6261/6331/6521/779/91156/81493/4619/775/4620/9260/84033/3611/2274/29780/8852/7111/3315/6334/140465/4703/137735/9124/7134/7273/22954/7169/70/22927/2318/27295/2275/10979/58/9759/10398/7137/7139/6717/9457/4633/493/202333/6513/79933/114907/129446/5142/7136/667/6607/55742/115557/…
GO:0016782	MF	GO:0016782	transferase activity, transferring sulfur-containing groups	69	0.41004773697973	1.41969379178214	0.034608378870674	0.22369788006801	0.191518618640962	3129	tags=35%, list=17%, signal=29%	6822/9951/83539/222537/51363/9514/6820/89792/23302/64711/25830/9469/79783/266722/92126/8534/8460/6818/9955/4166/166012/4357/4338/3340
GO:0043588	BP	GO:0043588	skin development	415	0.409892512986007	1.78573080375375	0.0014903129657228	0.049389637712991	0.0422848673715361	2050	tags=20%, list=11%, signal=18%	25818/6698/6703/26085/3853/6707/3851/286887/6700/5275/6699/3854/8796/6705/3861/3887/126638/3872/3713/8456/43849/388697/80326/3852/360/353135/301/9333/5317/1311/6278/3848/3860/192666/6704/3892/85285/643414/2312/204219/7053/163778/2069/3868/404203/83896/6615/574414/353134/196374/25984/3888/3855/130120/121549/6261/1830/55504/135228/8626/2304/23254/3850/387273/2263/147183/43847/8688/1277/4488/54206/1…
GO:0051817	BP	GO:0051817	modification of morphology or physiology of other organism involved in symbiotic interaction	108	0.409165984147007	1.52684743426227	0.00853242320819113	0.102689515935202	0.0879174815373289	3353	tags=24%, list=18%, signal=20%	3853/3249/1511/1991/5196/566/6441/820/4916/4153/5806/858/25827/6256/10670/4057/2040/7040/6351/8692/6355/358/6352/3685/348/3725
GO:0048705	BP	GO:0048705	skeletal system morphogenesis	233	0.408749463913921	1.6803658632197	0.00159235668789809	0.049389637712991	0.0422848673715361	3139	tags=34%, list=17%, signal=29%	7476/4322/3211/6423/7291/1311/57453/6899/6422/3212/655/249/6781/7484/4188/81578/652/7043/285590/4325/389058/387733/5075/2138/4153/4313/3217/1746/1749/9241/3037/116039/3216/1101/1291/2263/3232/5396/6664/51435/5916/56914/1277/4488/26585/57642/3218/59338/3215/3235/7289/4057/4880/7040/3207/3221/1292/3236/1301/2737/3202/1293/8692/3234/93/3373/64856/3201/4148/51715/7059/7048/871/7373/64651/9350/654/557…
GO:0098869	BP	GO:0098869	cellular oxidant detoxification	93	0.408236060681134	1.49760598773858	0.0102564102564103	0.116234782017275	0.0995142416334654	3179	tags=31%, list=17%, signal=26%	3043/3039/3240/3042/3040/84203/655/4353/3049/213/53905/6280/2882/2876/2878/493869/7124/10516/4257/241/114112/3050/27244/55937/7295/9104/64359/3047/7837
GO:0072376	BP	GO:0072376	protein activation cascade	93	0.408136603608888	1.49724113141827	0.0102564102564103	0.116234782017275	0.0995142416334654	2346	tags=33%, list=13%, signal=29%	729/350/7448/3848/1675/732/2162/2219/2266/2244/3827/78989/11326/4153/2243/55061/722/730/718/2192/922/1370/51435/57642/5627/2159/2155/2161/5648/727/3078
GO:0030141	CC	GO:0030141	secretory granule	815	0.408060954318874	1.87129296667248	0.00134589502018843	0.049389637712991	0.0422848673715361	2477	tags=23%, list=14%, signal=21%	11202/5650/5653/25818/26085/5655/5473/5798/23105/3043/11012/6283/3310/5320/3240/7276/5319/56729/350/12/1114/9066/729238/6439/1893/5054/1511/2352/43849/388697/978/5265/5657/388533/7078/653509/6317/5553/1991/5317/6278/3848/7356/1675/5196/6279/5865/199675/566/2162/1521/22915/10272/6457/3577/197/1669/51806/29106/90019/431705/5836/21/54742/1143/133558/6812/4353/2219/5267/23413/2266/5122/213/820/5104/1…
GO:0099565	BP	GO:0099565	chemical synaptic transmission, postsynaptic	105	0.408042388791682	1.51418586356659	0.00688468158347676	0.0890009139649152	0.0761980046264249	2034	tags=30%, list=11%, signal=26%	7476/9699/1145/1141/2902/5999/1135/4988/23542/1143/5649/1742/1142/6622/51738/4923/57030/57555/2903/1140/81832/2898/6804/9127/134/1144/4355/9162/1138/152404/23316
GO:0030239	BP	GO:0030239	myofibril assembly	71	0.407930570767644	1.41773062192794	0.0309653916211293	0.213904018918796	0.183133618488575	3063	tags=30%, list=17%, signal=25%	7138/27063/10753/10529/7140/127294/4604/5629/4624/23363/84033/7111/1482/4628/4703/7273/70/58/7139/4633/79933
GO:0007626	BP	GO:0007626	locomotory behavior	194	0.407774318724565	1.62526969825023	0.00164473684210526	0.049389637712991	0.0422848673715361	2264	tags=24%, list=12%, signal=21%	2019/7054/57152/4909/58524/1141/2902/774/1949/6531/4988/1826/1143/1394/1742/6622/7345/57731/6616/2257/4987/1392/4923/460/57555/3751/6623/4929/23551/55079/6387/93145/7111/340990/4159/25946/9099/10882/3218/57561/114/3235/53616/51168/321/7080/60314
GO:0090101	BP	GO:0090101	negative regulation of transmembrane receptor protein serine/threonine kinase signaling pathway	112	0.407716787248666	1.53301118171105	0.00844594594594595	0.10249859056941	0.0877540210597024	2240	tags=27%, list=12%, signal=24%	3547/6423/25805/10272/6422/7471/7049/168667/1745/652991/7043/79674/164656/858/135228/857/23089/9241/3303/5654/4036/94031/5300/26585/7041/65997/10468/7040/7080/4681
GO:0019226	BP	GO:0019226	transmission of nerve impulse	72	0.407252016416354	1.42019092221259	0.0289855072463768	0.209127452719942	0.179044168199759	1741	tags=28%, list=10%, signal=25%	58524/8913/6324/1143/1180/4099/4916/10369/57731/51738/2257/8911/149461/3751/27092/6331/2852/2898/6334/9607
GO:0099240	CC	GO:0099240	intrinsic component of synaptic membrane	161	0.407148620645225	1.59485494506977	0.00163934426229508	0.049389637712991	0.0422848673715361	3092	tags=37%, list=17%, signal=31%	1145/9066/1141/2902/1949/1000/2890/6531/2900/80863/3746/4988/6511/152/1007/3351/4916/254263/1008/10369/8828/2561/2558/57555/57622/3751/53826/27092/2239/2903/23767/3359/1140/81832/1272/6804/9127/134/57497/57689/1144/2567/114/53616/22986/10675/5802/6506/27255/3361/2048/6529/27091/3737/2066/493/57863/23208/64101
GO:0001664	MF	GO:0001664	G protein-coupled receptor binding	271	0.407068852557173	1.70714185377328	0.0015527950310559	0.049389637712991	0.0422848673715361	2765	tags=31%, list=15%, signal=27%	5473/114131/7476/6357/887/1672/135138/80326/89780/6354/1907/333/5196/25805/60675/283869/1673/8862/6343/6422/7475/5539/7471/6369/152/2219/4828/5367/7484/10344/84133/9454/6362/1742/10022/5621/51308/7345/51738/1392/346562/6346/3576/6366/1759/7275/5731/4653/3303/2357/6387/115908/718/185/5443/6368/6375/6376/2781/134/133/6361/5064/54361/57561/7477/7478/3814/7289/5144/6351/7481/84432/727/1901/5197/25927…
GO:0019233	BP	GO:0019233	sensory perception of pain	98	0.406677080014898	1.50137574279605	0.00851788756388416	0.102659166760776	0.0878914981352459	2251	tags=27%, list=12%, signal=23%	56923/3231/1141/2902/55800/60675/4988/152/59335/4311/7345/4987/4923/57555/3751/56925/2903/6387/885/623/3586/134/1740/3218/4692/4914
GO:0019935	BP	GO:0019935	cyclic-nucleotide-mediated signaling	188	0.406661727420395	1.62281174836437	0.00163398692810458	0.049389637712991	0.0422848673715361	3332	tags=35%, list=18%, signal=29%	114131/9699/1672/27201/155/146/8811/333/5196/117/3747/6343/4988/10900/5745/152/1394/2827/2587/6754/10267/2044/2740/81285/4842/4987/1392/151/5731/2642/23551/2852/1113/136/4159/23432/133/4879/5737/3357/57561/114/8698/4880/5144/4831/19/3361/4881/122042/5744/10266/10846/358/147/799/493/5138/7057/3375/6014/4724/5141/5578/5139/348
GO:0070167	BP	GO:0070167	regulation of biomineral tissue development	87	0.406367769091402	1.45904236861712	0.0212765957446809	0.18209133334754	0.155897233440966	2837	tags=29%, list=16%, signal=24%	1893/7291/1311/197/7475/655/8326/652/7043/1758/387733/6779/9365/116039/2697/56975/26585/54361/4057/7040/1901/4745/93/2824/1051
GO:1903034	BP	GO:1903034	regulation of response to wounding	161	0.405952921721489	1.59017123439352	0.00163934426229508	0.049389637712991	0.0422848673715361	3333	tags=30%, list=18%, signal=25%	11202/5055/350/6665/5054/301/7448/3848/2266/2191/3273/2244/4916/3827/55966/2243/164656/130120/53905/135228/857/2697/146760/3586/5328/7056/5627/54361/10630/5345/79001/2155/2161/5802/6403/5155/23189/58189/84959/7035/7048/7057/710/18/22876/5154/5578/348/5068
GO:0005267	MF	GO:0005267	potassium channel activity	121	0.405916457948702	1.54250533415515	0.00334448160535117	0.0611164753424168	0.0523247825604135	2968	tags=34%, list=16%, signal=29%	53828/3249/126755/3755/83795/81033/3777/10021/3747/2900/3746/27012/100134444/348980/3776/23416/9312/27133/6616/3751/2898/9132/3759/30818/3744/3754/29850/440699/10089/3785/3764/89822/90134/358/3780/30820/3737/60598/3756/610/57582
GO:0061041	BP	GO:0061041	regulation of wound healing	133	0.405254303980424	1.55921046882171	0.00333889816360601	0.0611164753424168	0.0523247825604135	3333	tags=32%, list=18%, signal=27%	5055/350/6665/5054/301/7448/3848/2266/2191/3273/2244/3827/55966/2243/164656/130120/53905/135228/857/2697/5328/7056/5627/54361/10630/5345/79001/2155/2161/6403/5155/23189/58189/84959/7035/7048/7057/710/18/5154/5578/348/5068
GO:0005882	CC	GO:0005882	intermediate filament	203	0.404728732098211	1.62849205022476	0.0016260162601626	0.049389637712991	0.0422848673715361	2692	tags=24%, list=15%, signal=20%	3853/3851/286887/3854/3861/3887/3872/5630/3852/5317/3848/3860/192666/3892/85285/2312/3868/83896/4741/196374/126917/25984/3888/3855/9118/2670/631/2852/3850/2697/81493/387273/147183/8688/83899/3849/10763/4831/100288323/4747/4744/9119/100507608/645027/144501/353288/83755/337972
GO:1903510	BP	GO:1903510	mucopolysaccharide metabolic process	111	0.404222332252234	1.52029082451197	0.00843170320404722	0.10249859056941	0.0877540210597024	3201	tags=31%, list=18%, signal=25%	50859/10894/57214/3036/83539/51363/133584/3037/9469/55576/9806/92126/6484/8534/1634/3697/10675/7040/5155/79369/4060/8692/79625/3038/960/3373/633/4166/166012/8372/55790/3340/337876/9334
GO:0099503	CC	GO:0099503	secretory vesicle	962	0.404092805782754	1.86949496258894	0.00132275132275132	0.049389637712991	0.0422848673715361	3405	tags=29%, list=19%, signal=25%	11202/5650/5653/25818/26085/5655/5473/5798/23105/3043/11012/6283/3310/5320/3240/7276/547/7054/5319/56729/350/12/1114/203190/4909/9066/729238/6439/1893/5054/1511/2352/43849/388697/978/5265/6855/5657/388533/7078/2902/653509/6317/5553/1991/5317/6278/3848/8224/7356/1675/5196/6279/2890/5865/199675/566/2162/1521/22915/10272/6457/84258/3577/197/1669/51806/85409/29106/90019/431705/9381/5836/21/54742/1143…
GO:0008625	BP	GO:0008625	extrinsic apoptotic signaling pathway via death domain receptors	82	0.403944131419208	1.44112390118154	0.0305206463195691	0.213521908953333	0.182806475590609	2515	tags=22%, list=14%, signal=19%	5054/7078/6423/6422/8794/2266/4118/23017/2244/2243/9531/467/2876/3162/7124/7132/85450/85508
GO:2001023	BP	GO:2001023	regulation of response to drug	90	0.403911101697297	1.46697800259798	0.0191972076788831	0.173038121957865	0.148146339516142	3194	tags=29%, list=17%, signal=24%	56729/9066/1141/5999/5865/84258/90019/8013/2587/3351/6622/51738/1392/6623/6387/6861/3586/6860/2021/51760/65018/3737/7295/18/23208/83849
GO:1904035	BP	GO:1904035	regulation of epithelial cell apoptotic process	76	0.403376699782325	1.42670272607999	0.043010752688172	0.24799384731473	0.212319576094038	3083	tags=28%, list=17%, signal=23%	5275/5054/51129/3569/2266/2244/7857/2243/666/4760/2852/57124/3162/641700/7124/79625/10266/28984/80781/7057/3383
GO:0022898	BP	GO:0022898	regulation of transmembrane transporter activity	250	0.402651942166141	1.66901017453167	0.00156985871271586	0.049389637712991	0.0422848673715361	2672	tags=26%, list=15%, signal=23%	6588/53828/126755/3755/486/8811/2902/7291/5348/55800/6769/2890/3747/3746/53822/6327/4988/3306/23542/6324/6236/5649/1394/81831/3208/1742/23237/342667/5621/6622/57338/254263/10369/4842/2257/4987/1392/4923/57555/644139/53826/27092/857/2891/2903/3359/81832/2697/10345/149111/1740/440699/2040/5144/2669/4318/4747/2892/400916/4734/783/2048/65018/53827/784
GO:0016079	BP	GO:0016079	synaptic vesicle exocytosis	117	0.402615718635327	1.52345729878539	0.00837520938023451	0.102091532316839	0.0874055187215704	2737	tags=29%, list=15%, signal=25%	10814/7476/9699/9066/6855/1141/90019/9381/6812/23413/3351/1142/6622/6616/5582/140730/6861/8499/815/136/6804/2054/9162/1138/6860/10675/321/10497/9900/23025/783/51760/6853/112755
GO:0007215	BP	GO:0007215	glutamate receptor signaling pathway	100	0.402191022453269	1.49000690101531	0.00846023688663283	0.10249859056941	0.0877540210597024	2623	tags=31%, list=14%, signal=27%	2902/6751/2890/2900/4988/23542/5649/81831/9454/1742/23237/5621/254263/10369/1392/57555/27092/2891/2903/81832/2898/149111/4308/6376/1740/6818/4747/2892/23025/2048/65018
GO:0007188	BP	GO:0007188	adenylate cyclase-modulating G protein-coupled receptor signaling pathway	195	0.401307312690447	1.60781191185454	0.00161290322580645	0.049389637712991	0.0422848673715361	3062	tags=33%, list=17%, signal=28%	114131/1132/27201/155/146/8811/768239/333/5196/3354/9590/4988/5745/152/1394/2827/2587/6754/10267/2358/3351/11255/2740/2550/4842/4987/346562/151/5731/2357/2642/2852/1909/2847/1113/136/4159/2781/134/23432/133/5737/5064/554/57561/114/8698/5144/4831/1901/19/3361/122042/5744/8685/10266/147/799/2779/2865/493/11245/5138/1395/3375
GO:0008076	CC	GO:0008076	voltage-gated potassium channel complex	85	0.401255144238015	1.43404674462008	0.0305755395683453	0.213521908953333	0.182806475590609	2943	tags=33%, list=16%, signal=28%	126755/57628/3755/10021/3747/3746/27012/1742/348980/3776/9312/6616/3751/6804/9132/3759/30818/3744/1740/3754/440699/3785/3764/3780/30820/3737/3756/610
GO:0016209	MF	GO:0016209	antioxidant activity	79	0.401121253044521	1.42470488274959	0.0304659498207885	0.213521908953333	0.182806475590609	3332	tags=33%, list=18%, signal=27%	3043/3039/3240/3042/3040/84203/4353/3049/213/53905/6280/2882/2876/2878/493869/4257/241/114112/3050/27244/55937/7295/64359/3047/7837/348
GO:0006959	BP	GO:0006959	humoral immune response	239	0.400959997936231	1.65611148933066	0.00157977883096367	0.049389637712991	0.0422848673715361	2354	tags=30%, list=13%, signal=26%	5650/25818/729/3853/5473/6283/5320/5319/6357/1672/1511/5657/338376/7448/1991/6278/3848/1675/5196/6279/732/566/1673/51297/80341/114771/1669/3569/6441/2219/820/3273/8993/5919/671/2244/78989/11326/10417/4153/2243/55061/54210/130120/84659/722/730/3576/124976/6280/81623/57115/10578/718/1113/326/922/1370/51435/3439/57642/5627/7784/6556/4057/5648/3347/727/7124/3078/5197
GO:0050679	BP	GO:0050679	positive regulation of epithelial cell proliferation	183	0.400070415749914	1.58318677432026	0.00165562913907285	0.049389637712991	0.0422848673715361	3384	tags=35%, list=19%, signal=29%	5798/3249/7476/1893/89780/7291/367/8862/6899/6422/9982/6369/5228/8013/10344/51162/652/5629/5365/255324/7857/2138/8828/51738/130120/858/3164/1749/9241/3037/6331/116039/9420/8626/6387/5654/185/3586/2263/6664/2246/3357/3162/1960/4831/7040/5155/1012/5076/441478/10000/3373/1001/6608/654/7424/728/5587/6352/5578/2252/5068/3725/80139
GO:0045667	BP	GO:0045667	regulation of osteoblast differentiation	108	0.399920157717254	1.4923456259281	0.0102389078498294	0.116234782017275	0.0995142416334654	2837	tags=30%, list=16%, signal=25%	6423/7291/6422/117581/655/3569/6591/652/9241/8626/115908/56975/9260/2263/3611/6664/4488/26585/54361/7477/169200/4435/64093/4057/4880/7124/4745/2737/93/9759/3727/1051
GO:0031623	BP	GO:0031623	receptor internalization	107	0.3992676027332	1.48749832023694	0.0119047619047619	0.126682678052541	0.108459192813915	1914	tags=21%, list=10%, signal=19%	89780/50632/2890/8862/3577/57007/10267/3208/1742/3351/23237/6622/10369/6616/3576/27092/1759/857/133/3357/26585/3579/11031
GO:0048167	BP	GO:0048167	regulation of synaptic plasticity	183	0.399095322452136	1.57932806657283	0.00165562913907285	0.049389637712991	0.0422848673715361	2691	tags=30%, list=15%, signal=25%	10814/10590/9699/4137/794/9066/6855/2902/2890/25769/10769/6343/7101/6812/5649/1394/1742/4311/23237/5621/6622/57338/1627/6616/1392/140730/9145/2903/81832/2898/815/6376/57537/134/4355/9162/3815/84446/4776/152404/6285/114/3274/6860/1524/10636/22986/6543/10497/23025/2048/4130/10458/10858
GO:0030510	BP	GO:0030510	regulation of BMP signaling pathway	84	0.398741428487874	1.42220751539561	0.0306859205776173	0.213521908953333	0.182806475590609	3067	tags=33%, list=17%, signal=28%	6423/10272/6422/7471/168667/1745/652991/652/2719/164656/9241/5654/4036/94031/3611/6664/23090/4488/26585/10468/4681/53918/64388/23213/8200/79176/9350/2022
GO:0050680	BP	GO:0050680	negative regulation of epithelial cell proliferation	120	0.397691632067321	1.50723935879335	0.00505902192242833	0.0753593791339624	0.0645188241792417	2818	tags=30%, list=15%, signal=26%	3851/3249/57152/350/6423/367/6422/7049/2069/6591/652/2719/7857/51738/84913/1028/858/135228/857/5176/7026/2697/2263/9788/26257/4163/7042/7040/7124/58189/6678/4804/23213/8200/28984/864
GO:0035821	BP	GO:0035821	modification of morphology or physiology of other organism	158	0.397526080432994	1.55335351011391	0.00165016501650165	0.049389637712991	0.0422848673715361	2253	tags=22%, list=12%, signal=19%	3853/6283/3249/6357/1511/1991/5196/566/1673/114771/1669/6441/820/3273/8993/4916/4153/5806/130120/84659/858/6280/57115/10578/1113/25827/5551/6256/10670/4057/2040/7040/6351/3347
GO:0001505	BP	GO:0001505	regulation of neurotransmitter levels	337	0.397018171428395	1.69593151930398	0.00150829562594268	0.049389637712991	0.0422848673715361	3124	tags=29%, list=17%, signal=24%	3043/10814/7476/7054/9699/5053/9066/6542/570/6855/1141/774/4129/8224/5999/6531/5865/445/90019/9381/1143/1103/6812/6511/6572/23413/2572/635/2731/3351/1142/6622/6570/60482/11255/4317/4842/6616/5806/5582/4923/57030/121278/6507/140730/41/6623/857/6582/2903/2852/6861/8499/815/3586/136/6804/1806/2054/9162/57539/84446/1138/9379/6860/1524/1545/113675/10675/321/6506/7124/10497/9143/384/9900/23025/783/5176…
GO:0003002	BP	GO:0003002	regionalization	348	0.396481357396864	1.70012726404878	0.00149476831091181	0.049389637712991	0.0422848673715361	2755	tags=30%, list=15%, signal=26%	4010/2019/84504/4825/7476/4909/58524/3211/89780/6423/3222/79191/85407/79192/57453/9096/367/6899/6422/8022/3212/7471/10371/5649/4188/1745/3226/57801/652/23237/10409/2719/6615/5075/8828/145873/2253/3223/3239/3217/1746/79600/4760/9241/10683/120237/7026/50937/55079/84667/8626/6656/718/55997/3216/25911/2736/4036/390992/6604/2263/3232/2246/23432/5916/10512/1482/10655/4488/26585/56033/121643/3218/7477/7…
GO:0005200	MF	GO:0005200	structural constituent of cytoskeleton	100	0.395965733785171	1.4669439220863	0.0152284263959391	0.147309172560326	0.126118536453361	2258	tags=22%, list=12%, signal=19%	3853/3854/3861/3872/3852/347688/10382/10381/3868/4741/1496/57731/51412/9118/2670/631/347733/84617/6710/3849/4747/4744
GO:0001657	BP	GO:0001657	ureteric bud development	97	0.395955268656543	1.46216381809969	0.0188679245283019	0.170790693955868	0.146222207261037	2498	tags=32%, list=14%, signal=28%	6422/7475/655/7471/5228/168667/7484/9244/652/10409/2719/2138/2253/4070/3217/9241/2263/3611/55083/2246/6492/54361/4435/5979/7040/3207/7481/5076/384/7849/2737
GO:0001764	BP	GO:0001764	neuron migration	152	0.395919871592719	1.5435662018683	0.00330578512396694	0.0611164753424168	0.0523247825604135	2951	tags=29%, list=16%, signal=24%	4825/92737/8941/7291/6695/10371/51473/5649/11023/26468/9201/4916/1496/8828/54541/167826/460/54328/4929/7026/55079/6387/6656/2697/885/815/6376/347733/886/4628/89796/558/30012/4692/7080/9423/137970/85508/79625/58158/285313/83482/84892/2066
GO:0032412	BP	GO:0032412	regulation of ion transmembrane transporter activity	242	0.395740530180435	1.6374330974617	0.00157977883096367	0.049389637712991	0.0422848673715361	2672	tags=26%, list=15%, signal=22%	6588/53828/126755/3755/486/8811/2902/5348/55800/6769/2890/3747/3746/53822/6327/4988/3306/23542/6324/6236/5649/1394/81831/3208/1742/23237/342667/5621/57338/254263/10369/4842/2257/4987/1392/4923/57555/644139/53826/27092/857/2891/2903/3359/81832/10345/149111/1740/440699/2040/5144/2669/4318/4747/2892/400916/4734/783/2048/65018/53827/784
GO:0030594	MF	GO:0030594	neurotransmitter receptor activity	115	0.395732996456427	1.49731606017962	0.0117252931323283	0.125240787269682	0.107224720091687	2045	tags=30%, list=11%, signal=26%	1132/2566/1145/1141/2902/2890/1135/3354/2900/4988/26539/1143/3351/1142/11255/2550/2561/2558/9568/2891/2903/3359/3363/1140/2898/3360/8416/134/3357/2560/1144/2567/1138/3274
GO:0045766	BP	GO:0045766	positive regulation of angiogenesis	161	0.394992482610016	1.54723774615189	0.00163934426229508	0.049389637712991	0.0422848673715361	3671	tags=32%, list=20%, signal=26%	729/1893/5054/301/6423/7291/10769/51129/9982/7101/6369/5228/147372/168667/8038/1215/388/51738/3576/718/185/3586/6376/2246/3315/285/133/8877/3678/3162/3579/1524/1545/28514/10000/3373/10266/358/7048/7057/2022/7424/2113/728/5587/5578/1003/8742/7423/27286/5743
GO:0072163	BP	GO:0072163	mesonephric epithelium development	98	0.394801520051689	1.45753339579132	0.0187393526405451	0.16980675324863	0.14537980783813	2498	tags=32%, list=14%, signal=27%	6422/7475/655/7471/5228/168667/7484/9244/652/10409/2719/2138/2253/4070/3217/9241/2263/3611/55083/2246/6492/54361/4435/5979/7040/3207/7481/5076/384/7849/2737
GO:0072164	BP	GO:0072164	mesonephric tubule development	98	0.394801520051689	1.45753339579132	0.0187393526405451	0.16980675324863	0.14537980783813	2498	tags=32%, list=14%, signal=27%	6422/7475/655/7471/5228/168667/7484/9244/652/10409/2719/2138/2253/4070/3217/9241/2263/3611/55083/2246/6492/54361/4435/5979/7040/3207/7481/5076/384/7849/2737
GO:0050772	BP	GO:0050772	positive regulation of axonogenesis	84	0.394736591507904	1.40792329799576	0.0415162454873646	0.243530551755586	0.208498332013344	2568	tags=23%, list=14%, signal=20%	1382/4137/89780/3897/1826/8153/5365/4916/1627/6387/8482/3611/2335/347733/5458/91584/4747/9423/4804
GO:0001823	BP	GO:0001823	mesonephros development	102	0.394645609273305	1.46441079612347	0.011965811965812	0.127119148353774	0.108832876235253	2498	tags=31%, list=14%, signal=27%	6422/7475/655/7471/5228/168667/7484/9244/652/10409/2719/2138/2253/4070/3217/9241/116039/2263/3611/55083/2246/6492/54361/4435/5979/7040/3207/7481/5076/384/7849/2737
GO:0070252	BP	GO:0070252	actin-mediated cell contraction	109	0.394351523699999	1.4755778184037	0.0136286201022147	0.136763764404609	0.117090100411079	2941	tags=34%, list=16%, signal=29%	4634/7138/55800/8913/7140/6327/6324/4604/6781/7125/4624/2257/857/6331/2697/775/4620/7111/140465/134/4703/3759/122786/6640/7134/7273/10630/7169/5144/3764/70/783/58/7137/7139/6717/4633
GO:0042471	BP	GO:0042471	ear morphogenesis	116	0.394342386515574	1.492232694515	0.0117252931323283	0.125240787269682	0.107224720091687	2586	tags=27%, list=14%, signal=23%	10804/3249/2299/89780/7291/7401/6899/7471/8013/259236/5629/2138/2253/1749/9241/116039/115908/5459/2736/2263/5396/9132/5456/124590/51168/9423/5076/3167/1301/7849/2048
GO:0017156	BP	GO:0017156	calcium ion regulated exocytosis	150	0.394153478447174	1.53606147775699	0.0033003300330033	0.0611164753424168	0.0523247825604135	3194	tags=30%, list=17%, signal=25%	10814/7476/9699/9066/8941/6855/1141/8913/84258/90019/9381/6812/23413/3351/1142/6622/6616/5582/8911/140730/6861/8499/815/136/6804/2054/9162/1138/7784/6860/10675/321/10497/9900/57829/23025/783/51760/6853/112755/8372/23557/23208/10755/83849
GO:0030203	BP	GO:0030203	glycosaminoglycan metabolic process	159	0.3935491028136	1.53886484727203	0.0033112582781457	0.0611164753424168	0.0523247825604135	3201	tags=30%, list=18%, signal=25%	50859/10894/57214/3036/2817/83539/222537/114771/51363/8993/2719/64711/60495/133584/3037/2239/9469/57115/55576/9806/92126/6484/8534/2137/1634/3697/10675/7040/5155/2651/79369/4060/8692/79625/3038/960/9955/3373/633/4166/166012/8372/55790/3340/27087/6383/337876/9334
GO:0048489	BP	GO:0048489	synaptic vesicle transport	148	0.393357308748276	1.5315757365466	0.00500834724540901	0.0753456465000353	0.0645070670044341	2737	tags=27%, list=15%, signal=23%	10814/7476/9699/9066/6855/1141/90019/9381/6812/23413/8120/3351/1142/6622/254263/6616/5582/140730/1759/3800/6861/8499/815/136/6804/2054/9162/1138/3798/6860/10675/321/10497/9900/23025/783/51760/65018/6853/112755
GO:0097480	BP	GO:0097480	establishment of synaptic vesicle localization	148	0.393357308748276	1.5315757365466	0.00500834724540901	0.0753456465000353	0.0645070670044341	2737	tags=27%, list=15%, signal=23%	10814/7476/9699/9066/6855/1141/90019/9381/6812/23413/8120/3351/1142/6622/254263/6616/5582/140730/1759/3800/6861/8499/815/136/6804/2054/9162/1138/3798/6860/10675/321/10497/9900/23025/783/51760/65018/6853/112755
GO:0030016	CC	GO:0030016	myofibril	222	0.393157766612488	1.60329443194535	0.00161812297734628	0.049389637712991	0.0422848673715361	3910	tags=37%, list=21%, signal=30%	4634/7138/92235/27063/118461/26287/55800/10529/7140/1410/127294/4604/113146/8789/7125/8572/131377/4624/23363/4842/4313/9531/6261/6331/6521/779/91156/81493/4619/775/4620/9260/84033/3611/2274/29780/8852/7111/3315/6334/4703/137735/9124/7134/7273/22954/7169/70/22927/2318/27295/2275/10979/58/9759/10398/7137/7139/6717/9457/4633/493/202333/6513/79933/114907/129446/5142/7136/667/6607/55742/115557/339855/…
GO:0006022	BP	GO:0006022	aminoglycan metabolic process	168	0.392560620126137	1.54462196593735	0.00163934426229508	0.049389637712991	0.0422848673715361	3201	tags=30%, list=18%, signal=25%	50859/10894/57214/3036/2817/83539/222537/114771/51363/27159/8993/2719/89792/64711/60495/133584/3037/2239/9469/57115/55576/9806/92126/6484/8534/2137/1634/3697/10675/7040/5155/2651/79369/4060/8692/79625/3038/960/9955/3373/633/4166/166012/84752/8372/55790/3340/27087/6383/337876/9334
GO:0060021	BP	GO:0060021	roof of mouth development	88	0.39186263025442	1.4106928339237	0.0317460317460317	0.215464528411312	0.184469646448661	3365	tags=34%, list=18%, signal=28%	7476/89780/7291/6899/7049/7484/6591/11023/7043/6615/1749/116039/2304/7122/5396/6664/7478/7042/80144/59338/7481/84695/2737/2048/93/7048/64651/2615/124857/2535
GO:0034703	CC	GO:0034703	cation channel complex	214	0.391132541354935	1.59156111736799	0.00160513643659711	0.049389637712991	0.0422848673715361	2943	tags=32%, list=16%, signal=27%	126755/57628/3755/2902/774/55800/10021/2890/6340/8913/3747/2900/3746/6327/118427/3306/6324/1258/27012/1742/257062/348980/3776/254263/9312/10369/4842/6616/8911/6261/3751/27092/2891/6331/779/2903/3359/775/2898/93145/9254/149111/6804/6334/117144/9132/3759/30818/3744/1740/3754/440699/7222/5144/3785/3764/2892/347732/783/93589/784/7223/3780/285175/30820/27091/3737/3756/610
GO:2001237	BP	GO:2001237	negative regulation of extrinsic apoptotic signaling pathway	101	0.390910138313541	1.45190268955452	0.0152542372881356	0.147309172560326	0.126118536453361	3309	tags=28%, list=18%, signal=23%	5054/6423/5196/367/2266/6591/652/23017/2070/2244/7857/2138/2243/3303/2876/6376/3162/2139/7124/85450/85508/3304/246330/7057/10413/3383/4000/3685
GO:0055001	BP	GO:0055001	muscle cell development	169	0.390777388350878	1.54079370430725	0.00162337662337662	0.049389637712991	0.0422848673715361	3232	tags=28%, list=18%, signal=24%	7138/27063/92737/10753/1311/5999/10529/7140/127294/4604/652/5629/131377/221476/4624/7345/23363/858/6261/4015/1140/9254/84033/57538/2876/7111/133/1482/4628/4703/137868/5300/4776/84466/7273/4618/70/2318/58/9759/10266/7139/4633/6608/79933/2022/4000/124857
GO:0008021	CC	GO:0008021	synaptic vesicle	184	0.39074920809011	1.54668074824021	0.00165016501650165	0.049389637712991	0.0422848673715361	3327	tags=30%, list=18%, signal=25%	547/7054/203190/4909/9066/6855/2902/8224/2890/5865/90019/9381/2572/1742/4311/6622/6570/6616/57030/9545/1759/9145/8927/2903/6861/6804/2054/9162/84446/6860/55530/132204/5802/321/10497/246213/273/9143/4908/9899/9900/115827/23025/85439/6853/112755/388662/1644/23557/81615/23208/10755/29988/9230/5142
GO:0010595	BP	GO:0010595	positive regulation of endothelial cell migration	92	0.390672710583642	1.42944430772332	0.0257731958762887	0.200471895727132	0.171633725515514	3919	tags=32%, list=21%, signal=25%	7476/301/10769/9982/147372/652/5629/388/8828/84913/2246/3315/3162/154810/7040/5155/6678/10000/9270/7057/7424/2113/5587/5578/27286/5743/54828/8823/25
GO:0030018	CC	GO:0030018	Z disc	131	0.390483530036521	1.50254535242484	0.00664451827242525	0.0877548819750754	0.075131216128456	3910	tags=40%, list=21%, signal=31%	118461/55800/10529/1410/127294/4604/113146/8789/8572/4624/23363/4842/9531/6261/6331/6521/91156/81493/775/9260/84033/2274/29780/8852/3315/6334/4703/9124/7273/2318/27295/2275/9759/10398/6717/9457/493/6513/79933/114907/129446/5142/667/6607/55742/339855/8470/10539/87/57158/9722/6262
GO:0034705	CC	GO:0034705	potassium channel complex	94	0.390446202937674	1.433475103868	0.0222222222222222	0.186531325038201	0.159698525948138	3877	tags=40%, list=21%, signal=32%	126755/57628/3755/10021/3747/2900/3746/27012/1742/348980/3776/9312/6616/3751/2898/6804/9132/3759/30818/3744/1740/3754/440699/3785/3764/3780/30820/3737/3756/610/27345/6833/2899/1804/3767/170850/3749/9722
GO:0005179	MF	GO:0005179	hormone activity	115	0.39019373506145	1.47635742109088	0.0117252931323283	0.125240787269682	0.107224720091687	1814	tags=27%, list=10%, signal=24%	7276/114131/56729/1114/94027/7425/1907/8862/6343/5539/4828/6781/5367/10022/51738/1392/3952/9365/3481/114336/3625/3641/375704/5443/885/6750/133/9607/4879/9370/3623
GO:0042552	BP	GO:0042552	myelination	129	0.390061722032146	1.49833471490282	0.00329489291598023	0.0611164753424168	0.0523247825604135	2438	tags=20%, list=13%, signal=18%	11202/5653/84504/2817/8530/9514/4099/4118/26011/4916/443/10215/83742/4653/5376/3611/6334/5916/9639/6285/79628/53616/7040/9444/5454/8604
GO:0006613	BP	GO:0006613	cotranslational protein targeting to membrane	98	0.389916451482094	1.43949863599611	0.020442930153322	0.178578213818889	0.152889481203693	6274	tags=57%, list=34%, signal=38%	6218/6147/6234/6142/6171/25873/6155/6209/6159/6229/6168/11224/6136/6194/7311/4736/6154/6165/6192/3921/6161/6128/6134/6143/6135/6137/6130/6208/6169/133022/9045/6175/6176/6235/6210/6122/6746/10952/6204/6206/9349/6228/6124/6187/6217/6232/6224/6173/6133/6233/6138/6201/6160/6144/6231/6230
GO:0042116	BP	GO:0042116	macrophage activation	88	0.389821107127164	1.40334341649127	0.0352733686067019	0.225890128046262	0.193395508598013	2318	tags=22%, list=13%, signal=19%	4137/6542/1907/566/8530/3569/2358/133396/671/6622/11326/4317/3586/6376/8877/9173/6556/3929/7124
GO:0005249	MF	GO:0005249	voltage-gated potassium channel activity	85	0.38897417827064	1.39015577021339	0.0413669064748201	0.243530551755586	0.208498332013344	2968	tags=33%, list=16%, signal=28%	126755/3755/81033/3777/10021/3747/3746/27012/100134444/348980/3776/23416/9312/27133/6616/3751/9132/3759/3744/3754/440699/3785/3764/90134/3737/3756/610/57582
GO:0042472	BP	GO:0042472	inner ear morphogenesis	96	0.388065778529373	1.43293657655496	0.0238095238095238	0.192845858722636	0.165104704890188	2586	tags=28%, list=14%, signal=24%	3249/2299/89780/7401/6899/7471/8013/259236/5629/2138/2253/1749/115908/5459/2736/2263/5396/9132/5456/124590/51168/9423/5076/3167/1301/7849/2048
GO:0061337	BP	GO:0061337	cardiac conduction	140	0.387028755540325	1.49742900599081	0.00508474576271186	0.0753593791339624	0.0645188241792417	2954	tags=29%, list=16%, signal=25%	492/53828/486/3777/5348/55800/10021/8913/53822/6327/6324/10369/57731/4842/6261/3751/53826/27092/857/6331/779/2697/10345/775/9254/1482/3759/30818/478/4880/5144/6543/4881/783/93589/784/6717/30820/27091/60598/493
GO:0099003	BP	GO:0099003	vesicle-mediated transport in synapse	201	0.386598908384438	1.55134059594492	0.00163398692810458	0.049389637712991	0.0422848673715361	2737	tags=24%, list=15%, signal=21%	6620/10814/7476/9699/9066/6855/1141/50632/90019/9381/6812/23413/8120/3208/3351/1142/23237/6622/254263/6616/5582/57030/57555/140730/1759/3800/6861/8499/80852/815/136/6804/2054/9162/1138/3798/6860/10675/321/10497/273/9900/23025/85439/783/51760/65018/6853/112755
GO:0035150	BP	GO:0035150	regulation of tube size	138	0.386343353928912	1.49089255954783	0.00505902192242833	0.0753593791339624	0.0645188241792417	2164	tags=26%, list=12%, signal=23%	3043/155/1311/1907/8862/152/2266/7484/3351/2244/3827/4842/2243/151/3952/857/3363/2852/2697/185/1909/1113/80852/2876/136/134/133/4879/3357/3162/57539/554/3274/5345/4880/553
GO:0051216	BP	GO:0051216	cartilage development	197	0.386338972882301	1.55125079976225	0.00160771704180064	0.049389637712991	0.0422848673715361	3139	tags=36%, list=17%, signal=30%	7476/1893/4322/6423/1311/54360/655/5745/6781/6591/81578/652/6615/51738/4153/3952/1746/55553/9241/116039/2121/392255/1291/2736/3232/5396/51435/5916/56914/7045/1277/4488/26585/1513/57642/11173/7477/4880/4094/7040/3207/7481/3221/1292/1301/150356/2202/2737/4060/3202/1293/8692/5744/960/3373/23213/64856/8200/864/4148/7059/7048/871/7373/9350/8372/7704/654/55790/5447/7067
GO:0060047	BP	GO:0060047	heart contraction	263	0.386315362826887	1.6180546303406	0.00153609831029186	0.049389637712991	0.0422848673715361	2954	tags=29%, list=16%, signal=24%	4634/492/7138/53828/7054/486/774/3777/5348/55800/1907/5999/10021/8913/7140/8862/53822/6327/6324/10371/6781/4624/2740/10369/57731/4842/2257/6261/3751/53826/27092/857/6331/779/2697/10345/775/9254/1113/2876/4159/6445/134/133/1482/137868/3759/30818/6640/121643/7134/478/7042/7273/4880/5144/3764/6543/6870/70/4881/27129/783/93589/9759/784/7137/7139/147/6717/30820/27091/60598/4633/493
GO:0002062	BP	GO:0002062	chondrocyte differentiation	115	0.386231309777585	1.46136498157252	0.0134003350083752	0.135097746262875	0.115663741372546	3124	tags=38%, list=17%, signal=32%	7476/1893/6423/1311/54360/5745/6591/81578/652/4153/55553/116039/392255/1291/2736/51435/5916/7045/4488/26585/57642/11173/4880/4094/7040/3207/1292/1301/150356/2202/2737/1293/5744/23213/64856/8200/864/4148/7048/871/7373/7704/654/5447
GO:0007272	BP	GO:0007272	ensheathment of neurons	131	0.386211075954988	1.48610533503651	0.00664451827242525	0.0877548819750754	0.075131216128456	2438	tags=20%, list=13%, signal=17%	11202/5653/84504/2817/8530/9514/4099/4118/26011/4916/443/10215/83742/4653/5376/3611/6334/5916/9639/6285/79628/53616/7040/9444/5454/8604
GO:0008366	BP	GO:0008366	axon ensheathment	131	0.386211075954988	1.48610533503651	0.00664451827242525	0.0877548819750754	0.075131216128456	2438	tags=20%, list=13%, signal=17%	11202/5653/84504/2817/8530/9514/4099/4118/26011/4916/443/10215/83742/4653/5376/3611/6334/5916/9639/6285/79628/53616/7040/9444/5454/8604
GO:0003015	BP	GO:0003015	heart process	273	0.386068562568282	1.62046839623221	0.0015552099533437	0.049389637712991	0.0422848673715361	3139	tags=30%, list=17%, signal=25%	4634/492/7138/53828/7054/486/774/3777/5348/55800/1907/5999/10021/8913/7140/8862/53822/6327/6324/10371/6781/4624/2740/10369/57731/4842/2257/6261/3751/53826/27092/857/6331/779/25937/2697/10345/775/9254/1113/2876/4159/6445/134/133/1482/137868/3759/30818/6640/121643/7134/478/7042/7273/4880/5144/3764/6543/6870/70/4881/27129/783/93589/9759/784/7137/7139/147/6717/30820/27091/60598/4633/493/10413/5020/50…
GO:0043292	CC	GO:0043292	contractile fiber	232	0.38581190355723	1.58371857278303	0.0016025641025641	0.049389637712991	0.0422848673715361	3910	tags=37%, list=21%, signal=30%	4634/7138/92235/27063/118461/26287/55800/10529/7140/1410/127294/4604/113146/8789/7125/8572/131377/4624/23363/4842/4313/9531/6261/6331/6521/779/91156/2697/81493/4619/775/4620/9260/84033/3611/2274/29780/8852/7111/3315/6334/140465/4703/137735/9124/7134/7273/22954/7169/70/22927/2318/27295/2275/10979/58/9759/10398/7137/7139/6717/9457/4633/493/202333/6513/79933/114907/129446/5142/7136/667/6607/55742/11…
GO:0015696	BP	GO:0015696	ammonium transport	107	0.385385168054206	1.4357783757074	0.0187074829931973	0.16980675324863	0.14537980783813	3194	tags=31%, list=17%, signal=26%	51458/9066/1141/4129/6531/5865/84258/90019/6572/57127/3351/6622/6570/60482/11255/4842/1392/6623/6387/6861/225689/6005/6860/51760/65018/6530/358/2824/3737/6581/18/23208/83849
GO:1990266	BP	GO:1990266	neutrophil migration	112	0.385278391537224	1.44864303057992	0.0152027027027027	0.147309172560326	0.126118536453361	3403	tags=38%, list=19%, signal=31%	5473/6283/7499/5319/6357/5657/6354/1907/5196/6279/3577/56300/6369/10344/6362/6346/3576/6366/6280/6368/6375/6376/83692/6361/3579/57118/7042/3929/5144/6351/4354/5197/6360/6355/4267/3554/6846/414062/27179/728/6352/5142/6347
GO:0032409	BP	GO:0032409	regulation of transporter activity	262	0.38508584914861	1.60940823813245	0.00155038759689922	0.049389637712991	0.0422848673715361	2672	tags=25%, list=15%, signal=22%	6588/53828/126755/3755/486/8811/2902/7291/5348/55800/6769/2890/3747/3746/53822/6327/4988/3306/23542/6324/6236/5649/1394/81831/3208/1742/23237/342667/5621/6622/57338/254263/10369/4842/2257/4987/1392/4923/57555/644139/53826/27092/857/2891/2903/3359/81832/2697/10345/149111/1740/440699/2040/5144/2669/4318/4747/2892/400916/9143/4734/783/2048/65018/53827/784
GO:0007605	BP	GO:0007605	sensory perception of sound	140	0.384470429768464	1.48753074607415	0.00508474576271186	0.0753593791339624	0.0645188241792417	3083	tags=31%, list=17%, signal=26%	10804/3249/50617/7054/57214/1141/7401/6899/9381/51473/6591/259236/2070/2138/57731/2561/6507/2558/1833/7275/5459/4036/2876/340990/9132/56914/5458/5456/124590/1277/3815/6907/643226/283310/51168/246213/1301/1428/53904/349149/150677/51475/65217/3383
GO:0030509	BP	GO:0030509	BMP signaling pathway	147	0.383943717194264	1.49592391975881	0.00831946755407654	0.101847922993673	0.0871969529495279	3080	tags=29%, list=17%, signal=25%	6423/1311/10272/6422/655/7471/7049/170261/168667/1745/652991/652/9210/4624/2719/2253/164656/1749/9241/392255/55997/5654/4036/269/94031/3611/6664/23090/1482/4488/26585/653275/10468/4681/53918/64388/93/23213/8200/79176/9350/2022/654
GO:0070382	CC	GO:0070382	exocytic vesicle	200	0.383882048320432	1.542201075819	0.00162337662337662	0.049389637712991	0.0422848673715361	3327	tags=30%, list=18%, signal=25%	547/7054/203190/4909/9066/6855/2902/8224/2890/5865/84258/85409/90019/9381/2572/1742/4311/6622/6570/84958/6616/57030/9545/1759/9145/8927/2903/6861/6804/2054/9162/84446/6860/55530/132204/5802/321/10497/246213/273/9143/4908/9899/9900/115827/23025/85439/51760/6853/112755/388662/1644/23557/81615/23208/10755/83849/29988/9230/5142
GO:2001236	BP	GO:2001236	regulation of extrinsic apoptotic signaling pathway	152	0.383798893658126	1.49631034729812	0.00661157024793388	0.0877265027462656	0.075106919292482	3171	tags=26%, list=17%, signal=21%	5054/7078/50486/6423/5196/367/6422/2266/6591/652/4118/23017/2070/2244/7857/2138/2243/8406/857/3303/2852/467/2876/6376/3162/5979/2139/7124/85450/85508/8692/3304/246330/7057/10413/1613/3383/64798/4000
GO:0007389	BP	GO:0007389	pattern specification process	442	0.383772492186543	1.67788302347648	0.00145560407569141	0.049389637712991	0.0422848673715361	2755	tags=29%, list=15%, signal=25%	4010/50805/2019/84504/4825/7476/10660/4909/58524/3211/89780/6423/3222/79191/85407/79192/57453/9096/367/6899/6422/8022/7475/3212/655/7471/10371/5649/6781/4188/65009/1745/3226/57801/652/1767/23237/10409/388389/2719/6615/5075/138162/2138/8828/145873/2253/3223/118856/3239/23639/3217/115948/1746/79600/4760/9241/10683/120237/7026/50937/55079/84667/8626/6656/718/55997/3216/2697/25911/2736/4036/390992/66…
GO:0097060	CC	GO:0097060	synaptic membrane	423	0.383762108309084	1.67503777878564	0.00146627565982405	0.049389637712991	0.0422848673715361	3154	tags=31%, list=17%, signal=26%	2568/1132/9699/2566/1145/794/9066/6855/301/1141/2902/1949/1000/2890/6531/1135/3747/1410/2900/80863/3746/4988/1006/1143/6812/6511/84966/152/23413/1007/2572/79870/8572/9454/133396/1742/3351/23017/1142/23237/4916/80059/254263/1008/1496/10369/8828/1627/2550/6616/5582/2561/2558/57555/140730/57622/9568/3751/53826/27092/1759/2891/8061/2239/2903/23767/3359/440073/1140/2852/81832/775/1272/2898/93145/14911…
GO:0032355	BP	GO:0032355	response to estradiol	131	0.383606023382027	1.47608132804201	0.00830564784053156	0.101824620943102	0.0871770029324086	3994	tags=41%, list=22%, signal=32%	7476/7054/301/117/6751/445/6422/1410/655/6812/338/4987/3952/1843/7026/2852/2697/3586/8835/5737/5458/1446/1277/4488/728441/6569/2155/7040/6870/2021/58189/3361/6753/3485/10266/7479/6529/7035/8204/5020/2113/10628/10631/80139/1788/5066/116151/5743/3767/4654/10018/374/2879/10891
GO:0030534	BP	GO:0030534	adult behavior	142	0.383542297610825	1.48040070627623	0.0067911714770798	0.0883265757559313	0.0756206709376025	2398	tags=24%, list=13%, signal=21%	2019/2566/4909/58524/1141/2902/221935/1949/4988/1143/8013/1394/6622/7345/57731/51738/2257/4923/3952/6623/4929/6387/1140/7111/340990/9607/680/1138/3218/9379/3235/53616/6506/3236
GO:0060078	BP	GO:0060078	regulation of postsynaptic membrane potential	137	0.383528653863688	1.47486443514851	0.00509337860780985	0.0753593791339624	0.0645188241792417	2034	tags=29%, list=11%, signal=26%	7476/9699/2566/1145/1141/2902/5999/2890/1135/2900/4988/23542/1143/5649/1742/1142/6622/2550/51738/4923/57030/2561/2558/57555/3751/2903/1140/81832/2898/6804/9127/134/2560/1144/4355/9162/2567/1138/152404/23316
GO:0043542	BP	GO:0043542	endothelial cell migration	191	0.383407668908083	1.5252054735966	0.00328947368421053	0.0611164753424168	0.0523247825604135	3950	tags=33%, list=22%, signal=26%	7476/350/301/10769/9982/7101/147372/168667/6781/2191/3273/652/5629/388/7857/8828/84913/56999/3164/5176/7026/2876/2246/3315/285/3162/154810/26585/1634/1545/1960/7040/5155/1012/6678/10000/28984/9270/23129/7057/7424/10755/11156/2113/5587/5578/348/5829/55466/8742/5175/27286/4223/5743/4017/186/79812/54828/8823/5547/25/2658/7046
GO:0010594	BP	GO:0010594	regulation of endothelial cell migration	148	0.383090880338519	1.491602378219	0.00667779632721202	0.0877873378708103	0.0751590031969612	3925	tags=32%, list=21%, signal=25%	7476/350/301/10769/9982/7101/147372/168667/6781/3273/652/5629/388/8828/84913/56999/5176/7026/2246/3315/285/3162/154810/1634/7040/5155/6678/10000/28984/9270/7057/7424/2113/5587/5578/348/55466/27286/4223/5743/186/79812/54828/8823/5547/25/2658
GO:0010469	BP	GO:0010469	regulation of signaling receptor activity	168	0.383018002747289	1.50707429645597	0.00163934426229508	0.049389637712991	0.0422848673715361	2883	tags=29%, list=16%, signal=25%	57152/5054/116372/2902/2890/66004/131/4988/23542/152/5649/23467/2069/81831/1742/255324/4885/23237/254263/10369/1392/57555/151/27092/2891/9241/23641/2903/4062/81832/149111/3586/5328/134/27122/54206/26585/1740/5144/4747/100288485/2892/25927/64388/2048/65018/100463489/799/27091
GO:0097530	BP	GO:0097530	granulocyte migration	133	0.382560892861943	1.47189787561377	0.00834724540901502	0.101896017171476	0.0872381287107585	3403	tags=37%, list=19%, signal=30%	5473/6283/7499/5319/6357/5657/301/6278/6354/1907/5196/6279/3577/56300/6369/10344/5919/6362/7857/6346/3576/6366/6280/6368/6375/6376/83692/6361/3579/57118/7042/3929/5144/6351/4354/5197/6360/6355/4267/3554/6846/7057/414062/3269/27179/728/6352/5142/6347
GO:0071621	BP	GO:0071621	granulocyte chemotaxis	115	0.382560680016316	1.44747659485285	0.0134003350083752	0.135097746262875	0.115663741372546	3403	tags=38%, list=19%, signal=31%	5473/6283/5319/6357/301/6278/6354/1907/5196/6279/3577/56300/6369/10344/5919/6362/7857/6346/3576/6366/6280/6368/6375/6376/6361/3579/57118/7042/3929/5144/6351/4354/5197/6360/6355/6846/7057/414062/3269/27179/728/6352/5142/6347
GO:0072080	BP	GO:0072080	nephron tubule development	93	0.382455510353633	1.40303054412577	0.0324786324786325	0.216980216136284	0.185767300316858	2498	tags=32%, list=14%, signal=28%	79191/79192/7475/7471/5228/7484/652/2719/2138/2253/4070/3217/9241/5455/25937/9788/3611/55083/2246/54361/7477/4435/7040/3207/7481/3976/5076/28514/7849/2737
GO:0050764	BP	GO:0050764	regulation of phagocytosis	92	0.38232602113804	1.39890435089213	0.0378006872852234	0.231878587833621	0.19852251984154	2318	tags=25%, list=13%, signal=22%	9066/729238/5657/653509/566/197/6441/2358/4153/5806/5582/722/7275/718/8877/9370/11031/6556/57118/4240/246/7040/7124
GO:0044057	BP	GO:0044057	regulation of system process	568	0.382199760863957	1.70406923785964	0.00141843971631206	0.049389637712991	0.0422848673715361	3091	tags=28%, list=17%, signal=24%	11202/4634/492/6588/7138/56923/53828/7476/7054/56729/9699/486/338442/2902/774/3777/5348/55800/1907/5999/10021/60675/8913/7140/8862/6343/8530/53822/6327/4988/6324/6869/1143/8013/10371/152/5649/2266/1394/6781/23467/2587/7125/4099/1742/4885/221476/4624/26011/2244/254263/2740/81285/9312/10369/57731/51738/4842/2243/2257/4987/1392/4923/57555/151/6261/3952/3751/53826/27092/857/4760/5731/6331/779/3625/28…
GO:0004857	MF	GO:0004857	enzyme inhibitor activity	356	0.382145269441766	1.64170856732708	0.0014903129657228	0.049389637712991	0.0422848673715361	2552	tags=22%, list=14%, signal=20%	5275/5055/50859/6620/866/6588/84651/144568/12/1474/89778/94032/5054/5265/301/7078/6317/7356/51050/51129/153218/197/8530/6695/51156/5267/284293/392617/5104/145264/5502/3273/114794/646424/404203/221476/2719/6622/280664/3827/284257/1029/6447/1028/94274/135228/5176/56925/718/408187/9806/4018/89777/8710/402/5918/3315/1473/140832/643394/10406/9162/5627/11142/26998/128821/7980/5345/4057/9467/3697/100134…
GO:0007187	BP	GO:0007187	G protein-coupled receptor signaling pathway, coupled to cyclic nucleotide second messenger	228	0.381992579466307	1.56437741291503	0.0016	0.049389637712991	0.0422848673715361	3087	tags=33%, list=17%, signal=28%	114131/1132/27201/155/146/301/8811/768239/333/5196/6751/3354/9590/4988/26539/5745/152/1394/2827/2587/6754/10267/2358/3351/11255/2740/2550/4842/4987/346562/151/5731/2357/2829/2642/3363/2852/1909/3360/2847/1113/136/4159/2781/134/23432/133/5737/3357/5064/554/57561/114/3274/8698/5144/4831/1901/19/3361/6753/122042/5744/8685/10266/147/799/2779/2865/493/11245/5138/1395/3375/3269
GO:0033267	CC	GO:0033267	axon part	373	0.381961804210073	1.64800045064974	0.00149253731343284	0.049389637712991	0.0422848673715361	2853	tags=25%, list=16%, signal=21%	5798/547/114131/10814/7054/4137/55118/8941/6855/2902/3897/2890/10382/3747/3746/50861/5881/6695/6324/1258/1006/1826/152/6572/23413/8120/23467/10381/4099/1742/3351/4885/10409/6622/3776/6570/100505385/7345/57731/1627/4842/6616/1392/5582/4923/1759/5176/4653/23767/3800/90167/2852/885/6624/2898/9024/3611/57165/3315/6334/134/81551/4628/30818/23466/1740/89796/9162/7070/84446/3798/2288/3785/4747/9638/2324…
GO:0099634	CC	GO:0099634	postsynaptic specialization membrane	99	0.381834941729985	1.41074335227882	0.0271646859083192	0.204762863277356	0.175307431218949	2211	tags=30%, list=12%, signal=27%	1145/1141/2902/1949/1000/2890/152/1742/23237/254263/1008/10369/2561/2558/57555/57622/3751/27092/2903/1140/81832/9127/57497/57689/1144/1740/9162/53616/22986/5802
GO:0015893	BP	GO:0015893	drug transport	211	0.381571615121676	1.54811735788484	0.0032258064516129	0.0611164753424168	0.0523247825604135	2782	tags=30%, list=15%, signal=26%	3043/3039/56729/58157/9066/6542/3042/2352/284111/3040/362/1141/83546/5999/6531/92745/5865/84258/148641/90019/6511/3049/2587/3351/83959/6622/6570/51738/1392/4923/57030/6507/6623/6582/6387/114789/2697/6861/225689/4036/2348/6005/84889/6948/2350/6556/6860/4151/6947/51293/6561/6506/246213/8604/8140/127700/51760/65018/6530/291/358/388662/3050
GO:0006836	BP	GO:0006836	neurotransmitter transport	265	0.381182582958302	1.59612715302062	0.00155038759689922	0.049389637712991	0.0422848673715361	3114	tags=31%, list=17%, signal=26%	3043/10814/7476/7054/9699/9066/6855/1141/774/4129/8224/5999/6531/92745/5865/55117/8862/90019/9381/1143/1103/6812/6511/6572/23413/2572/3351/1142/6622/6570/60482/11255/4842/6616/1392/5582/4923/57030/6507/140730/6539/41/6623/6582/2852/6861/8499/815/136/6804/2054/9162/84446/1138/9379/6860/10675/321/6506/10497/246213/9143/8604/9899/9900/23025/783/51760/6530/6853/358/112755/388662/7223/2824/6529/2030/6…
GO:0031099	BP	GO:0031099	regeneration	182	0.381182555247033	1.50905856147254	0.0033003300330033	0.0611164753424168	0.0523247825604135	3353	tags=30%, list=18%, signal=25%	11202/5653/7476/7104/6665/570/301/7448/7471/7049/5228/8013/8326/4815/4099/10076/4916/4837/6387/2697/3371/146760/2876/3586/5396/2348/285/133/349667/116519/3162/57539/8431/7070/558/4814/2155/5802/7040/4747/4618/2737/10404/3913/1051/2066/7048/59352/10413/9104/22876/6895/728/10631/3725
GO:0045111	CC	GO:0045111	intermediate filament cytoskeleton	237	0.381052833830896	1.56998218758123	0.00159235668789809	0.049389637712991	0.0422848673715361	2692	tags=22%, list=15%, signal=19%	3853/3851/286887/3854/3861/3887/3872/5630/3852/5317/3848/3860/192666/6279/3892/85285/2312/6511/3868/83896/4741/196374/126917/25984/3888/3855/9118/2670/631/2852/3850/2697/81493/387273/147183/8688/353238/100130958/83899/3849/10763/4831/100288323/4747/4744/9119/100507608/645027/144501/353288/83755/337972
GO:1904813	CC	GO:1904813	ficolin-1-rich granule lumen	124	0.380940671904561	1.45928673426796	0.00811688311688312	0.100665843590372	0.0861849173666453	3402	tags=21%, list=19%, signal=17%	3043/3310/978/5265/5553/3848/1675/51806/5836/2219/3303/230/4318/4831/7077/4048/83716/2992/5709/3304/4282/5223/10120/1471/3615/51071
GO:0042133	BP	GO:0042133	neurotransmitter metabolic process	140	0.380414005819204	1.4718362872122	0.00677966101694915	0.0883112856552294	0.0756075803398533	3877	tags=32%, list=21%, signal=26%	3043/7054/5053/6542/570/4129/6531/445/1103/2572/635/2731/60482/4317/4842/5806/121278/6507/857/6582/2903/3586/1806/57539/1524/1545/113675/7124/384/493/100528032/1644/18/3383/9104/1757/5447/10003/26227/5743/186/590/1312/26002/9722
GO:0045211	CC	GO:0045211	postsynaptic membrane	316	0.380401772809309	1.61489890317752	0.00152905198776758	0.049389637712991	0.0422848673715361	2211	tags=25%, list=12%, signal=22%	2568/1132/2566/1145/1141/2902/1949/1000/2890/6531/1135/3747/2900/80863/3746/4988/1143/84966/152/23413/1007/79870/8572/9454/1742/23017/1142/23237/4916/80059/254263/1008/1496/10369/8828/1627/2550/2561/2558/57555/57622/9568/3751/53826/27092/1759/2891/2903/23767/3359/440073/1140/81832/775/1272/2898/149111/80852/815/9127/399694/134/57497/2560/57689/1144/1740/9162/2567/1138/58512/114/10636/53616/22986/…
GO:0030424	CC	GO:0030424	axon	589	0.380380856477902	1.70231523284554	0.00140449438202247	0.049389637712991	0.0422848673715361	3089	tags=27%, list=17%, signal=23%	5798/547/114131/10814/7054/4137/2566/55118/4909/9066/8941/8747/6855/2902/3897/64221/79191/2890/6531/57453/10382/3747/1410/3746/50861/90019/4988/5881/6695/6324/1258/1006/1826/3645/6812/10371/152/6572/23413/8120/23467/2572/10381/3480/2044/3208/133396/4099/1742/4311/3351/4885/10409/348980/6622/3776/6570/60482/4916/100505385/7345/4741/1496/10369/57731/8828/1627/51738/4842/6616/1392/5582/4923/57030/46…
GO:0015079	MF	GO:0015079	potassium ion transmembrane transporter activity	157	0.380336397398875	1.48835788281231	0.00655737704918033	0.0874146441267487	0.0748399219834195	2968	tags=32%, list=16%, signal=27%	53828/479/3249/126755/496/3755/486/83795/81033/3777/10021/25769/3747/2900/3746/495/27012/100134444/348980/3776/23416/9312/27133/283652/6616/57468/3751/2898/9132/3759/30818/3744/3754/478/29850/440699/10089/3785/3764/89822/90134/57419/358/3780/6560/30820/3737/60598/3756/610/57582
GO:0042383	CC	GO:0042383	sarcolemma	134	0.380096430143926	1.46481331184883	0.0100671140939597	0.114851121405722	0.0983296225887431	2996	tags=31%, list=16%, signal=26%	301/1000/5348/6769/4988/6324/113146/10518/1180/7043/342667/4842/858/6261/27092/857/28965/6331/779/1291/81493/775/84033/6445/3908/137868/3759/6640/8910/1292/2318/1293/783/784/633/358/6717/10400/54221/493/6513
GO:0055002	BP	GO:0055002	striated muscle cell development	156	0.379557903786533	1.48449390075178	0.00655737704918033	0.0874146441267487	0.0748399219834195	3232	tags=27%, list=18%, signal=22%	7138/27063/92737/10753/1311/5999/10529/7140/127294/4604/652/5629/131377/221476/4624/7345/23363/858/6261/4015/1140/9254/84033/57538/2876/7111/1482/4628/4703/5300/7273/4618/70/2318/58/9759/7139/4633/6608/79933/4000/124857
GO:0051087	MF	GO:0051087	chaperone binding	100	0.378548813767086	1.40241903323353	0.0253807106598985	0.198606385154608	0.170036571318965	2116	tags=19%, list=12%, signal=17%	4137/135138/3306/3337/213/5621/2244/9531/4036/11080/100885848/165721/25822/2335/55664/9532/478/10630/1356
GO:0002020	MF	GO:0002020	protease binding	123	0.378417933597339	1.4449969827885	0.0115321252059308	0.124342756252304	0.10645587212633	3424	tags=29%, list=19%, signal=24%	5275/1893/5054/5265/7078/6317/1991/1311/6531/54507/147372/5104/2191/5621/49/10017/6261/2335/1277/3815/7273/5345/7077/7124/65018/4282/1278/6717/3554/10752/1281/3685/1471/1475/8738/9507
GO:0008037	BP	GO:0008037	cell recognition	146	0.377798941677607	1.46744885171676	0.00671140939597315	0.0880936916875432	0.0754212875770287	2586	tags=25%, list=14%, signal=21%	79937/55118/8747/2352/1949/64221/57453/5047/431705/1826/10371/2219/257062/49/4685/6366/7275/30815/81035/55079/390243/375033/246777/5551/117144/2350/7784/26998/84466/4240/4692/27255/50863/347732/57829/2048
GO:0050673	BP	GO:0050673	epithelial cell proliferation	371	0.377750031162499	1.63178158256401	0.0014792899408284	0.049389637712991	0.0422848673715361	3403	tags=32%, list=19%, signal=26%	11202/3851/5798/4825/3249/7476/57152/350/8456/1893/89780/6423/7291/79400/2173/367/8862/6899/6422/9982/7049/6369/5228/8013/168667/10344/2069/6591/2191/51162/652/5629/5365/255324/2719/7857/81285/2138/8828/3487/51738/4070/130120/84913/1028/858/3952/3164/135228/857/1749/9241/3037/5176/6331/7026/116039/9420/8626/6387/5654/2697/185/2876/3586/2263/9788/6664/2246/26257/3357/3162/54206/3815/4163/3849/7042…
GO:0035296	BP	GO:0035296	regulation of tube diameter	137	0.377605697605024	1.45208762968993	0.00848896434634975	0.10249859056941	0.0877540210597024	2164	tags=26%, list=12%, signal=23%	3043/155/1311/1907/8862/152/2266/3351/2244/3827/4842/2243/151/3952/857/3363/2852/2697/185/1909/1113/80852/2876/136/134/133/4879/3357/3162/57539/554/3274/5345/4880/553
GO:0050880	BP	GO:0050880	regulation of blood vessel size	137	0.377605697605024	1.45208762968993	0.00848896434634975	0.10249859056941	0.0877540210597024	2164	tags=26%, list=12%, signal=23%	3043/155/1311/1907/8862/152/2266/3351/2244/3827/4842/2243/151/3952/857/3363/2852/2697/185/1909/1113/80852/2876/136/134/133/4879/3357/3162/57539/554/3274/5345/4880/553
GO:0097746	BP	GO:0097746	regulation of blood vessel diameter	137	0.377605697605024	1.45208762968993	0.00848896434634975	0.10249859056941	0.0877540210597024	2164	tags=26%, list=12%, signal=23%	3043/155/1311/1907/8862/152/2266/3351/2244/3827/4842/2243/151/3952/857/3363/2852/2697/185/1909/1113/80852/2876/136/134/133/4879/3357/3162/57539/554/3274/5345/4880/553
GO:0061326	BP	GO:0061326	renal tubule development	95	0.37752848559333	1.38896302591678	0.035958904109589	0.22647880455237	0.193899503142985	2498	tags=32%, list=14%, signal=27%	79191/79192/7475/7471/5228/7484/652/2719/2138/2253/4070/3217/9241/5455/25937/9788/3611/55083/2246/54361/7477/4435/7040/3207/7481/3976/5076/28514/7849/2737
GO:0005509	MF	GO:0005509	calcium ion binding	681	0.377398227702476	1.70491563497625	0.00138504155124654	0.049389637712991	0.0422848673715361	2548	tags=25%, list=14%, signal=23%	1014/50859/4634/6620/23105/7138/6283/5121/130106/5320/29943/10590/653145/5319/126638/92737/2978/55118/49860/794/9066/810/388697/10753/338324/4322/56143/301/2902/774/1311/79400/6278/1000/6585/312/51702/6279/85407/10382/4753/22915/728113/7140/57526/84258/23245/83543/54825/56103/123745/51806/85409/25975/90019/2199/9381/8788/6695/2312/1006/147372/7053/56144/3026/84467/10518/23413/9651/7436/1007/7125/…
GO:1904062	BP	GO:1904062	regulation of cation transmembrane transport	321	0.377248716500143	1.60347253317843	0.00153374233128834	0.049389637712991	0.0422848673715361	2990	tags=27%, list=16%, signal=23%	6588/53828/126755/57628/3755/486/57214/8811/2902/7291/79400/5348/55800/5999/6769/2890/3747/51297/3746/53822/6327/4988/3306/23542/6324/6236/5649/1394/81831/3208/1742/23237/342667/5621/6622/57338/254263/10369/4842/2257/4987/1392/4923/57555/644139/53826/27092/857/2891/6331/2903/2852/81832/10345/775/623/149111/6375/57165/6376/3759/30818/6640/1740/7070/440699/2040/5144/2669/4318/7040/4747/2892/400916/…
GO:1904018	BP	GO:1904018	positive regulation of vasculature development	180	0.37722581046862	1.49146668051542	0.0033112582781457	0.0611164753424168	0.0523247825604135	3269	tags=28%, list=18%, signal=23%	729/1893/5054/301/6423/7291/10769/51129/9982/7101/6369/5228/147372/168667/8038/1215/388/51738/3576/718/2852/185/8710/3586/6376/2246/3315/285/133/8877/3678/3162/3579/3815/1524/1545/5155/28514/10000/3373/10266/358/7048/7057/2022/7424/2113/728/5587/5578
GO:0007610	BP	GO:0007610	behavior	584	0.376487475310598	1.679979133397	0.00142857142857143	0.049389637712991	0.0422848673715361	2313	tags=23%, list=13%, signal=20%	11202/2019/56923/7054/56729/57152/4137/2566/4909/2834/58524/116372/8811/1141/2902/774/221935/1949/2890/6531/25769/10769/283869/8862/6899/4988/23542/7101/1826/4808/1143/8013/8326/7436/5649/1394/5367/4326/65009/5730/1742/4311/3351/10022/4885/23237/5621/6622/3776/57338/2740/7345/57731/51738/6616/2257/4987/1392/5582/4923/57030/460/2334/6507/2558/57555/644139/57468/29989/3952/3751/41/6623/4929/5176/80…
GO:0005198	MF	GO:0005198	structural molecule activity	710	0.376222040780863	1.70782758720118	0.00136612021857923	0.049389637712991	0.0422848673715361	3866	tags=33%, list=21%, signal=27%	6698/6703/3853/6707/6700/6699/3854/4634/9074/6705/3861/3872/1893/5630/388697/3852/26287/353135/301/7448/5553/5317/1311/3848/3860/347688/7348/10529/192666/6704/10382/22915/4237/1410/127294/155051/2199/2312/23542/1805/163778/4604/84467/2266/5118/10381/81578/256076/3868/26254/4118/83896/2244/574414/258/353134/9071/4741/22798/1496/57731/51412/23363/1300/25984/8076/3888/2243/8406/149461/6779/858/857/8…
GO:1902495	CC	GO:1902495	transmembrane transporter complex	317	0.376213373147458	1.60031416295692	0.00150829562594268	0.049389637712991	0.0422848673715361	1994	tags=25%, list=11%, signal=23%	53828/2568/479/126755/496/2566/1145/57628/3755/486/1141/2902/1188/774/5348/55800/9022/10021/2890/1135/6340/8913/3747/2900/3746/6327/54831/118427/3306/6324/1258/1143/27012/1180/1742/257062/1142/348980/3776/254263/9312/10369/4842/6616/8911/2561/2558/94015/6261/3751/27092/2891/6331/779/2903/3359/1140/775/2898/93145/9254/149111/6804/6334/117144/9132/266675/3759/30818/2560/3744/1144/1740/3754/478/2567…
GO:1903522	BP	GO:1903522	regulation of blood circulation	279	0.375999902286207	1.58140168016941	0.0015552099533437	0.049389637712991	0.0422848673715361	3139	tags=29%, list=17%, signal=25%	4634/492/53828/7054/486/774/3777/5348/55800/1907/5999/10021/8913/8862/53822/6327/6324/10371/152/2266/6781/4624/2244/2740/81285/10369/57731/51738/4842/2243/151/6261/3952/3751/53826/27092/857/6331/779/2697/185/10345/775/9254/1113/4159/134/133/1482/3759/30818/6640/121643/478/554/7042/3274/4880/553/5144/6543/6870/4881/27129/783/93589/9759/784/7137/7139/147/6717/30820/27091/60598/4633/493/5020/3383/32…
GO:0004222	MF	GO:0004222	metalloendopeptidase activity	99	0.37597652049085	1.38909858404332	0.0305602716468591	0.213521908953333	0.182806475590609	2684	tags=31%, list=15%, signal=27%	8747/4322/431705/8038/4326/2191/4311/170691/4325/9427/388630/4317/4313/118856/4185/56999/64066/4327/8510/170689/9508/4316/11173/53616/4318/9509/8756/7092/9718/9510/56547
GO:0045861	BP	GO:0045861	negative regulation of proteolysis	336	0.375840780560385	1.6054794931041	0.00150375939849624	0.049389637712991	0.0422848673715361	2595	tags=23%, list=14%, signal=20%	5275/5055/50859/866/84651/144568/653145/12/1474/89778/1893/5054/5265/7078/2619/7448/6317/6423/51050/728113/153218/197/1410/8530/6695/7471/51156/5267/284293/5104/145264/3273/646424/131377/404203/221476/5621/2719/6622/280664/3827/11326/5582/722/135228/5176/56925/718/408187/5896/9806/4018/89777/8710/2876/5918/3586/1473/140832/643394/10406/5627/26998/128821/7980/5345/4057/3697/4318/727/7077/58189/507…
GO:0021761	BP	GO:0021761	limbic system development	108	0.374276408847188	1.39665318402399	0.0273037542662116	0.20533856231767	0.175800315125227	2498	tags=24%, list=14%, signal=21%	8941/89780/6343/7101/8013/10371/5649/1394/1745/2044/5629/8828/1392/6658/1746/4760/55079/64211/2263/5802/7080/4747/9638/3361/5454/2737
GO:0072599	BP	GO:0072599	establishment of protein localization to endoplasmic reticulum	110	0.374029331511213	1.40150066936519	0.0290598290598291	0.209127452719942	0.179044168199759	6274	tags=54%, list=34%, signal=35%	6218/6147/6234/6142/6171/25873/6155/6209/6159/6229/6168/11224/6136/6194/7311/4736/6154/6165/6192/3921/6161/6128/6134/6143/6135/6137/6262/5372/6130/6208/6169/133022/9045/6175/6176/6235/6210/6122/10952/6204/6206/9349/6228/6124/6187/22930/6217/6232/6224/6173/6133/6233/6138/6201/54557/6160/6144/6231/6230
GO:1990351	CC	GO:1990351	transporter complex	325	0.373271024972304	1.59009700963177	0.00151975683890578	0.049389637712991	0.0422848673715361	1994	tags=24%, list=11%, signal=22%	53828/2568/479/126755/496/2566/1145/57628/3755/486/1141/2902/1188/774/5348/55800/9022/10021/2890/1135/6340/8913/3747/2900/3746/6327/54831/118427/3306/6324/1258/1143/27012/1180/1742/257062/1142/348980/3776/254263/9312/10369/4842/6616/8911/2561/2558/94015/6261/3751/27092/2891/6331/779/2903/3359/1140/775/2898/93145/9254/149111/6804/6334/117144/9132/266675/3759/30818/2560/3744/1144/1740/3754/478/2567…
GO:0001669	CC	GO:0001669	acrosomal vesicle	106	0.373047100452764	1.38322444039179	0.0292598967297762	0.209226625569823	0.179129074892706	2649	tags=27%, list=15%, signal=24%	6457/90019/54742/133558/5104/10566/8153/23237/49/161514/346562/131375/858/857/338661/246777/57481/26206/84519/154865/4016/64753/3815/130026/347732/9899/646480/647310/81833
GO:0010770	BP	GO:0010770	positive regulation of cell morphogenesis involved in differentiation	151	0.372759853248863	1.45445749711244	0.00822368421052632	0.101548239275935	0.0869403791651322	2603	tags=22%, list=14%, signal=19%	1382/4137/89780/3897/5881/1826/5649/2266/8153/5365/2244/4916/23363/1627/2243/4352/3037/4653/6387/8482/56965/3611/2335/347733/5458/91584/23316/10675/4747/9423/91663/4804/10458
GO:1990748	BP	GO:1990748	cellular detoxification	103	0.372566518614873	1.38179908110698	0.0310880829015544	0.213917563726862	0.183145214856541	3179	tags=30%, list=17%, signal=25%	3043/3039/3240/3042/3040/84203/655/4353/3049/213/53905/6280/2882/2876/2878/493869/7124/10516/2947/4257/241/2944/114112/3050/27244/55937/7295/9104/64359/3047/7837
GO:0072073	BP	GO:0072073	kidney epithelium development	140	0.372523059855773	1.44130591653251	0.0101694915254237	0.115710126610847	0.0990650586610063	2657	tags=31%, list=15%, signal=26%	79191/79192/6422/7475/655/7471/5228/168667/7484/9244/652/10409/2719/2138/2253/4070/3217/9241/5455/25937/2263/9788/3611/55083/2246/9370/6492/3579/54361/7477/4435/5979/7040/3207/7481/3976/5076/28514/384/7849/2737/4868/3913
GO:0006024	BP	GO:0006024	glycosaminoglycan biosynthetic process	110	0.372512163900303	1.39581579055197	0.0290598290598291	0.209127452719942	0.179044168199759	4773	tags=43%, list=26%, signal=32%	57214/3036/2817/83539/222537/51363/2719/64711/3037/2239/9469/92126/6484/8534/2137/1634/10675/7040/5155/2651/79369/4060/3038/9955/3373/633/4166/166012/55790/3340/6383/337876/9334/2134/113189/2331/50515/9672/9953/55454/3073/6482/64131/10082/79586/64132/11081
GO:0009952	BP	GO:0009952	anterior/posterior pattern specification	217	0.372372822365634	1.51819275064578	0.00321543408360129	0.0611164753424168	0.0523247825604135	3144	tags=31%, list=17%, signal=26%	2019/3211/89780/6423/3222/85407/9096/6899/6422/3212/7471/3226/57801/652/23237/10409/2719/5075/145873/2253/3223/3239/3217/4760/9241/10683/7026/50937/55079/84667/55997/3216/2736/390992/3232/5916/10512/10655/4488/56033/3218/7478/7547/3215/3235/653275/7289/2114/3207/4618/23242/3221/28514/3236/441478/2737/3202/3234/93/5090/3205/3201/6608/2637/9350/7704/64321/391723
GO:0007218	BP	GO:0007218	neuropeptide signaling pathway	101	0.372113122643557	1.38208757111173	0.0288135593220339	0.209127452719942	0.179044168199759	2451	tags=32%, list=13%, signal=28%	56923/2834/344758/8811/6751/60675/283869/4988/5539/4828/1394/5367/2587/6754/9427/6447/4987/4923/5443/2847/2825/2925/57537/9607/4879/128674/10887/22986/124274/6753/11248/113091
GO:0044325	MF	GO:0044325	ion channel binding	122	0.372075628335732	1.41968278935591	0.0148514851485149	0.145201305027528	0.124313888693458	1965	tags=20%, list=11%, signal=18%	126755/9699/57628/5348/55800/6769/3747/3746/6324/5621/27133/4842/2257/644139/140730/857/6331/10345/6804/29085/30818/6640/9532/440699
GO:0008016	BP	GO:0008016	regulation of heart contraction	234	0.371780399391775	1.52761375152169	0.0016025641025641	0.049389637712991	0.0422848673715361	3139	tags=29%, list=17%, signal=24%	4634/492/53828/7054/486/774/3777/5348/55800/1907/5999/10021/8913/8862/53822/6327/6324/10371/6781/4624/2740/10369/57731/4842/6261/3751/53826/27092/857/6331/779/2697/10345/775/9254/1113/4159/134/133/1482/3759/30818/6640/121643/478/7042/4880/5144/6543/6870/4881/27129/783/93589/9759/784/7137/7139/147/6717/30820/27091/60598/4633/493/5020/6330/7067
GO:0030593	BP	GO:0030593	neutrophil chemotaxis	98	0.371709958981984	1.3722836697628	0.0391822827938671	0.236282714519121	0.20229310657607	2354	tags=30%, list=13%, signal=26%	5473/6283/5319/6357/6354/1907/5196/6279/3577/56300/6369/10344/6362/6346/3576/6366/6280/6368/6375/6376/6361/3579/57118/7042/3929/5144/6351/4354/5197
GO:0005244	MF	GO:0005244	voltage-gated ion channel activity	192	0.371428299041479	1.47806287847766	0.0033003300330033	0.0611164753424168	0.0523247825604135	2968	tags=32%, list=16%, signal=27%	126755/3755/83795/2902/1188/81033/774/3777/55800/9022/10021/8913/3747/3746/6327/4988/6324/23413/27012/1180/100134444/3351/348980/3776/23416/9312/10369/27133/6616/8911/6261/3751/27092/6331/779/2903/775/9254/6334/117144/9132/3759/30818/3744/3754/29850/440699/10089/3785/3764/347732/89822/90134/783/93589/784/30820/27091/3737/3756/610/57582
GO:0022832	MF	GO:0022832	voltage-gated channel activity	192	0.371428299041479	1.47806287847766	0.0033003300330033	0.0611164753424168	0.0523247825604135	2968	tags=32%, list=16%, signal=27%	126755/3755/83795/2902/1188/81033/774/3777/55800/9022/10021/8913/3747/3746/6327/4988/6324/23413/27012/1180/100134444/3351/348980/3776/23416/9312/10369/27133/6616/8911/6261/3751/27092/6331/779/2903/775/9254/6334/117144/9132/3759/30818/3744/3754/29850/440699/10089/3785/3764/347732/89822/90134/783/93589/784/30820/27091/3737/3756/610/57582
GO:0043524	BP	GO:0043524	negative regulation of neuron apoptotic process	141	0.371241097696454	1.43433255802859	0.0101522842639594	0.115668358714044	0.0990292991361653	3403	tags=30%, list=19%, signal=25%	6620/2019/4909/2902/8013/6812/8326/9244/1745/7043/4099/23017/6622/2253/5582/2561/2558/666/4929/2898/3611/6376/5300/3162/4776/558/10763/4435/1524/4747/4914/4908/79625/65018/7786/8200/1051/728/10752/348/3725/58533/6347
GO:0007268	BP	GO:0007268	chemical synaptic transmission	686	0.371091023268494	1.68018750424515	0.00137741046831956	0.049389637712991	0.0422848673715361	2737	tags=26%, list=15%, signal=23%	6620/2568/10814/10590/7476/7054/1132/56729/9699/4137/2566/1145/4909/794/9066/6855/116372/89780/1141/2902/774/1949/3777/1000/8224/5999/2890/1135/3354/5865/25769/10769/66004/8913/6343/9590/2900/6327/90019/4988/9381/5881/23542/26539/1006/7101/1143/1103/6812/6511/6572/23413/5649/1394/5367/23467/2572/8572/1742/4311/3351/1142/4885/23237/5621/6622/57338/60482/254263/11255/27115/10369/1627/51738/6616/225…
GO:0098916	BP	GO:0098916	anterograde trans-synaptic signaling	686	0.371091023268494	1.68018750424515	0.00137741046831956	0.049389637712991	0.0422848673715361	2737	tags=26%, list=15%, signal=23%	6620/2568/10814/10590/7476/7054/1132/56729/9699/4137/2566/1145/4909/794/9066/6855/116372/89780/1141/2902/774/1949/3777/1000/8224/5999/2890/1135/3354/5865/25769/10769/66004/8913/6343/9590/2900/6327/90019/4988/9381/5881/23542/26539/1006/7101/1143/1103/6812/6511/6572/23413/5649/1394/5367/23467/2572/8572/1742/4311/3351/1142/4885/23237/5621/6622/57338/60482/254263/11255/27115/10369/1627/51738/6616/225…
GO:0034702	CC	GO:0034702	ion channel complex	294	0.37082103336034	1.57310862289829	0.00152439024390244	0.049389637712991	0.0422848673715361	1994	tags=25%, list=11%, signal=22%	2568/126755/2566/1145/57628/3755/1141/2902/1188/774/55800/9022/10021/2890/1135/6340/8913/3747/2900/3746/6327/54831/118427/3306/6324/1258/1143/27012/1180/1742/257062/1142/348980/3776/254263/9312/10369/4842/6616/8911/2561/2558/94015/6261/3751/27092/2891/6331/779/2903/3359/1140/775/2898/93145/9254/149111/6804/6334/117144/9132/266675/3759/30818/2560/3744/1144/1740/3754/2567/1138/440699/7222
GO:0030666	CC	GO:0030666	endocytic vesicle membrane	162	0.370737135210149	1.45357586757262	0.00814332247557003	0.100701433507592	0.0862153876231423	3618	tags=29%, list=20%, signal=23%	50617/7476/9066/89780/2890/83871/7475/7471/6572/1742/338/3120/10369/50489/27092/857/2891/81035/55576/815/3113/23432/338382/9332/11031/6556/54361/7477/3118/22905/2892/54734/345611/8685/51715/4952/6608/3119/23149/9230/7311/348/2535/3107/4920/816/3115
GO:0010927	BP	GO:0010927	cellular component assembly involved in morphogenesis	110	0.37073291492826	1.38914888393475	0.0290598290598291	0.209127452719942	0.179044168199759	3063	tags=28%, list=17%, signal=24%	7138/27063/10753/2817/10529/7140/127294/4604/5629/4624/26011/23363/5990/84033/5376/3611/7111/1482/4628/4703/84519/64753/7273/70/646480/58/81833/7139/8506/4633/79933
GO:0004175	MF	GO:0004175	endopeptidase activity	411	0.370653691537366	1.61747717467718	0.00145772594752187	0.049389637712991	0.0422848673715361	2752	tags=25%, list=15%, signal=21%	11202/5650/5653/25818/5222/26085/5655/643834/11012/29122/3240/132724/3249/84000/8747/1511/43849/10753/5657/4322/1991/5644/1675/566/1521/6422/339967/431705/3026/8038/5122/4326/2191/1215/4311/170691/4325/11098/28983/49/7345/9427/388630/4317/4313/118856/4185/164656/389208/56999/64066/341350/10136/4327/4018/5654/8510/3817/9622/170689/94031/5328/3002/43847/373856/1178/9508/9099/1515/1513/63036/56675/4…
GO:0030672	CC	GO:0030672	synaptic vesicle membrane	101	0.37064522485984	1.37663556429153	0.0288135593220339	0.209127452719942	0.179044168199759	3089	tags=31%, list=17%, signal=26%	9066/6855/8224/5865/90019/9381/2572/6622/6570/57030/9145/8927/6861/6804/6860/55530/132204/5802/10497/246213/273/9143/9899/9900/115827/23025/6853/388662/23557/81615/23208
GO:0099501	CC	GO:0099501	exocytic vesicle membrane	101	0.37064522485984	1.37663556429153	0.0288135593220339	0.209127452719942	0.179044168199759	3089	tags=31%, list=17%, signal=26%	9066/6855/8224/5865/90019/9381/2572/6622/6570/57030/9145/8927/6861/6804/6860/55530/132204/5802/10497/246213/273/9143/9899/9900/115827/23025/6853/388662/23557/81615/23208
GO:0001704	BP	GO:0001704	formation of primary germ layer	115	0.370640755203296	1.40237574397995	0.0234505862646566	0.192389958347405	0.164714386438911	2426	tags=23%, list=13%, signal=20%	89780/7448/6423/655/8013/652/6615/2001/2138/4317/145873/4313/84913/9241/83595/3679/1291/2263/2335/3678/2114/4318/3207/7481/2139/5076/1301
GO:0045047	BP	GO:0045047	protein targeting to ER	106	0.370561004429447	1.37400622431012	0.0292598967297762	0.209226625569823	0.179129074892706	6274	tags=54%, list=34%, signal=36%	6218/6147/6234/6142/6171/25873/6155/6209/6159/6229/6168/11224/6136/6194/7311/4736/6154/6165/6192/3921/6161/6128/6134/6143/6135/6137/5372/6130/6208/6169/133022/9045/6175/6176/6235/6210/6122/10952/6204/6206/9349/6228/6124/6187/6217/6232/6224/6173/6133/6233/6138/6201/54557/6160/6144/6231/6230
GO:0050804	BP	GO:0050804	modulation of chemical synaptic transmission	425	0.370448756770279	1.61657270289622	0.00145985401459854	0.049389637712991	0.0422848673715361	3114	tags=28%, list=17%, signal=24%	10814/10590/7476/56729/9699/4137/4909/794/9066/6855/89780/1141/2902/774/1949/1000/8224/5999/2890/5865/25769/10769/6343/9590/2900/23542/7101/1143/6812/23413/5649/1394/23467/1742/4311/3351/1142/4885/23237/5621/6622/57338/254263/10369/1627/51738/6616/1392/5582/4923/6507/57555/140730/41/27092/6623/1759/9145/2903/2852/81832/8499/2898/9254/815/136/6804/6376/347733/57537/134/3908/57497/9370/57689/4355/9…
GO:0030139	CC	GO:0030139	endocytic vesicle	297	0.370433950521919	1.5717562191517	0.00153374233128834	0.049389637712991	0.0422848673715361	3643	tags=27%, list=20%, signal=22%	3043/3039/3240/50617/7476/9066/729238/6439/3040/57214/89780/653509/1991/2890/83871/7475/117156/7471/6441/6812/4353/6572/8993/1742/7018/338/3120/10369/50489/27092/857/2891/81035/10578/55576/4036/815/9788/3113/23432/338382/8877/9332/6440/11031/253970/6556/54361/7477/4057/3118/22905/2892/19/10497/54734/10808/6678/8692/345611/8685/51715/4952/6608/23208/10755/3119/22876/23149/9230/7311/3685/348/2535/3…
GO:0006023	BP	GO:0006023	aminoglycan biosynthetic process	114	0.370200075133646	1.39323228654387	0.0255102040816327	0.19925474760288	0.170591665897572	4773	tags=42%, list=26%, signal=31%	57214/3036/2817/83539/222537/51363/2719/64711/3037/2239/9469/92126/6484/8534/2137/1634/10675/7040/5155/2651/79369/4060/3038/9955/3373/633/4166/166012/84752/55790/3340/6383/337876/9334/2134/113189/2331/50515/9672/9953/55454/3073/6482/64131/10082/79586/64132/11081
GO:0099537	BP	GO:0099537	trans-synaptic signaling	694	0.370059068859907	1.67727794930347	0.00137362637362637	0.049389637712991	0.0422848673715361	2737	tags=26%, list=15%, signal=23%	6620/2568/10814/10590/7476/7054/1132/56729/9699/4137/2566/1145/4909/794/9066/6855/116372/89780/1141/2902/774/1949/3777/1000/8224/5999/2890/1135/3354/5865/25769/10769/66004/8913/6343/9590/2900/6327/90019/4988/9381/5881/23542/26539/1006/7101/1143/1103/6812/6511/6572/23413/5649/1394/5367/23467/2572/8572/1742/4311/3351/1142/4885/23237/5621/6622/57338/60482/254263/11255/27115/10369/1627/51738/4842/661…
GO:0150034	CC	GO:0150034	distal axon	276	0.369943671787794	1.55053765232915	0.00156985871271586	0.049389637712991	0.0422848673715361	2844	tags=24%, list=16%, signal=21%	5798/114131/10814/7054/4137/55118/8941/6855/2902/3897/3747/3746/50861/5881/1258/1006/1826/152/6572/23413/23467/10381/3351/4885/10409/6622/3776/6570/1627/4842/6616/5582/4923/23767/3800/90167/2852/885/6624/2898/9024/3611/134/81551/4628/30818/23466/9162/7070/84446/2288/4747/9638/23242/7077/10497/246213/10280/23025/65018/114787/7786/140767/322/10642/6717/6001
GO:0048706	BP	GO:0048706	embryonic skeletal system development	125	0.36985955619821	1.41595128872008	0.0147299509001637	0.14447360968455	0.123690873371023	2817	tags=34%, list=15%, signal=29%	3231/3211/7291/3222/57453/6899/3212/655/7484/4188/1745/652/7043/4325/2138/3223/3217/1746/9241/116039/3216/2263/3232/5396/6664/1277/10655/3218/3215/3235/7289/3207/7481/3221/3236/1301/2737/3202/3373/23213/3205/3201
GO:0099177	BP	GO:0099177	regulation of trans-synaptic signaling	426	0.369705879220484	1.61273050179441	0.00146842878120411	0.049389637712991	0.0422848673715361	3114	tags=28%, list=17%, signal=24%	10814/10590/7476/56729/9699/4137/4909/794/9066/6855/89780/1141/2902/774/1949/1000/8224/5999/2890/5865/25769/10769/6343/9590/2900/23542/7101/1143/6812/23413/5649/1394/23467/1742/4311/3351/1142/4885/23237/5621/6622/57338/254263/10369/1627/51738/6616/1392/5582/4923/6507/57555/140730/41/27092/6623/1759/9145/2903/2852/81832/8499/2898/9254/815/136/6804/6376/347733/57537/134/3908/57497/9370/57689/4355/9…
GO:0032526	BP	GO:0032526	response to retinoic acid	107	0.369683414831292	1.37728043752266	0.0289115646258503	0.209127452719942	0.179044168199759	3080	tags=32%, list=17%, signal=27%	9227/360/89780/57795/6899/7475/7484/9536/4916/3952/205860/11211/5176/1843/2697/3371/2263/5916/1277/6256/7477/7478/5979/7481/19/5076/3485/7479/358/54929/1620/10413/5020/654
GO:0048675	BP	GO:0048675	axon extension	120	0.369449006284605	1.40020065407106	0.0168634064080944	0.159400229819875	0.136470277755305	2325	tags=22%, list=13%, signal=19%	4825/4137/89780/6585/3897/1826/10371/4099/9201/4916/8828/1627/6387/5459/8482/6586/3611/2335/10512/10501/5458/91584/7869/4692/5802/9423
GO:0099536	BP	GO:0099536	synaptic signaling	700	0.369353552508679	1.67497673314322	0.00136798905608755	0.049389637712991	0.0422848673715361	2737	tags=26%, list=15%, signal=23%	6620/2568/10814/10590/7476/7054/1132/56729/9699/4137/2566/1145/4909/794/9066/6855/116372/89780/1141/2902/774/1949/3777/1000/8224/5999/2890/1135/3354/5865/25769/10769/66004/8913/6343/9590/2900/6327/90019/4988/9381/5881/23542/26539/1006/7101/1143/1103/6812/6511/6572/23413/5649/1394/5367/23467/2572/8572/1742/4311/3351/1142/4885/23237/5621/6622/57338/60482/254263/11255/27115/10369/1627/51738/4842/661…
GO:0061387	BP	GO:0061387	regulation of extent of cell growth	108	0.369313233243672	1.37813255369393	0.0324232081911263	0.216788978085426	0.185603572134361	2325	tags=21%, list=13%, signal=19%	23105/4825/1382/4137/89780/3897/1826/10371/8153/4099/4916/1627/6387/8482/3611/2335/10512/10501/5458/91584/7869/5802/9423
GO:0043279	BP	GO:0043279	response to alkaloid	110	0.369095928950211	1.38301504161092	0.0290598290598291	0.209127452719942	0.179044168199759	4003	tags=32%, list=22%, signal=25%	7054/1141/2902/221935/5999/6531/4988/1394/3351/2354/6622/1392/5582/6261/27092/779/3359/84557/114/6569/6870/6529/100463289/1644/18/5020/3383/5309/1788/120793/6609/590/6262/10891/390084
GO:0002687	BP	GO:0002687	positive regulation of leukocyte migration	124	0.368112566655284	1.41014552883439	0.0162337662337662	0.154757736377576	0.132495613664397	3261	tags=31%, list=18%, signal=26%	7499/5054/1991/6278/6354/1907/6369/5228/3569/2358/5919/6346/3576/6366/6387/623/3674/6375/83692/3579/7070/7784/57118/3929/2155/6403/7040/6351/7124/10488/6355/4267/3554/6846/7057/3383/7424/728/6352
GO:0043204	CC	GO:0043204	perikaryon	131	0.36785308148923	1.41546543055248	0.0132890365448505	0.134735462130359	0.115353572332973	2936	tags=28%, list=16%, signal=24%	85442/5798/7054/58157/3747/445/23245/1410/4988/6324/3208/60482/9312/1392/4923/460/3751/775/885/2898/146760/57165/6515/349667/1515/4692/5802/6543/2021/146713/246213/3361/10846/5126/1821/3737/3756
GO:0072009	BP	GO:0072009	nephron epithelium development	109	0.367428913080561	1.37483925228678	0.0323679727427598	0.216589136324888	0.185432477898183	2657	tags=31%, list=15%, signal=27%	79191/79192/7475/7471/5228/7484/652/10409/2719/2138/2253/4070/3217/9241/5455/25937/9788/3611/55083/2246/9370/54361/7477/4435/7040/3207/7481/3976/5076/28514/7849/2737/4868/3913
GO:0005796	CC	GO:0005796	Golgi lumen	99	0.367041969891192	1.35608861956244	0.0407470288624788	0.240624299675108	0.206010148469958	2218	tags=24%, list=12%, signal=21%	94025/7476/394263/143662/1672/89780/7448/2817/1673/7475/1669/7471/4325/2719/2239/5627/54361/1634/7477/2159/2155/10675/7040/5155
GO:0097529	BP	GO:0097529	myeloid leukocyte migration	196	0.36690857073786	1.47146682447177	0.00322061191626409	0.0611164753424168	0.0523247825604135	3261	tags=33%, list=18%, signal=28%	5473/6283/7499/5319/6357/5054/5657/301/6278/6354/1907/5196/6279/566/3577/56300/6369/5228/3569/6441/10344/2358/5919/6362/7857/6346/3576/6366/6280/1843/6387/1113/6368/6375/6376/83692/6361/26585/3579/3815/57118/7042/3929/1524/5144/5155/6351/4681/4354/727/5197/10488/4282/6360/6355/4267/3554/6846/7057/414062/3269/7424/27179/728/6352
GO:0030133	CC	GO:0030133	transport vesicle	377	0.366699541647773	1.58556485638098	0.00148148148148148	0.049389637712991	0.0422848673715361	3259	tags=26%, list=18%, signal=22%	5798/547/10590/7054/203190/4909/9066/6855/7425/2902/5553/7401/8224/2890/5865/84258/85409/29106/117248/90019/431705/9381/2264/6572/5122/2572/1742/4311/3120/6622/6570/84958/254263/359/6616/57030/858/9545/1759/9145/8927/2903/6861/342898/1113/149111/6804/389376/3113/51226/2348/2054/9162/84446/6860/1359/55530/132204/80023/3118/10226/5802/321/169026/26056/10497/83716/246213/273/9143/4908/9899/9900/1158…
GO:0051346	BP	GO:0051346	negative regulation of hydrolase activity	432	0.366047939971089	1.59715708245422	0.00146412884333821	0.049389637712991	0.0422848673715361	2383	tags=21%, list=13%, signal=19%	5275/5055/50859/866/84651/144568/653145/12/1474/89778/26086/1893/5054/5265/301/7078/7448/6317/6423/121256/51050/51129/728113/153218/197/1410/8530/57718/6695/51156/5267/284293/392617/5104/145264/5502/3273/83987/114794/646424/5365/404203/221476/2719/6622/280664/3827/284257/4842/5806/94274/135228/11211/5176/56925/718/408187/5896/9806/4018/89777/8710/1266/338661/60385/402/2876/5918/1473/140832/1740/6…
GO:0023061	BP	GO:0023061	signal release	452	0.366009114239888	1.60413056881902	0.00145560407569141	0.049389637712991	0.0422848673715361	2374	tags=24%, list=13%, signal=21%	5798/4825/114131/10814/7476/56729/9699/9066/6855/338442/6514/7425/301/1141/774/8224/2645/3747/8862/6343/6422/90019/4988/9381/139760/3569/1143/1103/6812/152/6572/4828/23413/2266/1394/2587/2572/389692/2044/3351/1142/2244/6622/60482/11255/2740/51738/2243/6616/6447/2867/1392/5582/57555/140730/151/3952/41/6623/4760/6582/3625/2852/375704/2697/185/6861/5443/775/8499/9254/1113/402/815/9024/136/6804/29085…
GO:0005840	CC	GO:0005840	ribosome	223	0.36523316932935	1.48994966229696	0.00323101777059774	0.0611164753424168	0.0523247825604135	6666	tags=52%, list=37%, signal=33%	3039/3040/6622/116832/64979/140801/51073/6218/6147/6234/64975/6123/51116/6142/6171/25873/6155/64951/90480/51258/6209/64981/6159/124995/6229/6168/11224/6136/64976/6194/7311/9553/4736/6154/6165/6192/3921/6161/6128/6134/6143/55168/64963/328/6135/128308/6137/10884/10891/6130/54148/6208/26589/6169/51121/9045/6183/740/6175/200916/63931/64965/6176/689/54998/29088/6235/6210/92259/51065/84545/6122/219927/…
GO:0030902	BP	GO:0030902	hindbrain development	146	0.365039969366072	1.41789037708337	0.0100671140939597	0.114851121405722	0.0983296225887431	1547	tags=16%, list=8%, signal=15%	85442/2019/7476/8941/3211/2902/6751/340719/3212/3746/655/7471/401/5629/23017/1496/4760/9241/6331/1152/2736/1272/64211/390992
GO:0010001	BP	GO:0010001	glial cell differentiation	211	0.365038356303592	1.48103840351734	0.0032258064516129	0.0611164753424168	0.0523247825604135	2853	tags=24%, list=16%, signal=21%	84504/4825/92737/4137/2250/7448/1000/2817/6279/7101/3569/5649/1745/2358/4099/26011/4916/54587/443/10215/666/1746/55553/9241/4653/3611/6664/3908/9639/116448/23500/6285/664/79628/53616/10675/7040/7080/7124/3976/5076/28514/5454/10319/2737/3913/4821/58158/7223/22891/8506
GO:0043025	CC	GO:0043025	neuronal cell body	486	0.363924220930775	1.60179383184681	0.00145137880986938	0.049389637712991	0.0422848673715361	2936	tags=27%, list=16%, signal=23%	85442/5798/547/10814/3249/7054/92737/4137/58157/26507/8747/774/2173/3897/90249/57795/2890/6531/10382/3747/445/23245/9590/1410/3746/1917/4988/5881/23542/6324/1826/152/3337/1394/23467/2044/3208/7043/4311/84249/4885/23237/338/6622/3776/60482/7345/9312/57731/1392/4923/460/6507/2558/4352/3751/6623/5176/3359/3800/90167/6861/56896/1152/775/885/1266/2898/146760/3611/6750/57165/6376/6515/9127/134/25946/46…
GO:0050954	BP	GO:0050954	sensory perception of mechanical stimulus	159	0.363377640914864	1.42088769581918	0.00993377483443709	0.113633341312269	0.097287021911277	3083	tags=30%, list=17%, signal=25%	10804/3249/50617/7054/57214/1141/7401/6899/9381/51473/6591/259236/2070/2138/57731/2561/6507/2558/1833/7275/6387/5459/4036/2876/340990/9132/56914/5458/5456/124590/1277/3815/6907/643226/283310/51168/4914/246213/1301/1428/784/53904/349149/150677/51475/65217/3383
GO:0045471	BP	GO:0045471	response to ethanol	123	0.362279644514619	1.38337258034484	0.0230642504118616	0.190235540317913	0.162869884538141	2457	tags=24%, list=13%, signal=21%	7054/1141/2902/4129/6354/5999/1440/117/6279/6531/3747/131/4988/1394/3351/4916/1392/3952/2903/3359/3371/2263/1978/9370/4880/339/929/70/1365/6678
GO:0035637	BP	GO:0035637	multicellular organismal signaling	198	0.362275599157135	1.45303095866705	0.00323101777059774	0.0611164753424168	0.0523247825604135	2954	tags=29%, list=16%, signal=24%	492/53828/486/58524/3777/5348/55800/10021/8913/53822/6327/6324/1143/1180/4099/4916/10369/57731/51738/4842/2257/8911/149461/6261/3751/53826/27092/857/6331/779/2852/2697/10345/775/2898/9254/6334/9607/1482/3759/30818/478/4880/5144/6543/1901/4881/783/93589/784/6717/30820/8506/27091/3737/60598/493
GO:0008217	BP	GO:0008217	regulation of blood pressure	176	0.362183764255727	1.42997276020829	0.00986842105263158	0.113037074925921	0.096776529301241	3094	tags=33%, list=17%, signal=28%	3043/155/1511/774/1907/367/8862/6296/1215/4311/4624/2740/81285/4842/4987/1392/4923/151/2028/3952/2642/7026/2697/185/5443/1909/3817/623/1113/80852/4159/134/133/9607/4879/9370/3162/91608/680/554/1359/5345/553/5144/5155/6870/28514/4881/1066/10266/57085/7137/1278/147/2865/18/5020/7424
GO:0001736	BP	GO:0001736	establishment of planar polarity	123	0.36183835501538	1.38168750694234	0.0247116968698517	0.195363749239368	0.167260393238718	2533	tags=15%, list=14%, signal=13%	7476/6423/85407/23245/6422/7471/7484/84133/2719/2239/8626/115908/9024/84446/7481/122706/166336/5714/5709
GO:0007164	BP	GO:0007164	establishment of tissue polarity	123	0.36183835501538	1.38168750694234	0.0247116968698517	0.195363749239368	0.167260393238718	2533	tags=15%, list=14%, signal=13%	7476/6423/85407/23245/6422/7471/7484/84133/2719/2239/8626/115908/9024/84446/7481/122706/166336/5714/5709
GO:0050678	BP	GO:0050678	regulation of epithelial cell proliferation	316	0.361808086216232	1.53596413937914	0.00152905198776758	0.049389637712991	0.0422848673715361	3403	tags=32%, list=19%, signal=26%	3851/5798/3249/7476/57152/350/1893/89780/6423/7291/367/8862/6899/6422/9982/7049/6369/5228/8013/10344/2069/6591/51162/652/5629/5365/255324/2719/7857/2138/8828/51738/4070/130120/84913/1028/858/3952/3164/135228/857/1749/9241/3037/5176/6331/7026/116039/9420/8626/6387/5654/2697/185/2876/3586/2263/9788/6664/2246/26257/3357/3162/54206/4163/7042/1960/4831/7040/5155/1012/7124/58189/5076/441478/6678/3202/4…
GO:0050770	BP	GO:0050770	regulation of axonogenesis	181	0.361451757949247	1.43142046712406	0.0066006600660066	0.0877179475334781	0.075099594759345	2671	tags=22%, list=15%, signal=19%	23105/4825/7476/1382/4137/89780/2902/1949/1000/3897/1826/10371/8153/4099/5365/4916/1627/55079/6387/8482/9024/3611/2335/347733/10512/10501/5458/57689/91584/7070/84446/7869/5979/5802/4747/9423/5454/4804/2048/10500
GO:0071772	BP	GO:0071772	response to BMP	160	0.361441042599851	1.413301425433	0.0115702479338843	0.124342756252304	0.10645587212633	3080	tags=28%, list=17%, signal=24%	6423/1311/10272/6422/655/7471/7049/170261/168667/1745/652991/652/9210/4624/2719/2253/164656/222008/1749/9241/392255/55997/5654/4036/269/94031/3611/6664/23090/1482/4488/26585/11173/653275/10468/4681/53918/64388/93/23213/8200/79176/9350/2022/654
GO:0071773	BP	GO:0071773	cellular response to BMP stimulus	160	0.361441042599851	1.413301425433	0.0115702479338843	0.124342756252304	0.10645587212633	3080	tags=28%, list=17%, signal=24%	6423/1311/10272/6422/655/7471/7049/170261/168667/1745/652991/652/9210/4624/2719/2253/164656/222008/1749/9241/392255/55997/5654/4036/269/94031/3611/6664/23090/1482/4488/26585/11173/653275/10468/4681/53918/64388/93/23213/8200/79176/9350/2022/654
GO:0008528	MF	GO:0008528	G protein-coupled peptide receptor activity	143	0.361057592221836	1.39712552322537	0.0152284263959391	0.147309172560326	0.126118536453361	2506	tags=31%, list=14%, signal=27%	56923/887/2834/8811/117/6751/3577/4988/6869/5745/57007/2587/6754/10267/2358/2740/4829/4987/4923/2357/2829/2642/185/1909/623/2847/2925/4159/886/57537/128674/3579/680/10887/554/1524/22986/553/6870/124274/4881/6753/122042/10280
GO:0005178	MF	GO:0005178	integrin binding	125	0.36076804103229	1.38114579998829	0.0229132569558101	0.189567199096483	0.162297685161597	3483	tags=34%, list=19%, signal=27%	7448/6423/1311/25975/10518/2191/60437/1758/4185/11082/3481/6387/8482/3384/1307/3611/2335/6376/2246/7148/7087/7045/3678/3381/7070/53616/4240/7077/10516/3913/9270/7057/3385/3383/1281/1903/5578/3685/1289/5829/1842/667
GO:0030048	BP	GO:0030048	actin filament-based movement	131	0.360675887912018	1.38784823796081	0.0199335548172757	0.17578145089125	0.150495036641211	2941	tags=30%, list=16%, signal=25%	4634/7138/55800/8913/7140/6327/6324/4604/6781/7125/4624/2257/857/6331/2697/775/4620/7111/140465/134/4628/4703/3759/122786/6640/7134/7273/10630/7169/5144/3764/4430/70/783/58/7137/7139/6717/4633
GO:0072676	BP	GO:0072676	lymphocyte migration	107	0.36058096011898	1.3433686299983	0.032312925170068	0.216433543511687	0.185299267334695	3083	tags=28%, list=17%, signal=23%	7499/6357/1893/6278/6354/6369/10344/6362/6346/6366/124976/9420/6387/326/6368/6375/6376/83692/6361/5979/6351/1901/6360/6355/4267/11240/6846/100528032/414062/3383
GO:0098797	CC	GO:0098797	plasma membrane protein complex	560	0.360368603577101	1.60313002052139	0.00142450142450142	0.049389637712991	0.0422848673715361	2944	tags=26%, list=16%, signal=23%	729/10804/53828/479/126755/496/1145/57628/3755/486/89780/2786/1141/2902/7448/774/79400/1000/2709/5348/55800/10021/2890/6531/732/1135/8913/3747/2900/3746/6327/118427/3306/6324/7049/1006/3645/3569/1143/6572/27012/10077/1007/10267/3480/60437/1742/257062/1142/7018/348980/3120/3776/254263/1008/132884/9312/10369/2550/1016/375519/4842/6616/8911/346562/53905/730/9568/6261/3751/27092/2891/6331/779/2903/33…
GO:0098978	CC	GO:0098978	glutamatergic synapse	341	0.36003262348022	1.54246570688252	0.0014903129657228	0.049389637712991	0.0422848673715361	2603	tags=22%, list=14%, signal=19%	492/10814/7476/89780/2902/50632/1949/8224/2890/6457/80863/1006/6812/6511/8326/152/3337/23413/23467/84631/3208/1742/84249/4885/23237/4916/254263/1008/10369/8828/1627/51738/6616/26280/3751/53826/27092/1759/8927/2239/2903/23767/3359/81832/8499/2898/93145/80852/1978/136/6804/345651/9127/22885/4628/5300/57689/1740/9162/58512/114/6860/10636/53616/22986/10675/58504/5802/6506/10497/70/6678/9900/23025/204…
GO:0034765	BP	GO:0034765	regulation of ion transmembrane transport	460	0.359934524611299	1.57632245240633	0.00147492625368732	0.049389637712991	0.0422848673715361	3023	tags=28%, list=17%, signal=24%	6588/53828/126755/57628/3755/486/57214/83795/8811/2902/1188/81033/774/7291/79400/5348/55800/9022/5999/10021/6769/2890/8913/3747/51297/3746/53822/6327/4988/3306/23542/6324/6236/27012/5649/1394/81831/3208/1180/100134444/1742/23237/342667/348980/5621/6622/57338/254263/23416/9312/10369/27133/4842/2257/4987/1392/4923/8911/57555/644139/3751/53826/27092/857/2891/6331/779/2903/3359/2852/81832/2697/10345/…
GO:0030658	CC	GO:0030658	transport vesicle membrane	198	0.359448402013485	1.441691511612	0.00484652665589661	0.0740865976521181	0.0634291341421233	2541	tags=22%, list=14%, signal=19%	5798/10590/9066/6855/8224/2890/5865/84258/29106/90019/9381/6572/2572/3120/6622/6570/254263/359/57030/9145/8927/6861/342898/1113/149111/6804/3113/2348/6860/55530/132204/3118/5802/169026/26056/10497/246213/273/9143/9899/9900/115827/9718/23025
GO:0060348	BP	GO:0060348	bone development	208	0.35860008472143	1.44921521921064	0.00484652665589661	0.0740865976521181	0.0634291341421233	3124	tags=31%, list=17%, signal=26%	4322/6423/7291/1311/7471/249/6781/81578/652/7043/285590/4325/389058/387733/5075/51738/4153/2253/6261/3952/124976/1749/3037/4653/116039/4015/1101/10234/1291/2697/56975/2263/51435/25946/5916/1277/4488/26585/57642/3815/7289/79001/4057/4880/7040/3207/1292/6678/2737/1293/51208/23213/64856/4148/51715/7059/7048/871/7373/9350/2022/654/55790/9104/5447
GO:0071804	BP	GO:0071804	cellular potassium ion transport	205	0.35822926428211	1.44239025650892	0.0048780487804878	0.0740865976521181	0.0634291341421233	2968	tags=28%, list=16%, signal=24%	53828/479/3249/126755/496/57628/3755/486/83795/8811/81033/3777/5999/10021/25769/3747/3746/495/27012/81831/100134444/348980/5621/3776/23416/9312/27133/283652/6616/6507/57468/3751/857/81832/9132/3759/30818/3744/3754/478/29850/440699/10089/3785/3764/4734/89822/90134/57419/358/3780/6560/30820/3737/60598/3756/610/57582
GO:0071805	BP	GO:0071805	potassium ion transmembrane transport	205	0.35822926428211	1.44239025650892	0.0048780487804878	0.0740865976521181	0.0634291341421233	2968	tags=28%, list=16%, signal=24%	53828/479/3249/126755/496/57628/3755/486/83795/8811/81033/3777/5999/10021/25769/3747/3746/495/27012/81831/100134444/348980/5621/3776/23416/9312/27133/283652/6616/6507/57468/3751/857/81832/9132/3759/30818/3744/3754/478/29850/440699/10089/3785/3764/4734/89822/90134/57419/358/3780/6560/30820/3737/60598/3756/610/57582
GO:0044297	CC	GO:0044297	cell body	552	0.357295303747973	1.58670821566589	0.0014367816091954	0.049389637712991	0.0422848673715361	2936	tags=26%, list=16%, signal=22%	85442/5798/547/10814/3249/7054/92737/4137/58157/26507/135138/8747/774/2173/3897/90249/57795/2890/6531/10382/3747/445/23245/9590/1410/6017/3746/1917/4988/5881/23542/6324/1826/152/3337/1394/23467/2044/3208/5959/7043/4311/84249/4885/23237/338/6622/3776/60482/7345/9312/57731/6121/1392/4923/460/6507/2558/4352/3751/27092/6623/5176/3359/3800/90167/6861/56896/1152/775/885/1266/2898/5783/146760/23710/3611…
GO:0005913	CC	GO:0005913	cell-cell adherens junction	112	0.357103972031484	1.34270748538939	0.035472972972973	0.225890128046262	0.193395508598013	2878	tags=25%, list=16%, signal=21%	301/5317/1000/23650/1006/84966/1007/8572/60437/1008/55966/1496/1016/1004/2697/1266/9260/57481/83692/9124/3801/1012/27295/2196/10458/64403/6282/1001
GO:0052547	BP	GO:0052547	regulation of peptidase activity	417	0.356964785426938	1.5558751953105	0.00148367952522255	0.049389637712991	0.0422848673715361	2383	tags=23%, list=13%, signal=20%	5275/5055/50859/866/84651/144568/653145/12/1474/4137/89778/1893/5054/5265/89780/7078/2902/7448/6317/6423/55655/6279/51050/728113/153218/197/1410/8530/6695/27141/51156/5267/284293/5118/5104/145264/3273/646424/404203/221476/2719/6622/280664/3827/80759/10017/666/135228/857/6280/5176/56925/83595/2903/8626/718/408187/5896/2852/9806/4018/89777/885/8710/2876/6300/5918/2192/2335/1473/26577/26999/414899/1…
GO:0001653	MF	GO:0001653	peptide receptor activity	149	0.356164593103917	1.38910312594665	0.0115702479338843	0.124342756252304	0.10645587212633	2506	tags=31%, list=14%, signal=27%	56923/887/2834/8811/117/6751/3577/4988/6869/5745/57007/1394/2587/6754/10267/2358/2740/4829/4987/4923/2357/2829/2642/185/1909/623/2847/2925/3000/4159/886/57537/128674/3579/680/10887/554/1524/22986/553/6870/124274/4881/6753/122042/10280
GO:0006813	BP	GO:0006813	potassium ion transport	228	0.356018131333687	1.45800403773487	0.0032	0.0611164753424168	0.0523247825604135	2968	tags=27%, list=16%, signal=23%	53828/479/3249/126755/496/57628/3755/486/83795/8811/81033/3777/5348/5999/10021/2645/25769/3747/3746/495/27012/81831/100134444/348980/5621/3776/23416/9312/27133/283652/4842/6616/6507/57468/3751/857/81832/134/9132/3759/30818/3744/3754/478/29850/440699/10089/3785/3764/4734/89822/90134/57419/358/3780/6560/30820/3737/60598/3756/610/57582
GO:0030278	BP	GO:0030278	regulation of ossification	181	0.355918073687974	1.40950598272612	0.00825082508250825	0.101736364112602	0.0871014419737713	3080	tags=28%, list=17%, signal=23%	1893/6423/7291/1311/197/6422/117581/655/3569/8326/6591/652/7043/387733/6779/9365/9241/116039/8626/115908/2697/56975/9260/2263/3611/6664/4488/26585/54361/7477/7042/169200/4435/64093/4057/4880/7040/7124/1901/4745/2737/79412/93/9759/2824/3727/1051/7704/5020/654
GO:0003013	BP	GO:0003013	circulatory system process	524	0.355799339837817	1.57752642955437	0.0014265335235378	0.049389637712991	0.0422848673715361	3139	tags=29%, list=17%, signal=25%	4634/492/4778/7138/3043/53828/7054/155/486/1511/774/1311/3777/5348/55800/1907/5999/10021/566/8913/367/7140/8862/9590/3212/53822/6327/6324/10371/152/2266/6781/6296/1215/4311/3351/4624/2244/3827/2740/81285/10369/57731/51738/4842/2243/2257/4987/1392/4923/151/2028/6261/3952/3751/53826/27092/857/6331/779/2642/7026/3363/6387/2852/4018/25937/2697/185/10345/5443/775/1909/3817/623/9254/1113/80852/2876/136…
GO:0035051	BP	GO:0035051	cardiocyte differentiation	142	0.355346901893648	1.37157181310471	0.0220713073005093	0.185629252837453	0.158926218129445	2396	tags=23%, list=13%, signal=20%	89780/7291/5999/10529/127294/655/7049/4604/652/5629/221476/4624/26011/23363/55553/2852/57538/2348/10512/1482/4628/4703/6910/5300/26585/6256/7478/7042/7273/7040/28514/70
GO:0008015	BP	GO:0008015	blood circulation	514	0.354257841671384	1.56552413407457	0.00144508670520231	0.049389637712991	0.0422848673715361	3139	tags=29%, list=17%, signal=25%	4634/492/4778/7138/3043/53828/7054/155/486/1511/774/1311/3777/5348/55800/1907/5999/10021/566/8913/367/7140/8862/9590/3212/53822/6327/6324/10371/152/2266/6781/6296/1215/4311/3351/4624/2244/3827/2740/81285/10369/57731/51738/4842/2243/2257/4987/1392/4923/151/2028/6261/3952/3751/53826/27092/857/6331/779/2642/7026/3363/6387/2852/4018/2697/185/10345/5443/775/1909/3817/623/9254/1113/80852/2876/136/4159/…
GO:0044456	CC	GO:0044456	synapse part	911	0.353381491075133	1.62742586750706	0.00133155792276964	0.049389637712991	0.0422848673715361	3035	tags=25%, list=17%, signal=22%	492/6620/5798/2568/547/114131/10814/10590/7476/7054/1132/9699/4137/2566/1145/203190/4909/794/9066/6855/89780/301/1141/2902/50632/774/1949/1000/8224/2890/6531/1135/5865/3747/6457/1410/2900/80863/3746/90019/4988/9381/6695/23542/1258/1006/1143/1103/6812/6511/84966/8326/152/6572/3337/23413/1007/2572/81831/79870/3208/10486/8572/9454/133396/1742/4311/84249/3351/23017/1142/9201/23237/5621/6622/3776/6570…
GO:0045165	BP	GO:0045165	cell fate commitment	259	0.353222331212904	1.47177686507587	0.0015600624024961	0.049389637712991	0.0422848673715361	2498	tags=27%, list=14%, signal=24%	84504/4825/7476/10660/4909/8456/80326/58524/89780/2619/6423/57453/9096/367/6899/6422/8022/7475/148979/7471/7101/3569/7484/1745/3226/652/5629/285590/26011/4916/2001/2138/2253/167826/10215/1746/55553/4760/120237/7026/50937/25925/55079/6656/2736/2263/5396/6666/1482/6910/121643/116448/54361/7477/7478/10630/7041/30012/2114/7080/3207/4618/7481/2139/84695/5076/28514/3236/5454/2737
GO:1903844	BP	GO:1903844	regulation of cellular response to transforming growth factor beta stimulus	113	0.352667495255788	1.32621134446727	0.0390492359932088	0.235980001104646	0.202033938921165	3401	tags=31%, list=19%, signal=25%	25805/7471/7049/1745/652991/7043/79674/1028/858/135228/857/23089/3303/4015/5654/94031/6664/2348/5300/27122/4435/7041/65997/7040/7080/114990/7048/7057/2022/10755/753/124857/7311/80139/58533
GO:0071560	BP	GO:0071560	cellular response to transforming growth factor beta stimulus	233	0.352503323988245	1.44913841997371	0.00318471337579618	0.0611164753424168	0.0523247825604135	4029	tags=33%, list=22%, signal=26%	7476/27063/80326/25805/6422/7471/7049/1745/652991/7043/79674/128853/1028/858/55553/135228/857/23089/3303/4015/5654/7122/269/94031/2263/6375/6664/2348/5300/27122/1277/54361/7042/4435/1524/7041/65997/7040/7080/2651/130399/7044/8692/93/10979/8200/1278/114990/7048/5138/7057/2022/50507/10755/753/2615/124857/1281/7311/5139/10631/3725/80139/56940/58533/5829/1003/4053/7791/2353/9719/2331/50515/11171/5174…
GO:0010631	BP	GO:0010631	epithelial cell migration	268	0.351397241240025	1.47143611066318	0.0015625	0.049389637712991	0.0422848673715361	3950	tags=31%, list=22%, signal=24%	7476/350/301/10769/340719/9982/7101/147372/10371/168667/6781/2191/3273/3868/652/5629/388/7857/8828/4070/84913/56999/3164/3037/5176/7026/2876/2246/3315/285/3162/154810/26585/3815/1634/4163/3849/7042/1545/1960/4318/7040/5155/1012/23189/6678/2196/5168/10000/3373/28984/9270/7048/23129/7057/7424/10755/11156/2113/5587/5578/2252/348/3725/5829/55466/8742/5175/27286/4223/5743/4017/186/79812/23603/54828/11…
GO:0048511	BP	GO:0048511	rhythmic process	291	0.351323395501117	1.49018889691025	0.00152671755725191	0.049389637712991	0.0422848673715361	2256	tags=20%, list=12%, signal=18%	5798/7054/56729/5054/344758/3036/1141/7291/60675/445/94233/4988/4808/2069/5629/5730/7043/54551/4916/6121/51738/5806/4987/1392/5582/121278/174/3952/3751/4783/3037/5176/3363/84667/4327/23596/6586/4159/134/9607/128674/9370/2560/9099/8431/10887/7784/1407/558/4316/7042/59338/3814/1960/2155/2516/7080/4914/84432
GO:0030855	BP	GO:0030855	epithelial cell differentiation	747	0.351194678596942	1.59567228030374	0.00138121546961326	0.049389637712991	0.0422848673715361	2611	tags=23%, list=14%, signal=20%	25818/6698/6703/26085/3853/6707/3851/286887/6700/5275/6699/3854/8796/6705/51458/4825/3861/7476/3887/126638/3872/3713/8456/5054/43849/388697/3852/360/353135/301/9333/768239/5317/6278/7401/3848/3860/1000/7348/192666/6704/11045/3892/85285/367/6899/54507/54825/643414/655/2312/204219/7471/7053/163778/1394/6781/7484/2069/3868/652/5629/6820/404203/9210/10409/83896/4916/2001/3642/574414/353134/196374/559…
GO:2000027	BP	GO:2000027	regulation of animal organ morphogenesis	250	0.351085400147405	1.45526456875691	0.00313971742543171	0.0611164753424168	0.0523247825604135	2533	tags=22%, list=14%, signal=19%	3249/7476/80326/58524/89780/6423/7291/85407/367/6899/6422/7475/655/7471/7484/84133/6591/652/1758/10409/2719/55966/2138/2253/4070/3239/3217/9241/2239/115908/1101/5083/2263/2246/10512/6910/26585/6256/54361/7042/4435/80320/7040/3207/7481/122706/7124/1735/3976/166336/5076/7849/5714/5709
GO:0008083	MF	GO:0008083	growth factor activity	156	0.351063530217123	1.37304918217909	0.019672131147541	0.175651369546225	0.150383667684551	2475	tags=24%, list=14%, signal=21%	5473/4909/2250/7425/1440/2256/655/5228/3569/2069/652/7043/255324/9210/258/2253/2257/8909/3481/392255/6387/3625/145957/6320/3586/2246/3623/5008/7042/51293/10675/7040/5155/84432/3976/2202/4908/7044
GO:0001501	BP	GO:0001501	skeletal system development	498	0.350857148366632	1.55006771644005	0.0014367816091954	0.049389637712991	0.0422848673715361	3139	tags=30%, list=17%, signal=25%	2019/7476/3231/1893/4322/3211/6423/7291/1311/3222/57453/6899/197/6422/3212/54360/655/5745/7471/10143/249/6781/7484/4188/6591/1745/81578/3226/652/7043/285590/4325/6615/389058/387733/5075/2138/1300/51738/4153/2253/4313/3223/1028/3239/6261/3952/3217/3481/1746/124976/55553/1749/9241/3037/4653/10683/116039/4015/2121/84667/8626/392255/3216/1101/10234/1291/2697/2736/56975/2263/3232/5396/6664/51435/25946…
GO:0042277	MF	GO:0042277	peptide binding	277	0.350351612896531	1.47179332296679	0.0015552099533437	0.049389637712991	0.0422848673715361	3332	tags=27%, list=18%, signal=22%	56923/887/57214/344758/8811/2902/774/117/6751/2890/1410/4988/23542/5745/1394/2587/6754/10267/3480/2358/1215/4311/9536/5621/2740/4987/285755/26232/2028/143458/2891/2903/2642/623/2847/2825/2925/4159/886/3113/1515/478/6256/58512/25907/7042/3929/321/387990/929/2892/4881/6753/122042/2947/8140/4257/2944/4804/2048/8685/10266/322/80142/799/1395/117194/3375/3119/5618/25825/323/1471/348
GO:0071559	BP	GO:0071559	response to transforming growth factor beta	239	0.350342229514989	1.44704158640227	0.00315955766192733	0.0611164753424168	0.0523247825604135	4029	tags=33%, list=22%, signal=26%	7476/27063/80326/25805/6422/7471/7049/1745/652991/7043/79674/128853/1028/858/55553/135228/857/23089/3303/4015/5654/7122/269/94031/2263/6375/6664/2348/5300/27122/1277/54361/64838/7042/4435/1524/7041/65997/7040/7080/2651/130399/7044/8692/93/10979/8200/1278/864/114990/7048/5138/7057/2022/50507/10755/753/2615/124857/1281/7311/5139/10631/3725/80139/56940/58533/5829/1003/4053/7791/2353/9719/2331/50515/…
GO:0005261	MF	GO:0005261	cation channel activity	313	0.350317015432798	1.49063586011418	0.00151057401812689	0.049389637712991	0.0422848673715361	2968	tags=30%, list=16%, signal=26%	53828/3249/126755/1145/3755/83795/1141/2902/81033/774/3777/79400/55800/10021/2890/1135/25769/6340/8913/3747/2900/3746/6327/4988/6324/1258/1143/23413/27012/100134444/728215/3351/1142/348980/83959/3776/57338/23416/9312/10369/27133/283652/6616/8911/79054/6261/3751/41/27092/2891/6331/779/2903/3359/1140/775/2898/9254/4308/9127/6334/117144/9132/3759/30818/3744/1144/3754/29850/1138/440699/7222/10089/378…
GO:0070848	BP	GO:0070848	response to growth factor	681	0.349730478605958	1.57992517514706	0.00138504155124654	0.049389637712991	0.0422848673715361	3406	tags=28%, list=19%, signal=23%	7476/7054/27063/4137/4909/2250/80326/3036/301/2619/7448/6423/7291/1311/7356/2817/25805/10272/3747/8862/6899/6422/3746/9982/655/4988/7471/7049/5228/147372/170261/2264/168667/6591/1745/3273/652991/652/7043/9210/4624/2719/6622/4916/79674/8828/54541/4842/2253/2257/152831/128853/164656/1028/858/222008/3576/9365/55553/3164/135228/857/23089/1749/9241/3037/3303/4015/23767/3359/392255/55997/5654/7122/3371…
GO:0045765	BP	GO:0045765	regulation of angiogenesis	271	0.349423852905949	1.46539358208126	0.0015527950310559	0.049389637712991	0.0422848673715361	3269	tags=28%, list=18%, signal=23%	729/350/1893/5054/301/6423/7291/3848/5196/60675/10769/51129/6422/9982/7101/6369/5228/147372/3569/168667/8038/3273/1215/388/51738/3952/3576/56999/5176/718/185/140862/3586/6376/2246/3315/285/133/4879/8877/3678/3162/3579/1634/7042/1524/1944/1545/22905/84432/641700/7058/28514/4881/6678/3202/4804/5168/10000/3373/10266/23213/358/28984/9270/7048/23129/7057/2022/7424/55810/54583/2113/728/5587/5578
GO:0045055	BP	GO:0045055	regulated exocytosis	775	0.34914973664117	1.59420797844479	0.0013531799729364	0.049389637712991	0.0422848673715361	3405	tags=25%, list=19%, signal=21%	5473/3043/6283/3310/3240/7276/10814/7476/56729/350/12/9699/9066/1893/8941/5054/1511/2352/388697/978/5265/6855/5657/7078/1141/6317/5553/1991/5317/6278/3848/1675/5196/6279/199675/566/2162/1521/22915/8913/84258/3577/197/1669/51806/29106/90019/9381/5836/1143/8013/6812/4353/2219/5267/23413/2266/1394/213/820/2358/3273/8993/5919/7043/4311/671/3351/1142/6036/7018/2244/6622/3827/4317/2243/6616/5806/5582/8…
GO:0072006	BP	GO:0072006	nephron development	141	0.349017463210272	1.3484689973963	0.0253807106598985	0.198606385154608	0.170036571318965	2700	tags=29%, list=15%, signal=25%	79191/79192/7475/655/7471/5228/7484/652/10409/2719/2138/2253/4070/2028/3217/9241/5455/25937/8710/9788/3611/55083/2246/285/9370/54361/7477/4435/5979/7040/5155/3207/7481/3976/5076/28514/7849/2737/4868/3913/23213
GO:0007338	BP	GO:0007338	single fertilization	143	0.348813184012542	1.34974533902616	0.027072758037225	0.204762863277356	0.175307431218949	2528	tags=26%, list=14%, signal=22%	8747/2352/79400/5047/153218/367/90019/431705/6812/5104/10566/257062/49/131375/81623/338879/390243/246777/8852/64100/117144/26206/2054/64753/2350/7784/7222/26998/119710/3235/4240/3207/10497/158062/3236/347732/57829
GO:0061564	BP	GO:0061564	axon development	502	0.348380125239802	1.53858736723363	0.00144300144300144	0.049389637712991	0.0422848673715361	2671	tags=23%, list=15%, signal=20%	11202/23105/4825/7476/1382/4137/55118/89780/1141/2902/1949/1000/6585/2817/3897/90249/64221/57453/8022/655/6324/7101/1826/8013/6812/10371/7436/5649/10381/11023/8153/2044/84631/4099/5365/9201/4916/2675/4917/7345/1496/57731/8828/1627/2253/4685/79600/4929/1749/9241/23767/55079/6387/5459/654429/285220/3800/56896/8482/885/2736/3371/9260/9253/2046/146760/6586/2263/9024/3611/2335/347733/886/2348/3908/105…
GO:0042060	BP	GO:0042060	wound healing	525	0.347509473044821	1.54178527896938	0.00142450142450142	0.049389637712991	0.0422848673715361	3352	tags=26%, list=18%, signal=22%	5653/3853/6707/5055/4778/3043/653145/7476/350/7104/6665/9066/5054/5265/5657/89780/301/7448/1311/3848/5196/6279/2162/22915/4988/3569/6812/51156/8326/152/4815/2266/10077/2069/5104/2191/3273/7043/2244/3827/55966/2243/5582/164656/130120/151/53905/4352/135228/857/9241/6521/4015/2697/3371/2876/375033/3674/2192/2263/3611/5328/2335/6376/9127/3315/7056/3439/4628/116519/3678/1277/3162/4488/9162/5627/253970…
GO:0050920	BP	GO:0050920	regulation of chemotaxis	205	0.346995028872751	1.39715623095754	0.00650406504065041	0.0872116758522147	0.074666150986775	3261	tags=29%, list=18%, signal=24%	5054/89780/1991/6278/6354/1907/566/1826/5228/3569/10371/10344/2358/3273/5919/4916/7857/6346/3576/6366/1843/55079/6387/8482/6375/347733/2246/3315/285/10512/10501/5458/91584/26585/3579/7869/57118/3929/2155/7040/5155/6351/4681/4354/1012/727/1901/4908/10488/10500/4282/11240/6846/100528032/7057/7424/1845/728/5587/6352
GO:0071363	BP	GO:0071363	cellular response to growth factor stimulus	652	0.346979573975316	1.56050026460577	0.00139470013947001	0.049389637712991	0.0422848673715361	3406	tags=28%, list=19%, signal=23%	7476/7054/27063/4137/4909/2250/80326/3036/301/2619/7448/6423/7291/1311/2817/25805/10272/8862/6899/6422/9982/655/7471/7049/5228/147372/170261/2264/168667/6591/1745/3273/652991/652/7043/9210/4624/2719/6622/4916/79674/8828/54541/4842/2253/2257/152831/128853/164656/1028/858/222008/3576/9365/55553/3164/135228/857/23089/1749/9241/3037/3303/4015/23767/3359/392255/55997/5654/7122/56975/4036/5083/269/9403…
GO:0090130	BP	GO:0090130	tissue migration	276	0.346787418610449	1.45348330277149	0.00156985871271586	0.049389637712991	0.0422848673715361	3950	tags=31%, list=22%, signal=25%	7476/350/301/10769/340719/9982/7101/147372/10371/168667/6781/2191/3273/3868/652/5629/388/7857/8828/2253/4070/84913/56999/3164/3037/5176/7026/2876/2246/3315/285/3162/154810/26585/3815/1634/4163/3849/7042/1545/1960/4318/7040/5155/1012/23189/70/6678/2196/58/5168/10000/3373/28984/9270/7048/23129/7057/7424/10755/11156/2113/5587/5578/2252/348/3725/5829/55466/8742/5175/27286/4223/5743/4017/186/79812/236…
GO:1903305	BP	GO:1903305	regulation of regulated secretory pathway	155	0.346537628735111	1.3523220140959	0.0264026402640264	0.201951269950295	0.172900289631308	3194	tags=26%, list=17%, signal=22%	10814/7476/9699/9066/8941/6855/1141/8913/84258/90019/6812/23413/1394/3351/1142/5582/8911/140730/9545/6861/8499/815/136/6804/3162/9162/1138/7784/6860/10675/321/10497/783/51760/6853/112755/8372/23557/23208/10755/83849
GO:0045807	BP	GO:0045807	positive regulation of endocytosis	149	0.346361907337429	1.35087096670187	0.0297520661157025	0.210630824323677	0.180331277638453	2459	tags=21%, list=13%, signal=18%	729238/5054/89780/653509/7448/50632/566/8862/197/6441/2358/7018/2719/6622/4153/5806/6366/1759/7275/718/116519/26585/11031/6556/558/57118/4240/929/7124/28514/4908
GO:0042542	BP	GO:0042542	response to hydrogen peroxide	132	0.346041683725509	1.32852423685181	0.031986531986532	0.216067127134321	0.184985560479632	2734	tags=20%, list=15%, signal=18%	3043/3039/3240/3040/301/1410/3569/8013/388/8061/1843/2876/3586/8877/84557/1277/3162/558/664/59338/4151/1545/2021/5076/10280/65018/358
GO:0009566	BP	GO:0009566	fertilization	172	0.346040464590361	1.36138450094322	0.0198019801980198	0.17578145089125	0.150495036641211	2554	tags=28%, list=14%, signal=24%	8747/2352/79400/5047/153218/367/90019/431705/6812/5104/10566/257062/338/49/57731/122402/131375/81623/85376/338879/7026/390243/246777/8852/91646/64100/117144/26206/43847/84519/2054/64753/2350/7784/79846/7222/26998/119710/3235/4240/3207/8531/10497/158062/3236/347732/57829/440804
GO:0022839	MF	GO:0022839	ion gated channel activity	328	0.345879573131009	1.4754566954945	0.00151515151515152	0.049389637712991	0.0422848673715361	1965	tags=24%, list=11%, signal=22%	56923/2568/3249/126755/9635/2566/1145/3755/83795/1141/2902/1188/81033/774/3777/55800/9022/10021/2890/1135/6340/8913/3747/2900/3746/6327/4988/6324/1258/1143/23413/50636/27012/1180/100134444/728215/3351/1142/348980/3776/57338/23416/9312/10369/27133/6616/8911/57030/2561/2558/94015/6261/3751/41/27092/2891/6331/779/2903/3359/1140/775/2898/9254/1179/9127/6334/22802/117144/9132/3759/30818/2560/3744/1144…
GO:0001649	BP	GO:0001649	osteoblast differentiation	203	0.345733758856559	1.39111615543917	0.00813008130081301	0.100683398138329	0.0861999466676589	2952	tags=28%, list=16%, signal=24%	1591/89780/6423/7291/6422/117581/655/148979/5745/3569/249/6591/652/285590/6615/3481/1749/9241/4653/4015/8626/115908/1291/25937/2697/8482/2736/3371/56975/9260/2263/3611/6664/1277/4488/3381/26585/54361/7477/169200/4435/64093/4057/4880/7481/3486/7124/4745/2737/9902/5744/93/9759/3727/1051/6209/6608
GO:0007369	BP	GO:0007369	gastrulation	176	0.345447079095631	1.36389303428711	0.0180921052631579	0.167312813283208	0.143244624719694	3337	tags=26%, list=18%, signal=22%	89780/7448/6423/8862/6422/655/8013/652/26011/2719/6615/2001/2138/4317/145873/2253/4313/84913/9241/83595/3679/55997/1291/3586/2263/2335/3678/9370/653275/2114/4318/3207/7481/2139/5076/1301/91663/93/7479/7048/9350/64321/6194/1303/3685/1289
GO:0036477	CC	GO:0036477	somatodendritic compartment	821	0.34526097699188	1.58090647181847	0.00135869565217391	0.049389637712991	0.0422848673715361	3244	tags=27%, list=18%, signal=23%	85442/5798/547/10814/3249/10590/7054/1132/92737/4137/58157/2566/26507/4909/794/8747/2902/774/2173/3897/90249/57795/2890/6531/3354/10769/66004/10382/3747/445/23245/9590/1410/3746/1917/4988/5881/23542/6324/26539/1826/10371/152/392617/3337/23413/5649/1394/23467/10381/23034/2044/3208/8572/9454/7043/1742/4311/84249/3351/4885/23237/338/348980/5621/6622/3776/60482/254263/11255/7345/9312/10369/57731/1627…
GO:0090132	BP	GO:0090132	epithelium migration	271	0.344778694467875	1.44591298478861	0.0015527950310559	0.049389637712991	0.0422848673715361	3950	tags=31%, list=22%, signal=24%	7476/350/301/10769/340719/9982/7101/147372/10371/168667/6781/2191/3273/3868/652/5629/388/7857/8828/2253/4070/84913/56999/3164/3037/5176/7026/2876/2246/3315/285/3162/154810/26585/3815/1634/4163/3849/7042/1545/1960/4318/7040/5155/1012/23189/6678/2196/5168/10000/3373/28984/9270/7048/23129/7057/7424/10755/11156/2113/5587/5578/2252/348/3725/5829/55466/8742/5175/27286/4223/5743/4017/186/79812/23603/548…
GO:0009636	BP	GO:0009636	response to toxic substance	498	0.344746565664267	1.52307149584239	0.0014367816091954	0.049389637712991	0.0422848673715361	3353	tags=28%, list=18%, signal=23%	3043/3039/3240/4825/7054/4489/1145/3042/4496/3040/645745/116372/301/1141/2902/4129/6354/5999/1440/4499/117/6279/6531/4502/3747/445/84203/4501/1410/131/3746/6327/655/4988/6324/3569/1143/8013/4353/3049/89872/1394/10715/213/3208/4493/3351/1142/4916/388/1392/346562/53905/3952/41/4929/6280/8061/1843/2903/2882/3359/1140/2052/4494/3371/2876/3586/2263/1978/57165/8877/2878/9370/2560/84557/1277/1144/3162/5…
GO:0010769	BP	GO:0010769	regulation of cell morphogenesis involved in differentiation	294	0.344647781374374	1.46207563209056	0.00152439024390244	0.049389637712991	0.0422848673715361	2603	tags=21%, list=14%, signal=19%	85442/23105/4825/7476/1382/4137/89780/1141/2902/1949/1000/3897/5881/7101/1826/10371/5649/2266/8153/4099/5365/23237/2244/4916/23363/1627/2243/4070/4352/3037/4653/55079/6387/8482/56965/2192/9024/3611/2335/347733/10512/10501/5458/57689/91584/7070/84446/4776/7869/23316/5979/10630/10675/5802/4747/23189/9423/5454/91663/4734/4804/2048/10458
GO:0098794	CC	GO:0098794	postsynapse	600	0.344514690664477	1.53947666873334	0.00143061516452074	0.049389637712991	0.0422848673715361	2258	tags=21%, list=12%, signal=19%	2568/547/10814/1132/4137/2566/1145/1141/2902/50632/1949/1000/8224/2890/6531/1135/3747/6457/1410/2900/80863/3746/4988/6695/23542/1143/6812/84966/8326/152/3337/23413/1007/81831/79870/3208/10486/8572/9454/1742/84249/23017/1142/9201/23237/5621/6622/4916/80059/254263/1008/1496/10369/8828/1627/5662/2550/51738/4842/6616/5582/4923/57030/2561/2558/57555/26232/57622/9568/3751/53826/27092/1759/2891/9118/892…
GO:0051668	BP	GO:0051668	localization within membrane	146	0.344252370931468	1.33714706605833	0.0335570469798658	0.219462081757865	0.187892146003162	2883	tags=23%, list=16%, signal=20%	50632/1000/8326/5649/3208/1742/4118/23237/51308/254263/10369/1627/6616/27092/1759/2239/3800/81832/2898/80852/1740/353116/7070/9379/3798/53616/56899/7040/1012/57576/84100/112755/9270/27091
GO:0007409	BP	GO:0007409	axonogenesis	460	0.343547668910352	1.50455670947394	0.00147492625368732	0.049389637712991	0.0422848673715361	2671	tags=23%, list=15%, signal=21%	23105/4825/7476/1382/4137/89780/1141/2902/1949/1000/6585/2817/3897/90249/64221/57453/8022/655/6324/7101/1826/8013/6812/10371/7436/5649/10381/11023/8153/2044/84631/4099/5365/9201/4916/2675/4917/7345/1496/57731/8828/1627/2253/79600/4929/1749/9241/23767/55079/6387/5459/654429/285220/3800/56896/8482/885/2736/9260/9253/2046/6586/2263/9024/3611/2335/347733/886/3908/10512/4628/26257/113246/10501/26999/5…
GO:0000302	BP	GO:0000302	response to reactive oxygen species	216	0.343358068768502	1.3999744552938	0.00321543408360129	0.0611164753424168	0.0523247825604135	3406	tags=24%, list=19%, signal=20%	5798/3043/3039/3240/4137/3040/301/6278/7356/3747/1410/655/3569/8013/4353/388/4313/8061/1843/2876/3586/8877/84557/1277/3162/558/664/59338/4151/1545/4318/2021/7124/5076/10516/5164/10280/8692/65018/3373/358/27244/7295/1800/9104/54583/2113/1263/10628/348/3725/5829
GO:0034762	BP	GO:0034762	regulation of transmembrane transport	538	0.343327110237783	1.52474899709588	0.00143884892086331	0.049389637712991	0.0422848673715361	3023	tags=26%, list=17%, signal=22%	6588/53828/126755/5319/57628/3755/486/57214/83795/8811/2902/1188/81033/774/7291/79400/5348/55800/9022/5999/10021/6769/2890/8913/3747/51297/3746/53822/6327/4988/3306/23542/6324/8013/6236/27012/5649/1394/81831/3208/1180/100134444/1742/23237/342667/348980/5621/2719/6622/57338/254263/23416/9312/10369/27133/4842/2257/114898/4987/1392/4923/8911/57555/644139/3952/3751/53826/27092/857/2891/6331/779/2903/…
GO:0006936	BP	GO:0006936	muscle contraction	342	0.343288412008324	1.47015024899689	0.00149700598802395	0.049389637712991	0.0422848673715361	3091	tags=27%, list=17%, signal=23%	4634/7138/56923/1145/26287/8811/1141/1311/5348/55800/1907/10021/6769/60675/8913/7140/1410/127294/6327/6324/6869/1143/152/4604/6781/7125/1180/342667/4624/93408/9312/23363/51738/4842/2257/151/6261/857/6331/779/3363/1140/2852/2697/4619/10345/775/1909/4620/1113/80852/136/7111/9127/140465/134/1482/4703/113246/3759/8877/3357/6640/1144/7134/3815/7273/4151/7169/5144/3764/6870/70/384/2010/783/58/9759/1039…
GO:0010810	BP	GO:0010810	regulation of cell-substrate adhesion	204	0.343211175658508	1.38248283568317	0.00811688311688312	0.100665843590372	0.0861849173666453	2312	tags=22%, list=13%, signal=19%	136227/5054/7448/22915/6422/25975/2199/5881/6695/7471/2266/3273/1758/2244/55966/2243/1029/4070/133584/6366/3037/4653/9806/1307/402/2192/3611/5328/2335/6376/285/3678/1277/3956/7070/54361/129080/151887/10630/4814/246/10675/2651/1012/23189
GO:0070374	BP	GO:0070374	positive regulation of ERK1 and ERK2 cascade	195	0.342907038498881	1.3738349731557	0.0129032258064516	0.133127336933943	0.113976778256401	3428	tags=31%, list=19%, signal=26%	5320/6357/6278/6354/9590/4988/57007/6369/2264/168667/2266/10344/65009/6754/2358/652/6362/5322/2244/2253/2243/6346/6366/2852/8482/6368/2263/6375/6376/3357/6361/3815/5345/246/7040/5155/6351/4914/2651/7124/960/8685/7786/4282/6360/6355/799/2066/6846/5031/414062/50507/3383/728/5154/6352/5578/348/3725/6347/5245
GO:0046883	BP	GO:0046883	regulation of hormone secretion	261	0.342777578787517	1.43016114735302	0.00311526479750779	0.0611164753424168	0.0523247825604135	2374	tags=24%, list=13%, signal=21%	4825/114131/56729/9066/338442/6514/301/2645/3747/8862/6343/6422/152/4828/2266/1394/2587/2044/2244/2740/51738/2243/6616/6447/2867/1392/57555/151/3952/4760/3625/2852/375704/2697/185/5443/775/9254/1113/402/9024/6804/29085/886/6664/23568/134/9607/9370/3623/91608/8431/5008/1407/51768/114/3814/169026/26056/7124/130399/3976/114899
GO:0032838	CC	GO:0032838	plasma membrane bounded cell projection cytoplasm	198	0.342442308000808	1.37348271934469	0.012924071082391	0.133127336933943	0.113976778256401	2715	tags=22%, list=15%, signal=19%	547/6101/4137/10382/25876/93233/4988/85452/51473/8120/3208/1767/1742/388389/7345/346562/115948/200373/3800/2736/2898/23710/124602/3315/132851/1740/57539/89876/200162/80217/3798/92749/7289/4747/2737/144406/55036/57576/4130/10458/84100/79819/158067/7802
GO:1901342	BP	GO:1901342	regulation of vasculature development	302	0.342137916939972	1.45239096633842	0.00152671755725191	0.049389637712991	0.0422848673715361	3269	tags=27%, list=18%, signal=23%	729/350/1893/5054/301/6423/7291/3848/5196/60675/10769/51129/6422/9982/655/7101/6369/5228/147372/3569/168667/8038/3273/1215/652/388/51738/3952/3576/56999/5176/718/2852/185/140862/8710/3586/6376/2246/3315/285/133/4879/8877/3678/3162/3579/3815/54361/1634/7042/1524/1944/1545/5155/22905/84432/641700/7058/28514/4881/6678/3202/4804/5168/10000/3373/10266/23213/358/28984/9270/7048/23129/7057/2022/7424/558…
GO:0009611	BP	GO:0009611	response to wounding	631	0.342068240619793	1.52972384131719	0.00142450142450142	0.049389637712991	0.0422848673715361	3353	tags=26%, list=18%, signal=22%	11202/5653/3853/6707/5055/4778/3043/653145/7476/350/7104/6665/9066/10894/5054/5265/5657/89780/301/7448/1311/3848/5196/6279/2162/22915/4988/7471/3569/6812/51156/8326/152/4815/2266/10077/2069/5104/2191/3273/7043/4099/2244/3776/4916/3827/55966/2243/5582/164656/6507/130120/151/53905/4352/135228/857/9241/6521/2903/4015/23767/3625/2697/3371/146760/2876/375033/3674/3586/2192/2263/3611/5328/2335/6376/912…
GO:0050921	BP	GO:0050921	positive regulation of chemotaxis	132	0.341715181087478	1.31191391536237	0.0420875420875421	0.244822637400991	0.209604549282361	3261	tags=28%, list=18%, signal=23%	5054/6278/6354/1907/566/1826/5228/3569/10344/2358/5919/4916/7857/6346/3576/6366/6387/6375/347733/3315/3579/57118/3929/2155/7040/5155/6351/1012/1901/4908/10488/6846/7057/7424/728/5587/6352
GO:0090288	BP	GO:0090288	negative regulation of cellular response to growth factor stimulus	141	0.341621721933318	1.31989470276644	0.0372250423011844	0.229500711734214	0.196486704635249	3950	tags=38%, list=22%, signal=30%	6423/2817/25805/10272/8862/6422/7471/7049/168667/1745/3273/652991/7043/79674/164656/858/135228/857/23089/9241/3303/5654/4036/94031/5300/26585/54361/1634/7041/65997/7040/7080/4681/22905/4734/64388/23213/114990/7048/9350/7057/753/124857/7311/58533/81792/9719/186/79812/50515/11171/25/7046
GO:0030307	BP	GO:0030307	positive regulation of cell growth	154	0.341280409780563	1.33228312147646	0.0263157894736842	0.201675713948548	0.172664372756295	2097	tags=18%, list=11%, signal=16%	3249/9699/3872/1382/4137/89780/6423/3897/6279/84258/6422/1826/8153/4916/1627/6280/6387/8482/3611/2335/8877/5300/5458/2137/7042/6860/22954
GO:0030072	BP	GO:0030072	peptide hormone secretion	245	0.341021640883428	1.41061940903014	0.00473186119873817	0.0733824935448597	0.0628263164222567	2337	tags=21%, list=13%, signal=19%	5798/4825/114131/9699/9066/6514/7425/301/2645/3747/8862/6343/6422/139760/3569/152/2266/1394/389692/2044/2244/2740/51738/2243/6616/2867/1392/57555/3952/4760/3625/2852/375704/2697/775/9254/1113/402/9024/6804/29085/23568/9607/91608/8431/51768/114/3814/169026/26056/7124/130399
GO:0048813	BP	GO:0048813	dendrite morphogenesis	140	0.340804882380759	1.31858707900855	0.0406779661016949	0.240425481502543	0.205839930577151	2813	tags=20%, list=15%, signal=17%	85442/7476/1141/2902/23542/7101/1826/10371/7436/51473/5649/1742/9201/23237/1496/23363/1627/815/56965/3611/4776/23316/23543/4734/2048/10458/9762/22891
GO:0003018	BP	GO:0003018	vascular process in circulatory system	166	0.340745190835325	1.33740716050791	0.0244299674267101	0.193944083359125	0.166044948334935	3332	tags=31%, list=18%, signal=25%	3043/155/1311/1907/566/8862/9590/152/2266/3351/2244/3827/4842/2243/151/3952/857/3363/2852/2697/185/1909/1113/80852/2876/136/134/133/4879/3357/3162/3579/57539/554/3274/5345/4880/553/7040/4881/10266/147/9270/5138/654/3383/3269/11156/27345/5139/348
GO:0001503	BP	GO:0001503	ossification	371	0.340736597695349	1.4718932065041	0.0014792899408284	0.049389637712991	0.0422848673715361	3139	tags=27%, list=17%, signal=23%	1591/50617/1893/4322/89780/6423/7291/1311/433/10272/197/6422/117581/655/148979/5745/10143/3569/249/8326/6781/6591/652/7043/1758/285590/4325/2719/6615/387733/4313/6779/6261/3952/9365/3481/1749/9241/4653/116039/4015/8626/115908/1291/25937/2697/8482/2736/3371/56975/9260/6320/2263/3611/6664/1277/4488/3381/26585/1513/54361/7477/7042/169200/6569/4435/64093/4057/4880/246/7040/7481/3486/7124/1901/1301/66…
GO:0009914	BP	GO:0009914	hormone transport	315	0.340420375968123	1.44622663070296	0.00152439024390244	0.049389637712991	0.0422848673715361	2374	tags=23%, list=13%, signal=20%	5798/7276/4825/114131/56729/9699/9066/338442/6514/7425/301/2645/3747/8862/6343/6422/139760/3569/152/4828/2266/1394/2587/389692/2044/2244/2740/51738/2243/6616/6447/2867/1392/57555/151/3952/4760/3625/2852/114571/375704/2697/185/5443/775/9254/1113/402/9024/6804/29085/886/6664/23568/134/133/9607/9370/3623/91608/8431/5008/1407/51768/114/3814/169026/26056/7124/130399/3976/114899
GO:0031514	CC	GO:0031514	motile cilium	160	0.34036269659148	1.3308811882482	0.0264462809917355	0.201951269950295	0.172900289631308	2724	tags=27%, list=15%, signal=23%	84229/1672/135138/26762/301/83853/25876/6869/133558/83659/147700/10566/1767/257062/388389/131375/23639/146279/2736/122481/8852/441531/79740/117144/154865/150483/89876/57821/200162/80217/79846/115811/92749/6870/347732/2947/27285/84223/144406/158067/4867/7802/91978
GO:0046879	BP	GO:0046879	hormone secretion	305	0.340272156288998	1.44561860408956	0.00151745068285281	0.049389637712991	0.0422848673715361	2374	tags=23%, list=13%, signal=20%	5798/4825/114131/56729/9699/9066/338442/6514/7425/301/2645/3747/8862/6343/6422/139760/3569/152/4828/2266/1394/2587/389692/2044/2244/2740/51738/2243/6616/6447/2867/1392/57555/151/3952/4760/3625/2852/375704/2697/185/5443/775/9254/1113/402/9024/6804/29085/886/6664/23568/134/133/9607/9370/3623/91608/8431/5008/1407/51768/114/3814/169026/26056/7124/130399/3976/114899
GO:0060070	BP	GO:0060070	canonical Wnt signaling pathway	320	0.340131010734129	1.4447101664575	0.00153609831029186	0.049389637712991	0.0422848673715361	3384	tags=24%, list=19%, signal=20%	8796/7476/80326/89780/6423/205147/1000/25805/85407/9096/6422/3489/85409/7471/8326/7484/84133/122011/6591/10076/4624/2719/147111/3487/2253/857/4929/1749/11211/9241/83595/115908/25937/2263/3611/7089/2348/5916/1482/5300/27122/1277/130612/26585/23500/54361/6907/7477/4163/7478/169200/7481/122706/23189/441478/2010/2737/5714/5709/79412/343637/3485/7479/4693/51339/1001/59352/85458/10413/1613/64321/5218/1…
GO:0006937	BP	GO:0006937	regulation of muscle contraction	155	0.33989311885068	1.32639260197869	0.0280528052805281	0.20766703282816	0.177793831807547	3081	tags=26%, list=17%, signal=22%	4634/7138/56923/1907/10021/60675/7140/6869/1143/152/6781/7125/9312/51738/4842/151/857/6331/2852/775/1113/136/134/1482/113246/3759/8877/7134/3815/5144/6870/9759/10398/7137/7139/147/6717/4633/18/5020/1613
GO:0042391	BP	GO:0042391	regulation of membrane potential	412	0.339661266563534	1.48293811646503	0.00146198830409357	0.049389637712991	0.0422848673715361	2070	tags=23%, list=11%, signal=21%	2568/114131/7476/9699/4137/2566/1145/83795/1141/2902/81033/774/3777/5348/55800/5999/10021/2890/1135/8913/3747/2900/3746/6327/4988/54831/23542/6324/1143/6511/8326/138429/5649/10962/1180/1742/1142/348980/6622/3776/4916/254263/23416/10369/27133/2550/51738/2257/4923/8911/57030/2561/2558/57555/149461/140730/666/3751/41/27092/857/4653/6331/2903/3359/1140/2852/81832/2697/10345/775/885/2898/149111/6804/9…
GO:0022838	MF	GO:0022838	substrate-specific channel activity	421	0.339658272154536	1.48068941790587	0.00147710487444609	0.049389637712991	0.0422848673715361	1994	tags=23%, list=11%, signal=21%	56923/53828/2568/3249/126755/9635/2566/1145/3755/362/360/83795/1141/2902/1188/81033/774/3777/79400/5348/55800/9022/10021/2890/1135/25769/6340/8913/3747/2900/3746/6327/4988/54831/6324/1258/1143/89872/23413/50636/27012/1180/100134444/728215/3351/1142/348980/83959/3776/57338/364/23416/9312/10369/359/27133/283652/6616/8911/57030/2561/2558/94015/79054/6261/3751/41/27092/2891/6331/779/2903/3359/1140/77…
GO:0050808	BP	GO:0050808	synapse organization	394	0.339547947913193	1.47502662128486	0.00148588410104012	0.049389637712991	0.0422848673715361	2672	tags=22%, list=15%, signal=19%	11202/6620/7476/92737/4137/2566/158038/89780/1141/2902/221935/1000/6585/3897/1006/1826/84966/8326/392617/5649/1007/3480/84631/1742/23237/5621/6622/4916/1496/10369/8828/1627/51738/2561/57555/26280/57622/6623/9118/8927/2239/23767/1140/654429/718/9806/54674/8499/3371/9254/56097/3586/6376/57497/4628/5300/57689/5064/1740/10882/4776/9379/7477/58512/23316/1524/56122/58504/5802/4747/4914/4744/7124/9423/4…
GO:0008237	MF	GO:0008237	metallopeptidase activity	173	0.338878266117635	1.33446177886028	0.0297029702970297	0.210457612925472	0.180182982948727	3492	tags=33%, list=19%, signal=27%	9635/8747/4322/51200/1357/431705/8038/4326/2191/4311/170691/4325/9427/388630/4317/4313/118856/4185/340351/2028/56999/64066/4327/8510/1179/170689/56265/22802/9508/165/4316/11173/1359/53616/4318/8532/9509/4048/8756/7092/9718/9510/10404/56547/5184/123624/5069/10004/1800/93979/7385/80332/10003/60676/64180/9507/60509
GO:0003007	BP	GO:0003007	heart morphogenesis	247	0.338420841225416	1.40096900312035	0.0047244094488189	0.0733824935448597	0.0628263164222567	3365	tags=29%, list=18%, signal=24%	4634/7054/27063/10660/89780/6423/7291/6899/127294/655/7049/4604/65009/6591/652/5629/4624/388389/6615/2138/8828/23363/145873/2253/6261/9241/3037/7122/2697/4036/6586/6604/2263/3611/6664/2348/10512/1482/6910/3357/4488/121643/7134/6256/7042/7547/7273/7040/7481/1901/28514/70/1301/9510/55036/344022/7137/7139/4633/6608/7048/23129/10413/79933/2022/64321/23414/129446/1289/3725/2535
GO:0048018	MF	GO:0048018	receptor ligand activity	459	0.338286909326828	1.48397534072618	0.00145985401459854	0.049389637712991	0.0422848673715361	2765	tags=28%, list=15%, signal=24%	5473/7276/114131/7476/56729/57152/1114/94027/6357/4137/4909/2250/80326/92304/338376/7425/89780/6423/6354/1907/5196/1440/2256/1489/1673/8862/6343/56300/655/5539/7471/6369/5228/3569/10371/4828/6781/5367/7484/10344/9244/2069/652/27190/7043/6362/255324/9210/10022/8744/258/7857/51738/2253/2257/1392/8909/6346/3952/3576/9365/3481/114336/6366/23767/392255/6387/3625/123920/3641/375704/145957/8482/5443/885…
GO:0048514	BP	GO:0048514	blood vessel morphogenesis	555	0.33728415349507	1.49919793580517	0.00143266475644699	0.049389637712991	0.0422848673715361	3695	tags=31%, list=20%, signal=26%	729/7476/350/8456/1893/5054/301/6423/7291/1311/79400/6278/3848/1000/5196/60675/10769/51129/8862/6899/6422/9982/57007/7049/7101/6369/5228/147372/3569/168667/8038/2069/10267/2191/3273/51162/1215/652/5629/255324/338/388/7857/2138/8828/51738/2253/4313/11082/2028/3952/3576/56999/3164/857/9241/3037/5176/7026/4015/4327/718/55576/2697/185/140862/1909/4036/2876/3586/2263/5396/2335/6376/2246/3315/2348/285/…
GO:0022836	MF	GO:0022836	gated channel activity	337	0.337243704041111	1.44059458364942	0.00150829562594268	0.049389637712991	0.0422848673715361	1965	tags=24%, list=11%, signal=22%	56923/2568/3249/126755/9635/2566/1145/3755/83795/1141/2902/1188/81033/774/3777/55800/9022/10021/2890/1135/6340/8913/3747/2900/3746/6327/4988/6324/1258/1143/23413/50636/27012/1180/100134444/728215/3351/1142/348980/3776/57338/23416/9312/10369/27133/6616/8911/57030/2561/2558/94015/6261/3751/41/27092/2891/6331/779/2903/3359/1140/775/2898/9254/1179/9127/6334/22802/117144/9132/3759/30818/2560/3744/1144…
GO:0030595	BP	GO:0030595	leukocyte chemotaxis	212	0.337111386643652	1.370200921509	0.0144927536231884	0.143833425911899	0.123142780953798	3261	tags=31%, list=18%, signal=26%	5473/6283/5319/6357/5054/301/6278/6354/1907/5196/6279/566/3577/56300/6369/5228/3569/6441/10344/2358/5919/6362/7857/2867/6346/3576/6366/6280/1843/9420/6387/1113/6368/3586/6375/6376/6361/26585/3579/3815/57118/7042/3929/5144/2155/5155/6351/4681/4354/727/1901/5197/10488/4282/6360/6355/11240/6846/100528032/7057/414062/3269/7424/27179/728/6352
GO:0015267	MF	GO:0015267	channel activity	448	0.336954576841407	1.47404935367272	0.00146627565982405	0.049389637712991	0.0422848673715361	1994	tags=23%, list=11%, signal=21%	56923/53828/2568/3249/126755/9635/2566/1145/3755/362/360/83795/1141/2902/1188/81033/774/3777/79400/5348/55800/9022/10021/2890/1135/25769/6340/8913/3747/2900/3746/6327/4988/54831/6324/1258/1143/89872/23413/50636/27012/1180/100134444/728215/3351/1142/348980/83959/3776/57338/364/23416/9312/10369/359/27133/375519/283652/6616/8911/57030/2561/2558/94015/79054/6261/3751/41/27092/2891/6331/779/2903/3359/…
GO:0052548	BP	GO:0052548	regulation of endopeptidase activity	391	0.336800900304435	1.46082536411889	0.00149476831091181	0.049389637712991	0.0422848673715361	2383	tags=21%, list=13%, signal=18%	5275/5055/50859/866/84651/144568/653145/12/1474/4137/89778/5054/5265/89780/7078/2902/7448/6317/6423/55655/6279/728113/153218/197/1410/8530/6695/27141/51156/5267/284293/5104/145264/3273/646424/404203/6622/3827/80759/10017/666/135228/6280/5176/56925/83595/2903/8626/718/408187/5896/2852/9806/4018/89777/885/8710/2876/5918/1473/26999/414899/140832/643394/10406/57539/5627/26998/128821/7980/1944/5345/40…
GO:0031225	CC	GO:0031225	anchored component of membrane	165	0.336701936388054	1.31796892209112	0.0295566502463054	0.209768751125149	0.179593214908046	2552	tags=31%, list=14%, signal=27%	137797/10232/250/29122/8581/2352/353091/116372/2619/2817/83546/5865/66004/56341/27076/8794/54742/249/84966/4326/2572/57127/154064/5621/2719/2675/135228/2239/55997/4062/80740/5314/8482/1272/5067/390243/146760/2348/80328/349667/7070/2350/1944/1012/929/10942/338328/27255/50863/115827/8692
GO:0030073	BP	GO:0030073	insulin secretion	202	0.336426961265799	1.35190732534802	0.0163398692810458	0.155310548394367	0.132968902878365	2337	tags=21%, list=13%, signal=18%	5798/4825/114131/9699/9066/6514/7425/301/2645/3747/6422/139760/152/389692/2044/2740/51738/6616/1392/57555/3952/4760/3625/2852/375704/2697/775/9254/1113/402/9024/6804/29085/23568/9607/8431/51768/114/169026/26056/7124/130399
GO:0006875	BP	GO:0006875	cellular metal ion homeostasis	558	0.336423429425024	1.49661057403245	0.00142450142450142	0.049389637712991	0.0422848673715361	2169	tags=21%, list=12%, signal=19%	492/56923/479/10590/5319/496/6357/4489/887/794/4496/57214/645745/8811/2902/1991/3777/6354/1907/4499/117/6279/2890/25769/60675/51310/4502/3577/4501/286133/495/6869/5745/57007/1258/212/8326/10518/4828/23413/9651/1394/6781/2843/2587/2358/4493/1742/728215/3351/7018/5621/6622/57338/3827/2740/283652/51738/4842/4987/4923/164656/6346/79054/730/666/6261/6366/857/2830/6280/5731/2357/2903/2829/6387/2852/531…
GO:0046677	BP	GO:0046677	response to antibiotic	311	0.336276102102779	1.43008802637691	0.00151285930408472	0.049389637712991	0.0422848673715361	2734	tags=22%, list=15%, signal=19%	3043/3039/3240/7054/3040/301/1141/2902/4129/7356/6354/5999/1440/117/6279/6531/3747/1410/131/4988/3569/8013/249/1394/3351/4916/388/1392/6507/3952/8061/1843/2903/3359/3371/2876/3586/2263/1978/8877/9370/84557/1277/3162/558/664/114/1543/59338/4151/1545/79001/4880/5155/339/4747/929/2021/7390/5076/70/1365/6678/10280/8692/65018/51208/3373/358
GO:0045664	BP	GO:0045664	regulation of neuron differentiation	627	0.336265365713371	1.50389560173321	0.00142857142857143	0.049389637712991	0.0422848673715361	2766	tags=21%, list=15%, signal=19%	11202/5653/85442/23105/5121/4825/7476/27063/9699/1382/4137/10660/4909/89780/1141/2902/6423/221935/1949/1000/3897/57795/79191/10769/6457/84258/6422/655/5881/6695/6324/7101/1826/10371/152/23413/7436/5649/65009/1745/8153/57801/652/5629/4099/1742/5365/23237/4916/1496/2138/23363/1627/6616/6658/10215/151/1746/4760/6280/5176/50937/55079/392255/6387/80258/90167/8482/2736/1272/146760/56965/390992/5376/323…
GO:0045926	BP	GO:0045926	negative regulation of growth	235	0.336208023901772	1.38270189730891	0.0064	0.0865316455696203	0.0740839440373085	2678	tags=23%, list=15%, signal=20%	23105/4489/4496/978/92304/89780/2786/6423/5999/4499/85407/4502/4501/54825/6422/1410/10371/3273/4493/652/4099/221476/2719/3776/1029/9241/3303/2697/4494/8482/623/6586/8835/4879/10512/6910/10501/7869/7042/11007/5802/7040/7481/5600/9423/58189/4881/4490/8692/3304/123879/79602/10500/3373/4495
GO:0048738	BP	GO:0048738	cardiac muscle tissue development	207	0.336118940869545	1.35722343385119	0.0129659643435981	0.133326312053003	0.114147130518724	3326	tags=28%, list=18%, signal=23%	4634/27063/89780/5999/10529/127294/655/7049/4604/65009/652/5629/221476/4624/26011/3776/23363/2253/56999/55553/9241/2697/4036/57538/2263/6445/1482/4628/4703/137868/6910/5300/26585/7134/6256/7478/7042/7273/7040/1901/5600/28514/70/1301/7137/7139/4633/2066/7048/10413/2022/50507/23414/4000/129446/2248/25776
GO:0048639	BP	GO:0048639	positive regulation of developmental growth	166	0.336081274791103	1.3191015324864	0.0293159609120521	0.209277264823296	0.179172429616816	2622	tags=23%, list=14%, signal=20%	9699/1382/4137/6665/89780/3897/6531/84258/7049/1826/8153/5629/285590/10409/4916/57731/1627/51738/2253/3952/3481/6387/8482/9254/2263/3611/2335/6910/5300/5458/7784/6860/8531/9423/1735/28514/5454/23025/51760
GO:1901215	BP	GO:1901215	negative regulation of neuron death	198	0.335852282715061	1.3470511551409	0.0210016155088853	0.180418901228833	0.154465383085263	2837	tags=23%, list=16%, signal=19%	6620/2019/4909/89780/2902/1440/7471/8013/6812/8326/1394/9244/1745/7043/4099/23017/6622/2253/5582/2561/2558/666/4929/5176/2898/1113/3586/3611/6376/5300/3162/4776/558/10763/4435/6818/1524/4747/4914/4908/79625/65018/7786/8200/1051
GO:0048839	BP	GO:0048839	inner ear development	187	0.335678876301741	1.33818754884278	0.0261437908496732	0.201260083613025	0.172308531441658	2586	tags=25%, list=14%, signal=22%	10804/3249/2299/89780/3777/7401/6899/8022/54360/7471/8013/168667/259236/3208/652/5629/7043/3776/4916/2138/2253/2561/2558/1749/4760/115908/5459/2736/2263/5396/9132/5456/124590/7042/4094/51168/7040/9423/246213/5076/3167/28514/1301/7849/6678/2737/2048
GO:0035265	BP	GO:0035265	organ growth	178	0.335260164256387	1.32381830105043	0.0282392026578073	0.20800097367337	0.178079734782412	3295	tags=32%, list=18%, signal=27%	1893/4322/768239/1311/5999/367/7049/6781/65009/81578/5629/221476/10409/4624/26011/3776/4153/2253/3952/9241/2121/1291/2697/9254/2263/51435/5916/1482/6910/5300/4488/57642/6256/7042/4880/8531/1901/5600/1292/28514/1293/93/64856/4148/7059/2066/6608/7048/7373/9350/10413/100126572/5447/23414/80014/1303/2252
GO:0017157	BP	GO:0017157	regulation of exocytosis	208	0.335139000239314	1.3544016312075	0.0177705977382876	0.165480513192931	0.141675903629808	2737	tags=21%, list=15%, signal=18%	10814/7476/9699/203190/9066/8941/6855/301/1141/5865/8913/84258/90019/6812/23413/2266/1394/3351/1142/2244/6622/2243/5582/8911/140730/9545/6861/8499/815/136/6804/3162/9162/1138/7784/6860/10675/321/10497/115827/783/51760/6853/112755
GO:0070011	MF	GO:0070011	peptidase activity, acting on L-amino acid peptides	571	0.335095946187995	1.49315537506858	0.0014265335235378	0.049389637712991	0.0422848673715361	2757	tags=22%, list=15%, signal=19%	11202/5650/5653/25818/5222/26085/5655/643834/11012/29122/3240/132724/3249/84000/9635/57628/8747/1511/43849/10753/5657/4322/1991/5644/51200/1675/1357/566/1521/91227/6422/339967/431705/3026/8038/5649/5122/4326/2191/1215/4311/170691/4325/11098/28983/49/7345/9427/388630/4317/4313/118856/4185/340351/8909/164656/389208/2028/56999/64066/341350/10136/54504/4327/4018/5654/78990/8510/3817/1179/9622/170689/…
GO:0022803	MF	GO:0022803	passive transmembrane transporter activity	449	0.33503171155857	1.46709510521801	0.00145985401459854	0.049389637712991	0.0422848673715361	1994	tags=23%, list=11%, signal=21%	56923/53828/2568/3249/126755/9635/2566/1145/3755/362/360/83795/1141/2902/1188/81033/774/3777/79400/5348/55800/9022/10021/2890/1135/25769/6340/8913/3747/2900/3746/6327/4988/54831/6324/1258/1143/89872/23413/50636/27012/1180/100134444/728215/3351/1142/348980/83959/3776/57338/364/23416/9312/10369/359/27133/375519/283652/6616/8911/57030/2561/2558/94015/79054/6261/3751/41/27092/2891/6331/779/2903/3359/…
GO:0048762	BP	GO:0048762	mesenchymal cell differentiation	208	0.334414436816995	1.35147344355879	0.0177705977382876	0.165480513192931	0.141675903629808	2383	tags=24%, list=13%, signal=21%	3249/80326/6317/6423/7291/25805/6899/6422/655/7049/3569/10371/6591/652/7043/6615/8828/2253/9241/3037/25937/8482/1909/2263/81610/2335/6664/2348/10512/6910/10501/3357/1277/4488/26585/7869/54361/7478/7042/5979/10630/6275/7041/7040/7080/7481/2651/84695/5076
GO:0007416	BP	GO:0007416	synapse assembly	168	0.334377752072111	1.31568780537738	0.0295081967213115	0.209768751125149	0.179593214908046	2352	tags=20%, list=13%, signal=17%	7476/92737/2566/158038/89780/1141/2902/221935/1000/6585/1826/1007/84631/6622/4916/51738/2561/57555/26280/57622/8927/2239/23767/654429/9806/54674/9379/23316/56122/5802/4914/9423/7058
GO:0006887	BP	GO:0006887	exocytosis	877	0.334290362103403	1.53753610411818	0.00133155792276964	0.049389637712991	0.0422848673715361	3405	tags=24%, list=19%, signal=21%	5473/3043/6283/3310/3240/7276/10814/7476/56729/350/12/9699/203190/9066/1893/8941/5054/1511/2352/388697/978/5265/6855/5657/301/7078/1141/6317/5553/1991/5317/83851/6278/3848/1675/5196/6279/5865/199675/566/2162/1521/22915/8913/84258/3577/197/1669/51806/85409/29106/90019/9381/5836/1143/8013/6812/4353/2219/5267/23413/2266/1394/213/820/2358/3273/8993/5919/7043/4311/671/3351/1142/6036/7018/2244/6622/849…
GO:0033218	MF	GO:0033218	amide binding	332	0.333857732695303	1.4237459130812	0.0015220700152207	0.049389637712991	0.0422848673715361	3354	tags=25%, list=18%, signal=21%	56923/887/2352/57214/344758/8811/2902/774/117/6751/2890/1410/4988/23542/5745/1394/2587/6754/10267/3480/2358/1215/4099/4311/9536/5621/2740/4987/285755/26232/2028/143458/2891/2903/2642/33/623/2847/2825/2925/4159/886/3113/2348/1515/10841/478/6256/2350/5360/58512/25907/7042/3929/321/387990/929/2892/4881/6753/122042/2947/8140/4257/2944/4804/2048/8685/10266/322/80142/799/1395/117194/3375/3119/5618/2582…
GO:0007178	BP	GO:0007178	transmembrane receptor protein serine/threonine kinase signaling pathway	326	0.333849728701007	1.42115822178902	0.00152439024390244	0.049389637712991	0.0422848673715361	3950	tags=33%, list=22%, signal=26%	121551/3547/6423/1311/25805/10272/6422/655/7471/7049/170261/168667/1745/10566/652991/652/7043/9210/4624/2719/79674/2253/128853/164656/84913/174/1028/858/135228/857/23089/1749/9241/3303/4015/392255/3625/55997/5654/25937/1761/7122/4036/269/94031/3611/8852/6664/2348/23090/1482/5300/27122/3623/4488/26585/7042/151742/4435/7041/653275/65997/10468/7040/7080/4681/2651/130399/53918/7044/64388/93/10979/232…
GO:0030900	BP	GO:0030900	forebrain development	374	0.332848504421593	1.43589969021508	0.00148809523809524	0.049389637712991	0.0422848673715361	2435	tags=21%, list=13%, signal=18%	547/7476/7054/55118/8941/89780/1141/2902/2173/1000/6585/6751/6531/3747/6343/8022/3746/5881/7471/7101/8013/10371/3337/5649/1394/6754/1745/26468/2044/652/5629/1767/9201/8828/2253/1392/6658/10215/1746/79600/4929/1749/4760/9241/6331/7026/50937/5455/55079/6387/6656/25911/8482/2736/4036/9253/64211/146760/2263/886/4628/349667/113246/91584/54361/558/554/7477/664/5802/7080/4747/9638/6506/3361/6753/5454
GO:0042063	BP	GO:0042063	gliogenesis	276	0.332847532607541	1.39505733210349	0.00470957613814757	0.0733824935448597	0.0628263164222567	2853	tags=22%, list=16%, signal=19%	84504/4825/92737/4137/2250/8941/301/7448/1000/2817/6279/566/7101/3569/5649/1745/2358/4099/26011/4916/54587/443/10215/666/1746/55553/9241/4653/4036/3611/57165/6376/6664/3908/9639/116448/23500/6285/664/7042/79628/1524/53616/4692/10675/7040/7080/7124/3976/5076/28514/5454/10319/2737/3913/4821/58158/7223/22891/8506
GO:0007599	BP	GO:0007599	hemostasis	322	0.332444019535081	1.41446023092839	0.00152439024390244	0.049389637712991	0.0422848673715361	3269	tags=25%, list=18%, signal=21%	5055/4778/3043/653145/350/5054/5265/5657/89780/7448/1311/3848/5196/2162/22915/3569/6812/51156/152/2266/10077/5104/2191/3273/2244/3827/2243/5582/164656/151/4352/857/6521/375033/3674/2192/3611/5328/9127/3315/7056/25946/3439/1277/9162/5627/558/554/7222/7980/10630/2159/5345/79001/2155/2161/6403/5155/5197/84959/10544/9158/10398/1278/2157/3456/7035/2165/7057/710/23468/18/23414/2677/3047/5154/1281/3446/…
GO:0051146	BP	GO:0051146	striated muscle cell differentiation	261	0.332230405151065	1.38615547462904	0.00467289719626168	0.0731316969634727	0.0626115972894133	2655	tags=21%, list=15%, signal=18%	7138/27063/92737/10753/92304/26287/89780/1311/1000/5999/10529/7140/6899/127294/7471/4604/8038/652/5629/131377/221476/4624/7345/23363/4842/858/6261/3481/55553/4015/50937/1140/9254/84033/57538/2876/7111/1482/4628/4703/6910/5300/26585/6256/7478/7273/22954/7040/4618/28514/70/2318/4868/58/9759
GO:0099572	CC	GO:0099572	postsynaptic specialization	339	0.332013910153224	1.41972134839012	0.00150375939849624	0.049389637712991	0.0422848673715361	2258	tags=21%, list=12%, signal=18%	1145/1141/2902/1949/1000/8224/2890/6457/1410/6695/23542/152/3337/23413/81831/79870/10486/9454/1742/9201/23237/5621/254263/1008/1496/10369/1627/5662/4842/5582/2561/2558/57555/57622/3751/27092/1759/2891/8927/2903/440073/1140/2852/81832/775/1266/2898/80852/815/6804/57537/9127/134/57497/57689/1144/5064/1740/4355/9162/152404/58512/664/114/10636/53616/22986/56899/5802/4744
GO:0010975	BP	GO:0010975	regulation of neuron projection development	477	0.331623788507823	1.4575638466845	0.00146627565982405	0.049389637712991	0.0422848673715361	2766	tags=20%, list=15%, signal=17%	11202/5653/85442/23105/4825/7476/27063/9699/1382/4137/89780/1141/2902/6423/221935/1949/1000/3897/10769/84258/6422/655/6695/6324/7101/1826/10371/23413/7436/5649/65009/8153/4099/1742/5365/23237/4916/1496/23363/1627/6616/6280/5176/55079/6387/80258/90167/8482/1272/146760/56965/5376/9024/3611/5396/2335/6376/347733/10512/349667/10501/5458/57689/91584/3956/7070/84446/4776/7869/57118/23316/6860/5979/2288…
GO:0090090	BP	GO:0090090	negative regulation of canonical Wnt signaling pathway	170	0.331146060840868	1.30227103472897	0.0361247947454844	0.22647880455237	0.193899503142985	2639	tags=19%, list=14%, signal=16%	6423/1000/85407/9096/6422/3489/85409/84133/122011/6591/10076/2719/147111/3487/857/9241/115908/25937/7089/1482/27122/26585/4163/169200/7481/122706/2010/2737/5714/5709/79412/3485
GO:0072503	BP	GO:0072503	cellular divalent inorganic cation homeostasis	476	0.330819811591502	1.45398033751189	0.00146412884333821	0.049389637712991	0.0422848673715361	2321	tags=22%, list=13%, signal=20%	492/56923/10590/5319/6357/4489/887/794/4496/57214/645745/8811/2902/1991/3777/6354/1907/4499/117/6279/2890/25769/60675/4502/3577/4501/6869/5745/57007/1258/8326/10518/4828/23413/9651/1394/6781/2843/2587/2358/4493/1742/728215/3351/5621/6622/57338/3827/2740/283652/51738/4842/4987/4923/6346/79054/666/6261/6366/857/2830/6280/5731/2357/2903/2829/6387/2852/5314/2697/185/4494/79734/10345/775/1909/2898/623…
GO:1901136	BP	GO:1901136	carbohydrate derivative catabolic process	183	0.330519826846593	1.30795629447704	0.0298013245033113	0.210733436207468	0.180419128655342	4231	tags=32%, list=23%, signal=25%	10894/978/57214/115290/2817/114771/27159/8993/2719/27115/60495/9582/126433/26232/56999/2239/57115/55576/200316/27350/1806/140564/342897/1634/5144/10675/7040/339/60489/4060/8692/55190/200315/960/3373/10846/633/5138/8372/79077/5141/6383/132789/5142/1471/51071/4759/3423/81792/2331/9672/11163/11253/191/4907/114770/26270/3073
GO:0030545	MF	GO:0030545	receptor regulator activity	504	0.330302197178493	1.45626205184514	0.00145348837209302	0.049389637712991	0.0422848673715361	2765	tags=27%, list=15%, signal=24%	5473/7276/114131/7476/56729/57152/1114/94027/6357/4137/4909/2250/3547/80326/92304/338376/116372/7425/89780/6423/6354/1907/5196/1440/2256/1489/66004/1673/8862/6343/131/56300/655/5539/7471/6369/5228/3569/10371/4828/6781/5367/7484/10344/9244/2069/652/27190/7043/6362/255324/9210/10022/8744/258/7857/51738/2253/2257/1392/8909/6346/3952/3576/9365/3481/114336/6366/23767/392255/6387/3625/4062/123920/3641/…
GO:0050768	BP	GO:0050768	negative regulation of neurogenesis	278	0.330256390879929	1.38918663164228	0.0062015503875969	0.0843825606083049	0.0722440080351969	3332	tags=25%, list=18%, signal=21%	11202/23105/84504/4825/7476/10660/89780/1949/79191/10769/655/6695/7101/3569/10371/1745/11023/57801/4099/4916/6658/10215/1746/54328/9241/10683/55079/8482/146760/5376/6376/6664/10512/349667/10501/5458/3956/7070/4776/23500/7869/6860/2288/30012/5802/7040/23189/7124/9423/1735/28514/2737/4804/2048/10500/4821/112755/22891/1620/2066/85458/23557/8934/6014/22876/5309/1281/1400/348
GO:0042692	BP	GO:0042692	muscle cell differentiation	335	0.330210630127227	1.40936295909033	0.00151057401812689	0.049389637712991	0.0422848673715361	3071	tags=24%, list=17%, signal=20%	7138/27063/92737/10753/92304/26287/89780/1311/1000/5999/10529/7140/6899/127294/7471/4604/8038/2069/652/5629/131377/221476/4624/7345/1496/23363/4842/858/6261/3481/55553/4015/50937/1140/2852/93145/9254/84033/57538/2876/6300/6604/2263/7111/133/1482/4628/4703/137868/6910/5300/26585/3815/6256/4776/54361/7478/84466/7273/22954/7040/5155/4618/5600/28514/9444/70/2318/4868/58/9759/10266/7139/3756/4633/6608…
GO:2000147	BP	GO:2000147	positive regulation of cell motility	495	0.32990968789542	1.45371954551116	0.00145985401459854	0.049389637712991	0.0422848673715361	3384	tags=27%, list=19%, signal=23%	7499/7476/1672/5054/57214/301/7448/6317/1991/7291/6278/6354/1907/10769/9590/117581/9982/655/6869/57007/6369/5228/147372/3569/8013/10371/5649/10344/6591/3480/2358/652/5629/5919/6615/4916/3642/388/8828/84913/6346/53905/3576/6366/857/3037/4653/338879/6387/2852/9806/8482/623/3674/3611/5328/6375/2335/29085/441531/2246/3315/83692/10512/10501/8877/3678/1277/131578/3162/154810/3579/3815/7070/7784/7869/79…
GO:0060560	BP	GO:0060560	developmental growth involved in morphogenesis	230	0.329734411920034	1.35388163130431	0.0111464968152866	0.121954949150607	0.104411554506695	2671	tags=23%, list=15%, signal=20%	23105/4825/9699/1382/4137/89780/6423/6585/3897/85407/84258/6422/1826/10371/8153/652/4099/9201/4916/8828/1627/3239/23767/6387/5459/8482/3371/6586/2263/3611/2335/55083/2246/5916/10512/10501/26999/5458/91584/7869/7477/6860/4692/5802/7040/23242/7481/1901/9423/23769/23025/51760/3913/10500
GO:0048598	BP	GO:0048598	embryonic morphogenesis	571	0.329679694521067	1.46902107747054	0.0014265335235378	0.049389637712991	0.0422848673715361	3102	tags=26%, list=17%, signal=23%	10804/2019/3249/7476/7054/1382/10660/2299/3211/89780/7448/6423/7291/7401/2709/79191/79192/57453/9096/367/8862/6899/4237/6422/7475/3212/655/7471/8013/7484/4188/65009/259236/3226/652/5629/7043/4325/26011/388389/2719/6615/2001/2138/4317/145873/2253/4313/84913/1028/3239/3217/3481/1746/79600/1749/4760/9241/83595/116039/23767/50937/3679/8626/115908/5459/55997/3216/2304/1291/2697/775/2736/4036/390992/35…
GO:0016485	BP	GO:0016485	protein processing	253	0.329658797234275	1.36907177882904	0.00470219435736677	0.0733824935448597	0.0628263164222567	2523	tags=23%, list=14%, signal=20%	5653/729/26085/3249/350/5054/1511/2619/7448/1311/732/8530/85409/431705/27141/147372/2266/5122/1215/4311/4325/5621/2244/11326/2243/6447/55061/722/730/2028/143458/2903/718/3817/56265/5328/922/1370/26999/9508/9532/5627/165/1359/5345/2155/2161/8532/727/9509/3078/1066/10418/79444/2737/9718/733
GO:0001568	BP	GO:0001568	blood vessel development	634	0.329595513395615	1.47670075551038	0.00140845070422535	0.049389637712991	0.0422848673715361	3466	tags=29%, list=19%, signal=24%	729/7476/350/8456/1893/5054/301/6423/7291/1311/79400/6278/3848/1000/5196/60675/10769/51129/8862/6899/6422/9982/655/57007/7049/7101/6369/5228/147372/3569/168667/8038/2069/10267/2191/3273/51162/1215/652/5629/255324/338/2719/388/7857/2138/8828/51738/2253/4313/118856/11082/2028/3952/3576/56999/3164/857/9241/3037/5176/8061/7026/4015/4327/718/55576/2852/2697/185/140862/8710/1909/4036/2876/3586/2263/539…
GO:0010632	BP	GO:0010632	regulation of epithelial cell migration	209	0.329038157224473	1.32794212890557	0.0246305418719212	0.19523931381778	0.167153858031298	3925	tags=29%, list=21%, signal=23%	7476/350/301/10769/9982/7101/147372/10371/168667/6781/3273/652/5629/388/8828/4070/84913/56999/3037/5176/7026/2246/3315/285/3162/154810/1634/4163/7042/4318/7040/5155/6678/5168/10000/3373/28984/9270/7048/7057/7424/2113/5587/5578/2252/348/3725/55466/27286/4223/5743/186/79812/23603/54828/11171/8823/5547/25/2658
GO:0032102	BP	GO:0032102	negative regulation of response to external stimulus	320	0.328820140305866	1.39666712132638	0.00153609831029186	0.049389637712991	0.0422848673715361	3250	tags=25%, list=18%, signal=21%	11202/5055/350/5054/89780/2902/7448/1991/3848/2173/6531/8530/10371/2266/6591/2191/2358/3273/8993/2244/3827/55966/1496/51738/2243/164656/3952/135228/5176/1843/2852/5654/2697/8482/885/146760/2876/3586/5328/6376/7056/134/285/9607/10512/10501/9370/26585/5627/11027/7869/54361/64838/5345/4057/2161/5802/5155/4681/727/58189/114899/53833/84959/7132/384/10500/784/56547/4282/11240/7035/100528032/7057/710/18…
GO:0007596	BP	GO:0007596	blood coagulation	317	0.328649648940676	1.39799041020383	0.00150829562594268	0.049389637712991	0.0422848673715361	3269	tags=24%, list=18%, signal=20%	5055/4778/3043/653145/350/5054/5265/5657/89780/7448/1311/3848/5196/2162/22915/3569/6812/51156/152/2266/10077/5104/2191/3273/2244/3827/2243/5582/164656/151/4352/857/6521/375033/3674/2192/3611/5328/9127/3315/7056/3439/1277/9162/5627/558/7222/7980/10630/2159/5345/79001/2155/2161/6403/5155/5197/84959/10544/9158/10398/1278/2157/3456/7035/2165/7057/710/23468/18/23414/2677/3047/5154/1281/3446/5578
GO:0048562	BP	GO:0048562	embryonic organ morphogenesis	285	0.328548661155599	1.38361085208323	0.0077639751552795	0.0968513397107494	0.0829191353502767	3102	tags=28%, list=17%, signal=24%	10804/3249/7054/10660/2299/3211/89780/7291/7401/57453/6899/4237/3212/655/7471/8013/7484/4188/65009/259236/652/5629/7043/4325/388389/2138/2253/3217/1746/1749/4760/9241/116039/115908/5459/3216/2304/2697/2736/2263/3232/5396/6664/2348/9132/5916/1482/5456/124590/121643/3218/7547/3215/3235/7289/51168/3207/7481/9423/3221/5076/3167/28514/3236/1301/7849/2202/2737/3202/55036/2048/3373/344022/53904/3201/660…
GO:0051272	BP	GO:0051272	positive regulation of cellular component movement	509	0.328436329548074	1.44948278246675	0.00145348837209302	0.049389637712991	0.0422848673715361	3384	tags=27%, list=19%, signal=23%	7499/7476/1672/5054/57214/301/7448/6317/1991/7291/6278/6354/1907/10769/9590/117581/9982/655/6869/57007/1826/6369/5228/147372/3569/8013/10371/5649/10344/6591/3480/2358/652/5629/5919/6615/4916/3642/388/8828/84913/6346/53905/3576/6366/857/3037/4653/338879/6387/2852/9806/8482/623/3674/3611/5328/6375/2335/29085/347733/441531/2246/3315/83692/10512/10501/8877/3678/1277/131578/3162/154810/3579/3815/7070/…
GO:0051961	BP	GO:0051961	negative regulation of nervous system development	298	0.328431141705546	1.39342107130783	0.00461538461538462	0.072364149611856	0.0619544627270364	3332	tags=24%, list=18%, signal=20%	11202/23105/84504/4825/7476/10660/89780/1949/6585/79191/10769/655/6695/7101/3569/10371/1745/11023/57801/4099/4916/6658/10215/1746/54328/9241/10683/55079/8482/146760/5376/6376/6664/23432/10512/349667/10501/5458/3956/7070/4776/23500/7869/6860/2288/30012/7289/5802/7040/23189/7124/9423/1735/28514/2737/4804/2048/10500/4821/112755/22891/1620/2066/85458/23557/8934/6014/22876/5309/1281/1400/348
GO:0003012	BP	GO:0003012	muscle system process	425	0.328279011748144	1.43255141130055	0.00145985401459854	0.049389637712991	0.0422848673715361	3930	tags=31%, list=22%, signal=25%	4634/6588/7138/56923/1145/26287/8811/1141/1311/5348/55800/1907/5999/10021/6769/60675/8913/7140/1410/127294/6327/6324/6869/1143/8013/152/4604/6781/7125/1180/221476/342667/4624/93408/9312/23363/51738/4842/2257/151/6261/3952/857/4653/6331/779/3363/1140/2852/2697/4619/10345/775/1909/4620/1113/80852/136/7111/29995/9127/140465/134/1482/4703/113246/3759/8877/5300/3357/6640/1144/3162/54206/7134/3815/7222…
GO:0001944	BP	GO:0001944	vasculature development	662	0.32815113240289	1.47526955285028	0.00140056022408964	0.049389637712991	0.0422848673715361	3466	tags=29%, list=19%, signal=24%	729/7476/350/8456/1893/5054/301/6423/7291/1311/79400/6278/3848/1000/5196/60675/10769/51129/8862/6899/6422/9982/655/57007/7049/7101/6369/5228/147372/3569/168667/8038/2069/10267/2191/3273/51162/1215/652/5629/255324/338/2719/388/7857/2138/8828/51738/2253/4313/118856/11082/2028/3952/3576/56999/3164/857/9241/3037/5176/8061/7026/4015/4327/718/55576/2852/2697/185/140862/8710/1909/4036/2876/3586/2263/539…
GO:0005216	MF	GO:0005216	ion channel activity	409	0.327886408846095	1.430577369951	0.00145348837209302	0.049389637712991	0.0422848673715361	1994	tags=23%, list=11%, signal=21%	56923/53828/2568/3249/126755/9635/2566/1145/3755/83795/1141/2902/1188/81033/774/3777/79400/5348/55800/9022/10021/2890/1135/25769/6340/8913/3747/2900/3746/6327/4988/54831/6324/1258/1143/23413/50636/27012/1180/100134444/728215/3351/1142/348980/83959/3776/57338/23416/9312/10369/27133/283652/6616/8911/57030/2561/2558/94015/79054/6261/3751/41/27092/2891/6331/779/2903/3359/1140/775/2898/9254/1179/4308/…
GO:0097447	CC	GO:0097447	dendritic tree	607	0.327487959221146	1.46148624758539	0.00144092219020173	0.049389637712991	0.0422848673715361	3244	tags=26%, list=18%, signal=22%	85442/547/10814/10590/7054/1132/92737/4137/2566/26507/4909/794/2902/774/3897/57795/2890/3354/10769/66004/3747/1410/3746/4988/26539/1826/10371/392617/3337/23413/5649/1394/23467/10381/23034/2044/3208/8572/9454/1742/4311/84249/3351/4885/23237/348980/5621/60482/254263/11255/9312/1627/5662/2550/4842/5582/4923/23762/2558/26232/3751/1759/2891/8927/2903/3363/8626/3800/2852/56896/1152/775/885/1266/2898/33…
GO:0051480	BP	GO:0051480	regulation of cytosolic calcium ion concentration	345	0.32712158922481	1.40209629063629	0.00149253731343284	0.049389637712991	0.0422848673715361	2214	tags=23%, list=12%, signal=20%	492/56923/10590/5319/887/794/57214/8811/2902/3777/1907/117/2890/60675/3577/6869/5745/57007/1258/8326/10518/4828/23413/9651/1394/2843/2587/2358/1742/728215/3351/5621/6622/57338/3827/2740/51738/4842/4987/4923/6346/666/6261/6366/857/2830/5731/2357/2903/2829/2852/2697/185/10345/775/1909/623/2847/4308/6375/6376/134/133/5737/3357/3579/7070/2856/7222/114/169200/2846/3814/1524/8698/553/5144/7040
GO:0055065	BP	GO:0055065	metal ion homeostasis	630	0.326968044754675	1.46469729638779	0.00141442715700141	0.049389637712991	0.0422848673715361	2408	tags=22%, list=13%, signal=19%	492/56923/479/10590/5319/496/6357/4489/887/794/4496/57214/645745/8811/2902/1991/3777/6354/1907/4499/117/6279/2890/25769/60675/6340/51310/4502/3577/4501/286133/495/6869/5745/57007/1258/212/8326/10518/4828/23413/9651/1394/6781/2843/2587/2358/4493/1742/728215/3351/7018/54757/5621/6622/57338/79689/3827/2740/283652/51738/4842/4987/4923/164656/6346/79054/730/57468/7380/666/6261/9365/6366/857/2830/6280/…
GO:1905330	BP	GO:1905330	regulation of morphogenesis of an epithelium	178	0.326866153276849	1.29067345851127	0.0415282392026578	0.243530551755586	0.208498332013344	2533	tags=19%, list=14%, signal=16%	7476/6423/85407/367/6422/655/7471/7484/84133/6591/652/2719/55966/4070/3239/3217/9241/2239/115908/2246/6256/54361/4435/7040/7481/122706/7124/3976/166336/5076/7849/5714/5709
GO:0090287	BP	GO:0090287	regulation of cellular response to growth factor stimulus	258	0.326698165849069	1.35998829022262	0.00626959247648903	0.084902801444689	0.0726894114798544	3950	tags=35%, list=22%, signal=28%	7448/6423/2817/25805/10272/8862/6422/9982/7471/7049/147372/168667/1745/3273/652991/652/7043/2719/4916/79674/164656/1028/858/135228/857/23089/9241/3303/4015/5654/56975/4036/94031/3611/6664/2246/2348/23090/5300/3678/27122/26999/9508/4488/26585/54361/1634/4435/7041/65997/10468/7040/7080/4681/22905/28514/4908/4734/53918/64388/23213/8200/79176/114990/7048/9350/7057/2022/7424/10755/5526/11156/753/12485…
GO:0090092	BP	GO:0090092	regulation of transmembrane receptor protein serine/threonine kinase signaling pathway	224	0.326625031599369	1.33676180433561	0.0207667731629393	0.179244521896279	0.153459939906888	3463	tags=31%, list=19%, signal=25%	3547/6423/25805/10272/6422/655/7471/7049/168667/1745/652991/652/7043/9210/2719/79674/164656/1028/858/135228/857/23089/9241/3303/4015/392255/3625/5654/25937/1761/4036/94031/3611/6664/2348/23090/5300/27122/3623/4488/26585/7042/4435/7041/65997/10468/7040/7080/4681/53918/7044/64388/93/23213/8200/79176/114990/7048/9350/7057/2022/654/10755/753/124857/7311/80139/58533/1003
GO:0019932	BP	GO:0019932	second-messenger-mediated signaling	408	0.326421063678736	1.42460589894683	0.00145137880986938	0.049389637712991	0.0422848673715361	3182	tags=28%, list=17%, signal=23%	56923/114131/9699/118461/4137/1672/27201/155/810/146/8811/2902/1907/333/5196/117/566/4502/3747/3577/6343/51806/4988/10900/5745/57007/51655/152/1394/2827/2587/6754/10267/389692/2358/2044/3208/9454/222545/5621/57338/2740/81285/4842/4987/1392/151/3576/4760/5731/2357/2903/2829/2642/23551/2852/185/10345/775/1113/2274/136/29995/4159/23432/133/4879/5737/8877/3357/3579/4776/57561/114/6818/1524/8698/4880/…
GO:0061448	BP	GO:0061448	connective tissue development	257	0.326384889230762	1.35760755574838	0.00782472613458529	0.097466887492757	0.0834461356995056	4060	tags=38%, list=22%, signal=30%	7476/1893/4322/6423/1311/54360/655/5745/6781/6591/81578/652/285590/6615/51738/4153/3952/1746/55553/9241/116039/4015/2121/392255/1291/114789/2736/8710/3232/5396/9658/51435/5916/56914/7045/5458/1277/4488/26585/1513/57642/57561/11173/7477/4880/4094/7040/5155/3207/7481/3221/1292/1301/150356/2202/2737/4060/3202/1293/8692/5744/960/3373/23213/64856/8200/864/4148/7059/7048/871/7373/9350/8372/7704/654/557…
GO:0030425	CC	GO:0030425	dendrite	605	0.325577104054137	1.45531530682195	0.00142247510668563	0.049389637712991	0.0422848673715361	3244	tags=25%, list=18%, signal=22%	85442/547/10814/10590/7054/1132/92737/4137/2566/26507/4909/794/2902/774/3897/57795/2890/3354/10769/66004/3747/1410/3746/4988/26539/1826/10371/392617/3337/23413/5649/1394/23467/10381/23034/2044/3208/8572/9454/1742/4311/84249/3351/4885/23237/348980/5621/60482/254263/11255/9312/1627/5662/2550/4842/5582/4923/23762/2558/26232/3751/1759/2891/8927/2903/3363/8626/3800/2852/56896/1152/775/885/1266/2898/33…
GO:0010959	BP	GO:0010959	regulation of metal ion transport	370	0.325018924728177	1.40399701977391	0.00147492625368732	0.049389637712991	0.0422848673715361	2231	tags=20%, list=12%, signal=18%	6588/53828/126755/5319/57628/3755/486/128414/57214/8811/2902/774/5348/55800/5999/2645/117/6769/3747/51297/3746/53822/6327/3306/6324/6236/1394/6781/81831/3208/9454/7018/342667/5621/6622/57338/57731/4842/2257/4987/1392/4923/53826/857/6331/6387/2852/81832/2697/10345/775/1272/29763/623/2847/815/6375/57165/6376/134/1482/3759/30818/79570/6640/11027/7070/440699/7222/2040/5144/2669/7040/5155/6351
GO:0040017	BP	GO:0040017	positive regulation of locomotion	525	0.324975918913277	1.44181130778962	0.00142450142450142	0.049389637712991	0.0422848673715361	3353	tags=26%, list=18%, signal=22%	7499/7476/1672/5054/57214/301/7448/6317/1991/7291/6278/6354/1907/10769/566/9590/117581/9982/655/6869/57007/1826/6369/5228/147372/3569/8013/10371/5649/10344/6591/3480/2358/652/5629/5919/6615/4916/3642/388/7857/8828/84913/6346/53905/858/3576/6366/857/3037/4653/338879/6387/2852/9806/8482/623/3674/3611/5328/6375/2335/29085/347733/441531/2246/3315/83692/10512/10501/8877/3678/1277/131578/3162/154810/35…
GO:0043269	BP	GO:0043269	regulation of ion transport	667	0.324904006399225	1.46352686466395	0.00139470013947001	0.049389637712991	0.0422848673715361	3107	tags=27%, list=17%, signal=23%	6588/53828/126755/5319/57628/3755/9066/486/128414/57214/83795/8811/1141/2902/1188/81033/774/4129/7291/79400/5348/55800/9022/5999/10021/2645/117/6769/2890/5865/8913/3747/51297/84258/3746/53822/6327/90019/4988/3306/23542/6324/6236/6812/27012/5649/1394/6781/6754/5593/81831/3208/9454/1180/100134444/1742/3351/7018/23237/342667/348980/5621/6622/57338/254263/11255/23416/9071/9312/10369/27133/57731/4842/…
GO:0014069	CC	GO:0014069	postsynaptic density	316	0.324763189032645	1.37869945738701	0.00152905198776758	0.049389637712991	0.0422848673715361	2258	tags=20%, list=12%, signal=17%	2902/1949/1000/8224/2890/6457/1410/6695/23542/152/3337/23413/81831/79870/10486/9454/1742/9201/23237/5621/254263/1496/10369/1627/5662/4842/5582/57622/3751/27092/1759/2891/8927/2903/440073/2852/81832/775/1266/2898/80852/815/6804/57537/9127/134/57497/57689/5064/1740/4355/9162/152404/58512/664/114/10636/53616/22986/56899/5802/4744
GO:0030336	BP	GO:0030336	negative regulation of cell migration	245	0.324659553389836	1.34293843098159	0.00788643533123028	0.0980925617254189	0.0839818057949138	4051	tags=33%, list=22%, signal=26%	57152/350/5054/3036/6423/6422/10371/138429/6781/65009/3273/3868/5365/10076/388/4070/56999/6366/54328/9241/5176/1843/7026/6387/225689/3611/6376/134/285/6910/9370/3162/26585/7070/54361/1634/4163/1524/1545/7040/7080/4681/7481/727/3486/23189/130399/8692/23213/4282/28984/9270/11240/2066/100528032/7057/1800/2022/1845/753/1281/348/56940/6347/57406/55466/9466/27342/4223/328/186/8434/79812/23603/11171/684…
GO:0043086	BP	GO:0043086	negative regulation of catalytic activity	744	0.324089275651972	1.47305707460364	0.00137551581843191	0.049389637712991	0.0422848673715361	2595	tags=19%, list=14%, signal=17%	5275/5055/50859/6620/866/6588/53836/84651/3240/144568/653145/12/1474/1852/4137/89778/26086/94032/1893/5054/5265/301/7078/8811/7448/6317/6423/7356/5999/121256/51050/51129/399473/728113/153218/197/6422/1410/8530/655/57718/6695/51156/5267/284293/392617/10715/2587/5104/145264/5502/3480/3273/83987/114794/646424/3208/652/5365/404203/221476/5621/2719/6622/280664/3827/7345/284257/4842/1029/6447/5806/1028…
GO:0050767	BP	GO:0050767	regulation of neurogenesis	782	0.323878415815621	1.47844397022501	0.00136425648021828	0.049389637712991	0.0422848673715361	3197	tags=23%, list=18%, signal=20%	11202/5653/85442/23105/5121/84504/4825/7476/27063/9699/1382/4137/10660/4909/89780/1141/2902/6423/221935/1949/1000/3897/57795/79191/10769/6457/84258/6422/655/4988/5881/6695/6324/7101/1826/3569/10371/152/23413/7436/5649/65009/1745/11023/8153/57801/652/5629/4099/1742/4311/5365/23237/26011/4916/1496/2138/23363/1627/4842/443/6616/6658/10215/151/1746/54328/4760/6280/9241/5176/10683/50937/55079/84667/39…
GO:0030335	BP	GO:0030335	positive regulation of cell migration	474	0.32386377748668	1.42286435516644	0.00146627565982405	0.049389637712991	0.0422848673715361	3384	tags=26%, list=19%, signal=22%	7499/7476/5054/57214/301/7448/6317/1991/6278/6354/1907/10769/9590/117581/9982/655/57007/6369/5228/147372/3569/8013/10371/5649/10344/6591/3480/2358/652/5629/5919/6615/4916/3642/388/8828/84913/6346/3576/6366/857/3037/4653/6387/2852/8482/623/3674/3611/5328/6375/2335/2246/3315/83692/10512/10501/8877/3678/1277/131578/3162/154810/3579/3815/7070/7784/7869/57118/7042/3929/5979/10630/22954/2159/2155/4318/…
GO:0045927	BP	GO:0045927	positive regulation of growth	246	0.323843007946445	1.33922754575643	0.00950871632329636	0.109948553427019	0.0941322960571322	2674	tags=21%, list=15%, signal=18%	3249/9699/3872/1382/4137/6665/89780/6423/3897/6279/6531/84258/6422/7049/1826/8153/5629/285590/10409/4916/57731/1627/51738/2253/29842/3952/3481/6280/6387/8482/9254/2263/3611/2335/6910/8877/5300/5458/2137/7784/7042/6860/22954/8531/9423/1735/28514/5454/23025/51760/3373
GO:0031589	BP	GO:0031589	cell-substrate adhesion	341	0.323834000365484	1.38738216403265	0.0014903129657228	0.049389637712991	0.0422848673715361	4657	tags=36%, list=26%, signal=27%	10232/136227/55698/10894/5054/401827/7448/3897/22915/6422/27076/25975/2199/5881/6695/7471/2266/3273/1758/2244/55966/22798/2243/1029/4070/25992/133584/56999/6366/3037/4653/3679/9806/8499/22795/1307/402/3674/2192/3232/3611/5328/29780/2335/6376/285/3678/1277/8910/3956/7070/54361/558/129080/151887/10630/84168/4814/246/10675/4059/2651/1012/23189/10516/91663/10319/2196/79625/960/10979/3913/10174/2824/9…
GO:0005125	MF	GO:0005125	cytokine activity	216	0.323670533708413	1.31970243410415	0.0289389067524116	0.209127452719942	0.179044168199759	3080	tags=30%, list=17%, signal=25%	5473/7476/57152/6357/92304/338376/6354/5196/1440/1489/56300/655/7471/6369/3569/10344/9244/652/27190/7043/6362/9210/8744/7857/6346/3576/6366/392255/6387/3625/123920/116173/6368/246778/3586/114900/6375/282617/6376/3439/9370/3623/6361/26585/5008/7042/7040/6351/727/7124/3976/5197/7044/64388/85480/4282/6360/6355/8200/4693/3456/6846/9350/414062/654
GO:0072358	BP	GO:0072358	cardiovascular system development	671	0.323501861795034	1.46042604718622	0.00137931034482759	0.049389637712991	0.0422848673715361	3695	tags=30%, list=20%, signal=25%	729/7476/350/8456/1893/5054/301/6423/7291/1311/79400/6278/3848/1000/5196/60675/10769/51129/8862/6899/6422/9982/655/57007/7049/7101/6369/5228/147372/3569/168667/8038/2069/10267/2191/3273/51162/1215/652/5629/255324/338/2719/388/7857/2138/8828/51738/2253/4313/118856/11082/2028/3952/3576/56999/3164/857/9241/3037/5176/8061/7026/4015/4327/718/55576/2852/2697/185/140862/8710/1909/4036/2876/3586/2263/539…
GO:0072507	BP	GO:0072507	divalent inorganic cation homeostasis	495	0.323295773754271	1.4245758840423	0.00145985401459854	0.049389637712991	0.0422848673715361	2321	tags=22%, list=13%, signal=19%	492/56923/10590/5319/6357/4489/887/794/4496/57214/645745/8811/2902/1991/3777/6354/1907/4499/117/6279/2890/25769/60675/4502/3577/4501/6869/5745/57007/1258/8326/10518/4828/23413/9651/1394/6781/2843/2587/2358/4493/1742/728215/3351/54757/5621/6622/57338/3827/2740/283652/51738/4842/4987/4923/6346/79054/666/6261/9365/6366/857/2830/6280/5731/2357/2903/2829/6387/2852/5314/2697/185/4494/79734/10345/775/19…
GO:0006935	BP	GO:0006935	chemotaxis	619	0.322846046792542	1.44196685934854	0.00143266475644699	0.049389637712991	0.0422848673715361	3327	tags=28%, list=18%, signal=24%	5473/6283/5319/6357/1672/5054/89780/301/1991/1949/6278/6585/2817/6354/3897/1907/90249/64221/5196/6279/60675/566/57453/1673/3577/8022/56300/655/6324/57007/1826/6369/5228/3569/6441/8013/10371/7436/5649/10344/10381/11023/2358/3273/2044/652/5919/6362/5365/6036/4916/2675/4917/7857/57731/8828/2253/2867/6346/3576/6366/3164/1749/6280/9241/8061/1843/2357/2829/4015/23767/9420/55079/6387/5459/654429/285220/…
GO:0006909	BP	GO:0006909	phagocytosis	255	0.322655011336699	1.33971852892174	0.0125786163522013	0.13139887130753	0.112496954893577	2379	tags=20%, list=13%, signal=17%	286046/9066/729238/343702/5657/301/653509/1991/566/83871/197/5881/6441/2219/2358/10417/4153/5806/5582/8406/722/3952/7275/81035/718/4620/1053/375033/1089/134/338382/8877/7087/26999/9370/11031/6556/558/57118/84466/3929/4240/246/7040/929/7124/2212/81567/19/54734
GO:0060326	BP	GO:0060326	cell chemotaxis	286	0.321791636565251	1.35936357927743	0.00917431192660551	0.107981398640281	0.0924481193126117	2354	tags=22%, list=13%, signal=20%	5473/6283/5319/6357/5054/301/6278/6354/1907/5196/6279/566/1673/3577/56300/57007/6369/5228/3569/6441/10344/2358/3273/5919/6362/5365/7857/2867/6346/3576/6366/3164/6280/1843/2829/4015/9420/6387/185/1113/6368/3586/6375/6376/2246/3315/6361/26585/3579/3815/57118/7042/3929/1524/1960/5144/2155/5155/6351/4681/4354/727/1901/5197
GO:0042330	BP	GO:0042330	taxis	621	0.321755880502035	1.43850679655596	0.00142450142450142	0.049389637712991	0.0422848673715361	3327	tags=28%, list=18%, signal=24%	5473/6283/5319/6357/1672/5054/89780/301/1991/1949/6278/6585/2817/6354/3897/1907/90249/64221/5196/6279/60675/566/57453/1673/3577/8022/56300/655/6324/57007/1826/6369/5228/3569/6441/8013/10371/7436/5649/10344/10381/11023/2358/3273/2044/652/5919/6362/5365/6036/4916/2675/4917/7857/57731/8828/2253/2867/6346/3576/6366/3164/1749/6280/9241/8061/1843/2357/2829/4015/23767/9420/55079/6387/5459/654429/285220/…
GO:0032279	CC	GO:0032279	asymmetric synapse	320	0.321612796155069	1.36605384867788	0.00153609831029186	0.049389637712991	0.0422848673715361	2258	tags=19%, list=12%, signal=17%	2902/1949/1000/8224/2890/6457/1410/6695/23542/152/3337/23413/81831/79870/10486/9454/1742/9201/23237/5621/254263/1496/10369/1627/5662/4842/5582/57622/3751/27092/1759/2891/8927/2903/440073/2852/81832/775/1266/2898/80852/815/6804/57537/9127/134/57497/57689/5064/1740/4355/9162/152404/58512/664/114/10636/53616/22986/56899/5802/4744
GO:0090257	BP	GO:0090257	regulation of muscle system process	226	0.321451568328463	1.31290824094612	0.0290322580645161	0.209127452719942	0.179044168199759	4012	tags=31%, list=22%, signal=24%	4634/6588/7138/56923/1907/5999/10021/60675/7140/6869/1143/8013/152/6781/7125/221476/9312/51738/4842/151/857/6331/2852/775/1113/136/29995/134/1482/113246/3759/8877/5300/54206/7134/3815/7222/5144/6870/7132/9759/10398/7137/7139/147/6717/4633/493/18/5020/1613/4000/114907/5578/5142/7136/309/9569/816/5350/5743/10539/4762/53632/9722/6262/154/10891/1264
GO:0006814	BP	GO:0006814	sodium ion transport	215	0.320998107667219	1.30928503512001	0.0287539936102236	0.209127452719942	0.179044168199759	2705	tags=25%, list=15%, signal=22%	53828/479/496/151258/486/128414/284111/55089/5348/55800/10021/6528/25769/6340/55117/51297/53822/6327/495/6324/81831/348980/83959/60482/57731/283652/4842/2257/57030/53826/41/6331/81832/1272/201780/6334/1482/79570/6640/478/29850/142680/6569/2040/6561/7040/6543/246213/347732/4734/10246/345274/53827/57419
GO:0051648	BP	GO:0051648	vesicle localization	299	0.320905236600667	1.36334310215124	0.0076103500761035	0.0953525533728804	0.0816359515803663	3114	tags=20%, list=17%, signal=17%	547/10814/7476/9699/9066/5265/6855/1141/1000/8224/2890/90019/9381/6812/23413/8120/3351/1142/6622/254263/6616/5582/57555/140730/1759/3800/6861/225689/8499/149111/815/9024/136/6804/2348/2054/9162/84446/1138/3798/6860/10675/321/10497/9900/23025/783/51760/65018/55062/84100/6853/1780/91978/112755/2157/1001/23557/23208/10948/10755
GO:0008233	MF	GO:0008233	peptidase activity	595	0.320838253212992	1.43260303574959	0.0014265335235378	0.049389637712991	0.0422848673715361	2757	tags=21%, list=15%, signal=18%	11202/5650/5653/25818/5222/26085/5655/643834/11012/29122/3240/132724/3249/84000/9635/57628/8747/1511/43849/10753/5657/4322/1991/5644/51200/1675/1357/566/1521/91227/54507/6422/339967/431705/3026/8038/5649/5122/4326/2191/1215/4311/170691/4325/11098/28983/49/7345/9427/388630/4317/4313/118856/4185/340351/8909/164656/389208/2028/56999/64066/341350/10136/54504/4327/4018/5654/78990/8510/3817/1179/9622/1…
GO:0016358	BP	GO:0016358	dendrite development	230	0.320792199779172	1.31716512152227	0.0238853503184713	0.193093962602968	0.165317118670892	2813	tags=19%, list=15%, signal=16%	85442/23105/7476/1141/2902/221935/10769/655/23542/7101/1826/10371/7436/51473/5649/1742/9201/23237/4917/1496/23363/1627/51738/57468/55079/815/56965/3611/4776/57118/23316/5802/23242/9423/23543/4734/23769/2048/4130/10458/100132074/9762/57626/22891
GO:0043583	BP	GO:0043583	ear development	214	0.320310977283419	1.303380422259	0.0321027287319422	0.216113911885211	0.185025615176893	2498	tags=23%, list=14%, signal=20%	10804/3249/2299/89780/7291/3777/7401/6899/8022/54360/7471/8013/168667/259236/3208/652/5629/7043/3776/4916/2138/2253/2561/2558/1749/4760/9241/116039/115908/5459/2736/2263/5396/9132/5456/124590/7042/4094/51168/7040/9423/246213/5076/3167/28514/1301/7849/6678/2737
GO:0007417	BP	GO:0007417	central nervous system development	965	0.320305660411891	1.48328505369537	0.00131233595800525	0.049389637712991	0.0422848673715361	3067	tags=23%, list=17%, signal=20%	5653/85442/29114/2019/56923/84504/4825/547/7476/7054/92737/4137/55118/6665/10660/8941/58524/3211/89780/1141/2902/7448/6423/4129/3777/2173/1000/6585/5999/6751/6279/6531/340719/57453/3747/57526/6457/6899/6343/6422/8022/3212/3746/2057/655/5881/6695/6324/7471/7101/3569/4808/8013/10371/401/3337/7436/5649/1394/7484/65009/6754/1745/11023/26468/2358/3226/2044/3208/1215/652/5629/1767/4099/4118/404203/2301…
GO:0050803	BP	GO:0050803	regulation of synapse structure or activity	216	0.32027521880548	1.30585871070241	0.0337620578778135	0.21978226109521	0.188166267082839	2754	tags=22%, list=15%, signal=19%	11202/7476/158038/89780/1141/2902/1000/6585/1006/8326/5649/84631/23237/5621/6622/4916/1496/8828/1627/51738/57030/57555/26280/57622/1759/2239/23767/654429/54674/3586/57497/4776/23316/58504/5802/4914/7124/9423/7058/246213/6678/4734/23769/2048/10458/112755/9762
GO:0043687	BP	GO:0043687	post-translational protein modification	353	0.320088655843135	1.37318426343736	0.00149476831091181	0.049389637712991	0.0422848673715361	3421	tags=20%, list=19%, signal=17%	10232/1114/5265/115290/7425/1000/10272/80341/197/29106/3569/51156/2266/213/83987/652/1758/9210/7018/338/2719/11098/147111/3827/258/7857/23363/3487/54587/2243/126433/26232/174/718/140462/3371/56975/2335/8835/116519/3956/10491/64344/390594/1356/4240/122706/3486/5714/5709/140458/345611/123879/3913/813/64856/54461/4148/79176/123624/51246/50813/7704/144699/114907/6383/9230/1471/348/23194/10920/9021
GO:0001525	BP	GO:0001525	angiogenesis	468	0.319908905464911	1.40555784557787	0.00145348837209302	0.049389637712991	0.0422848673715361	3695	tags=30%, list=20%, signal=25%	729/7476/350/1893/5054/301/6423/7291/79400/6278/3848/5196/60675/10769/51129/8862/6899/6422/9982/57007/7101/6369/5228/147372/3569/168667/8038/2069/10267/2191/3273/51162/1215/652/255324/388/7857/8828/51738/2253/4313/11082/2028/3952/3576/56999/3164/857/5176/4327/718/55576/185/140862/1909/2876/3586/2263/2335/6376/2246/3315/285/133/4879/8877/7045/3678/3162/154810/26585/3579/7070/4776/1634/64344/7042/1…
GO:0051960	BP	GO:0051960	regulation of nervous system development	882	0.319836948080999	1.47166808452573	0.00133511348464619	0.049389637712991	0.0422848673715361	3197	tags=24%, list=18%, signal=20%	11202/5653/85442/23105/5121/84504/4825/7476/27063/9699/1382/4137/10660/4909/158038/89780/1141/2902/6423/221935/1949/1000/6585/3897/57795/79191/10769/6457/84258/6422/8530/655/4988/5881/6695/6324/7101/1826/3569/10371/152/23413/7436/5649/65009/1745/11023/8153/84631/57801/652/5629/4099/1742/4311/5365/23237/26011/6622/4916/1496/2138/23363/1627/51738/4842/443/6616/57555/26280/57622/6658/10215/151/1746/…
GO:0001822	BP	GO:0001822	kidney development	275	0.319117687850796	1.33854333185876	0.0109375	0.121220411802853	0.1037826814117	3107	tags=29%, list=17%, signal=25%	79191/79192/10272/445/6422/7475/655/7471/5228/168667/7484/9244/4326/652/5629/4311/10409/2719/2138/359/2253/4070/1028/7380/2028/3217/9241/3037/5176/116039/5455/5314/25937/185/2736/8710/2263/9788/3611/55083/6664/2246/285/9370/6492/3579/54361/1634/7477/7042/80144/6569/4435/5979/4318/7040/5155/3207/7481/3976/5076/28514/384/7849/2737/8692/9510/4868/93/3913/23213/403/6608/4357/9350/10413/84662/7704/654…
GO:0045666	BP	GO:0045666	positive regulation of neuron differentiation	354	0.318822010935892	1.36660752764682	0.00149925037481259	0.049389637712991	0.0422848673715361	2766	tags=21%, list=15%, signal=18%	5121/4825/27063/9699/1382/4137/89780/3897/57795/79191/6457/84258/655/6324/1826/152/7436/5649/65009/1745/8153/652/5629/1742/5365/4916/23363/1627/151/1746/4760/6280/5176/50937/55079/392255/6387/8482/2736/1272/56965/3232/3611/2335/6376/8835/347733/6664/1482/5458/91584/57118/23316/6860/5979/22954/221336/4831/4747/9638/4681/23242/4914/7077/9423/124936/23025/4804/79625/10458/100132074/51760/4821/8200/3…
GO:0072593	BP	GO:0072593	reactive oxygen species metabolic process	252	0.318494905972534	1.32482858215642	0.0201863354037267	0.176733848386111	0.151310430388159	3179	tags=23%, list=17%, signal=20%	3043/3039/3240/4137/6542/3042/3040/2902/4129/79400/445/1410/655/6441/4353/3049/2358/285590/6622/4317/54541/4842/5806/53905/3952/857/185/27165/2876/3586/2878/57539/664/1543/1524/1545/440503/7040/5155/7124/5076/10516/384/65018/9759/5166/3050/27244/493/7048/100528032/7057/50507/3383/9104/5447/4724/3047/7837
GO:0048667	BP	GO:0048667	cell morphogenesis involved in neuron differentiation	570	0.31849438774577	1.41919416731816	0.0014265335235378	0.049389637712991	0.0422848673715361	2671	tags=22%, list=15%, signal=19%	85442/23105/4825/7476/1382/4137/89780/1141/2902/1949/7401/1000/6585/2817/3897/90249/64221/57453/8022/655/23542/6324/7101/1826/8013/6812/10371/7436/51473/5649/10381/11023/8153/2044/84631/4099/1742/5365/9201/23237/4916/2675/4917/7345/1496/57731/8828/23363/1627/2253/6507/79600/4929/1749/9241/23767/55079/6387/5459/654429/285220/3800/56896/8482/885/2736/9260/9253/2046/815/56965/6586/2263/9024/3611/233…
GO:0045444	BP	GO:0045444	fat cell differentiation	207	0.318260921148313	1.28511407046592	0.0340356564019449	0.220998999965516	0.189207976318603	2374	tags=19%, list=13%, signal=17%	56729/89780/84935/6423/374462/6422/148979/7471/3569/8013/338761/85329/6591/5919/285590/79689/2867/222008/3952/3164/4929/392255/3625/2852/25937/2876/9658/25946/9370/201501/4488/664/169200/4151/22954/7041/11007/7040/7124/114899
GO:0007411	BP	GO:0007411	axon guidance	272	0.318184985979515	1.33603141120016	0.0108359133126935	0.120780799457228	0.10340630793357	3305	tags=28%, list=18%, signal=23%	89780/1949/6585/2817/3897/90249/64221/57453/8022/655/6324/1826/8013/10371/7436/5649/10381/11023/2044/5365/2675/4917/57731/8828/2253/1749/9241/23767/55079/6387/5459/654429/285220/3800/56896/8482/2736/9260/2046/6586/347733/3908/10512/4628/10501/26999/5458/91584/7869/6710/3798/284217/5979/1944/7080/9638/4914/9423/137970/27255/2737/2048/2051/3913/10500/2636/6608/23129/2637/59352/214/1123/10752/5578/3…
GO:0090596	BP	GO:0090596	sensory organ morphogenesis	251	0.318064466997497	1.32260853158113	0.0155038759689922	0.148520874613272	0.127155933425178	2498	tags=23%, list=14%, signal=20%	10804/3249/7054/6101/2299/362/89780/221935/7291/7401/85407/6899/4237/655/118427/7471/1826/8013/259236/24147/652/5629/348980/2138/6121/2253/30813/1749/9241/116039/50937/6656/115908/5459/2736/2263/4308/5396/6664/9132/5916/113246/5456/124590/121643/7070/1296/51168/9423/1735/5076/3167/28514/1301/7849/2202/2737
GO:0010721	BP	GO:0010721	negative regulation of cell development	318	0.317936053936569	1.35180238527874	0.00453172205438067	0.0713141159386423	0.0610554779062627	3352	tags=25%, list=18%, signal=21%	11202/23105/84504/4825/7476/10660/89780/1949/5999/79191/10769/5047/655/6695/7101/3569/10371/1745/11023/57801/4099/221476/4916/4070/6658/10215/1746/54328/9241/10683/55079/8482/146760/2192/5376/6376/6664/10512/349667/10501/5458/3956/7070/4776/23500/7869/6860/2288/30012/4057/4880/5802/7040/23189/7124/9423/1735/28514/2737/4804/5744/2048/51208/10500/4821/112755/22891/9270/1620/2066/85458/23557/8934/60…
GO:0097485	BP	GO:0097485	neuron projection guidance	273	0.317413408934462	1.33229806202533	0.0108864696734059	0.120811536830199	0.10343262369128	3305	tags=28%, list=18%, signal=23%	89780/1949/6585/2817/3897/90249/64221/57453/8022/655/6324/1826/8013/10371/7436/5649/10381/11023/2044/5365/2675/4917/57731/8828/2253/1749/9241/23767/55079/6387/5459/654429/285220/3800/56896/8482/2736/9260/2046/6586/347733/3908/10512/4628/10501/26999/5458/91584/7869/6710/3798/284217/5979/1944/7080/9638/4914/9423/137970/27255/2737/2048/2051/3913/10500/2636/6608/23129/2637/59352/214/1123/10752/5578/3…
GO:0048858	BP	GO:0048858	cell projection morphogenesis	653	0.31693140622381	1.42442422156182	0.0013986013986014	0.049389637712991	0.0422848673715361	2671	tags=21%, list=15%, signal=19%	11202/85442/23105/4825/7476/9699/1382/4137/4909/89780/1141/2902/1949/1000/6585/2817/3897/90249/64221/57453/84258/8022/655/222950/23542/6324/7101/1826/8013/6812/10371/7436/51473/5649/10381/11023/8153/2044/84631/4099/1742/5365/9201/23237/4916/2675/4917/7345/1496/57731/8828/23363/1627/2253/79600/4929/1749/9241/23767/55079/6387/5459/654429/285220/3800/2697/56896/8482/885/2736/4036/9260/9253/2046/815/…
GO:0000904	BP	GO:0000904	cell morphogenesis involved in differentiation	726	0.315701950762999	1.43485899311033	0.00137551581843191	0.049389637712991	0.0422848673715361	2671	tags=22%, list=15%, signal=19%	85442/23105/4825/7476/1382/4137/55698/89780/1141/2902/1949/7401/1000/6585/2817/3897/90249/64221/57453/367/8022/655/5881/23542/6324/7101/1826/8013/6812/10371/7436/51473/5649/2266/6781/10381/11023/81578/8153/2044/84631/5629/4099/1742/5365/9201/23237/2244/4916/2675/4917/7345/22798/1496/57731/8828/23363/1627/4153/2253/2243/4070/133584/6507/4352/79600/4929/1749/9241/3037/4653/23767/55079/6387/5459/654…
GO:0120039	BP	GO:0120039	plasma membrane bounded cell projection morphogenesis	649	0.315541138868332	1.41846070744615	0.00139275766016713	0.049389637712991	0.0422848673715361	2671	tags=21%, list=15%, signal=19%	11202/85442/23105/4825/7476/9699/1382/4137/4909/89780/1141/2902/1949/1000/6585/2817/3897/90249/64221/57453/84258/8022/655/222950/23542/6324/7101/1826/8013/6812/10371/7436/51473/5649/10381/11023/8153/2044/84631/4099/1742/5365/9201/23237/4916/2675/4917/7345/1496/57731/8828/23363/1627/2253/79600/4929/1749/9241/23767/55079/6387/5459/654429/285220/3800/2697/56896/8482/885/2736/4036/9260/9253/2046/815/…
GO:0060284	BP	GO:0060284	regulation of cell development	894	0.315500591627069	1.45230291885288	0.00133333333333333	0.049389637712991	0.0422848673715361	3197	tags=23%, list=18%, signal=20%	11202/5653/85442/23105/5121/84504/4825/7476/27063/9699/1382/4137/10660/4909/89780/1141/2902/6423/221935/1949/1000/3897/5999/57795/79191/10769/5047/6457/84258/6422/655/4988/5881/6695/6324/7101/1826/3569/10371/152/23413/7436/5649/2266/65009/1745/11023/8153/57801/652/5629/4099/1742/4311/5365/221476/23237/26011/2244/4916/1496/2138/23363/1627/4842/443/2243/6616/4070/25893/6658/10215/151/4352/1746/5432…
GO:0048812	BP	GO:0048812	neuron projection morphogenesis	635	0.314213684048166	1.40719061448708	0.00282885431400283	0.0584153677878042	0.0500122332081228	2671	tags=21%, list=15%, signal=19%	11202/85442/23105/4825/7476/9699/1382/4137/4909/89780/1141/2902/1949/1000/6585/2817/3897/90249/64221/57453/84258/8022/655/222950/23542/6324/7101/1826/8013/6812/10371/7436/51473/5649/10381/11023/8153/2044/84631/4099/1742/5365/9201/23237/4916/2675/4917/7345/1496/57731/8828/23363/1627/2253/79600/4929/1749/9241/23767/55079/6387/5459/654429/285220/3800/2697/56896/8482/885/2736/4036/9260/9253/2046/815/…
GO:0006897	BP	GO:0006897	endocytosis	692	0.313112573420943	1.41911070502919	0.00137741046831956	0.049389637712991	0.0422848673715361	2646	tags=20%, list=14%, signal=18%	6620/3043/3039/3240/84000/92737/286046/9066/729238/5054/3040/6855/343702/5657/89780/301/653509/7448/50632/1991/433/333/2890/566/83871/8862/6457/3577/197/117156/286133/90019/5881/57007/6441/2219/7436/213/10267/2358/3208/1742/3351/7018/23237/338/2719/6622/432/10369/78989/10417/4153/6616/5806/5582/8909/57030/8406/57555/84171/722/858/3952/54492/143458/3576/50489/6366/27092/1759/7275/857/4360/81035/84…
GO:0007517	BP	GO:0007517	muscle organ development	373	0.31306904577441	1.35075791043482	0.00447761194029851	0.0705926089111637	0.060437760701252	3950	tags=31%, list=22%, signal=25%	4634/27063/92737/6665/10660/26287/89780/7291/2817/5999/1489/445/6899/1410/127294/7049/4604/11023/652/5629/131377/221476/10409/4624/3776/23363/2253/858/6261/55553/857/9241/7026/4015/50937/2121/3679/2697/4036/467/2876/6300/2263/6445/6664/140465/3908/1482/4703/6910/5300/1144/8910/9099/26585/7134/6256/6285/1634/84466/7042/7273/1960/3235/7004/7040/4618/8531/1901/5600/3976/28514/70/3236/1301/2010/6876/…
GO:0009266	BP	GO:0009266	response to temperature stimulus	229	0.312745913876571	1.28310385853583	0.035031847133758	0.225393506756738	0.192970326994466	2286	tags=18%, list=13%, signal=16%	3310/4137/49860/7425/6769/1410/286133/3306/1006/59335/3337/3351/4842/4923/9531/644139/79054/57468/26353/56925/3303/10777/6387/815/11080/6750/9658/63982/2246/134/133/3357/9532/3162/1068/2288/7041/376497/4914/8531/929
GO:0055082	BP	GO:0055082	cellular chemical homeostasis	779	0.312513701678084	1.42707958515305	0.00135869565217391	0.049389637712991	0.0422848673715361	2408	tags=21%, list=13%, signal=19%	10804/492/5798/56923/51458/479/10590/50617/7054/5319/496/6357/4489/887/794/4496/6508/57214/645745/8811/2902/1991/3777/6354/1907/2645/51085/4499/117/6279/2890/25769/60675/51310/4502/3577/4501/6343/286133/495/6869/5745/57007/1258/212/8326/10518/4828/23413/9651/1394/6781/2843/2587/3480/2358/2044/1215/4493/1742/728215/3351/7018/5621/83959/6622/57338/3827/2740/283652/51738/4842/4987/1392/4923/164656/6…
GO:0097435	BP	GO:0097435	supramolecular fiber organization	637	0.311818549498727	1.39779980380991	0.00280898876404494	0.0584153677878042	0.0500122332081228	3497	tags=25%, list=19%, signal=21%	7138/3861/5319/27063/3872/4137/10753/6423/5317/1311/7401/5999/10529/1440/51673/10382/7140/83543/6422/1410/25876/127294/50861/5881/1805/6369/4604/10344/10278/8153/10486/5629/344148/7043/54551/285590/4624/6622/388/4741/1496/57731/165904/23363/1627/8076/51738/4070/11076/84171/79998/163782/6366/51734/4653/3303/2670/4015/6387/90167/54509/10345/401720/6624/84033/402/2876/147183/3611/124602/7111/6376/81…
GO:0098984	CC	GO:0098984	neuron to neuron synapse	340	0.31168666868861	1.33279045462643	0.0015015015015015	0.049389637712991	0.0422848673715361	2258	tags=19%, list=12%, signal=17%	9066/2902/1949/1000/8224/2890/6457/1410/2900/6695/23542/152/3337/23413/81831/79870/10486/9454/1742/9201/23237/5621/254263/1496/10369/1627/5662/4842/5582/4923/57555/57622/3751/27092/1759/2891/8927/2903/440073/2852/81832/775/1266/2898/80852/815/6804/57537/9127/134/57497/57689/5064/1740/4355/9162/152404/58512/664/114/10636/53616/22986/56899/5802/4744
GO:0031175	BP	GO:0031175	neuron projection development	941	0.31157735461281	1.43801459985622	0.00133333333333333	0.049389637712991	0.0422848673715361	2813	tags=20%, list=15%, signal=18%	11202/5653/85442/23105/4825/7476/27063/9699/1382/4137/55118/4909/89780/8811/1141/2902/6423/221935/1949/7401/1000/6585/2817/3897/90249/64221/10769/57453/84258/6422/8022/50861/655/5881/222950/6695/23542/6324/7101/1826/3569/8013/6812/10371/59335/23413/7436/51473/5649/23467/65009/10381/11023/8153/2044/84631/4099/1742/5365/9201/4885/23237/4916/2675/4917/7345/1496/57731/8828/23363/1627/5662/51738/2253/…
GO:0098657	BP	GO:0098657	import into cell	815	0.31069536710247	1.4247921764704	0.00134589502018843	0.049389637712991	0.0422848673715361	3034	tags=23%, list=17%, signal=20%	6620/3043/3039/3240/479/84000/92737/496/286046/9066/729238/6542/486/5054/3040/6855/343702/5657/89780/301/653509/7448/50632/1991/433/5999/333/10021/2890/6531/5865/566/83871/8862/6457/3577/197/117156/286133/90019/495/5881/57007/6441/6511/2219/7436/213/10267/2358/3208/100134444/1742/728215/3351/7018/23237/338/5621/2719/6622/6570/432/10369/78989/4842/10417/4153/6616/5806/5582/4923/8909/57030/8406/650…
GO:0010720	BP	GO:0010720	positive regulation of cell development	523	0.310123313480994	1.3739644668011	0.0028735632183908	0.0584153677878042	0.0500122332081228	2622	tags=21%, list=14%, signal=19%	5121/84504/4825/27063/9699/1382/4137/89780/3897/57795/79191/6457/84258/655/4988/5881/6324/1826/3569/10371/152/7436/5649/2266/65009/1745/8153/652/5629/4099/1742/4311/5365/26011/2244/4916/23363/1627/443/2243/25893/10215/151/4352/1746/4760/6280/3037/5176/4653/50937/55079/392255/6387/2852/7122/8482/2736/1272/4036/9253/56965/6604/3232/3611/2335/57165/6376/8835/347733/6664/10512/1482/5300/5458/9370/915…
GO:0050817	BP	GO:0050817	coagulation	321	0.310045454849397	1.31782919104413	0.00766871165644172	0.0959131674355434	0.0821159205046998	3269	tags=24%, list=18%, signal=20%	5055/4778/3043/653145/350/5054/5265/5657/89780/7448/1311/3848/5196/222537/2162/22915/3569/6812/51156/152/2266/10077/5104/2191/3273/2244/3827/2243/5582/164656/151/4352/857/6521/375033/3674/2192/3611/5328/9127/3315/7056/3439/1277/9162/5627/558/7222/7980/10630/2159/5345/79001/2155/2161/6403/5155/5197/84959/10544/9158/10398/1278/2157/3456/7035/2165/7057/710/23468/18/23414/2677/3047/5154/1281/3446/5578
GO:1905114	BP	GO:1905114	cell surface receptor signaling pathway involved in cell-cell signaling	600	0.309802410538704	1.38436355797138	0.00286123032904149	0.0584153677878042	0.0500122332081228	3384	tags=24%, list=19%, signal=20%	8796/7476/9699/1145/80326/89780/1141/2902/6423/205147/1000/5999/25805/1135/85407/9096/6422/7475/3489/85409/4988/23542/7471/1143/8326/51473/5649/7484/4188/84133/122011/6591/652/1742/10076/1142/4624/2719/6622/147111/388630/3487/51738/2253/4923/57030/57555/857/4929/1749/11211/9241/4653/83595/2239/2903/1140/115908/718/245973/81832/25937/2736/2898/815/2263/3611/6804/7089/9127/2348/134/5916/1482/5300/2…
GO:0050878	BP	GO:0050878	regulation of body fluid levels	478	0.309461282682504	1.36020267488109	0.00146627565982405	0.049389637712991	0.0422848673715361	3269	tags=23%, list=18%, signal=19%	5055/4778/3043/653145/350/5054/388697/5265/362/360/5657/89780/7448/1311/3848/5196/6531/6340/2162/22915/8862/51297/6343/2312/3569/6812/51156/152/2266/10077/5104/2191/3273/3868/2244/3827/359/2243/4987/5582/164656/151/6779/4352/857/3037/6521/6582/8626/2697/375033/3674/2192/3611/5328/8835/9127/3315/7056/134/25946/3439/133/4879/1277/9162/5627/558/554/7222/114/7980/10630/2159/5345/79001/2155/2161/6403/…
GO:0060627	BP	GO:0060627	regulation of vesicle-mediated transport	506	0.309269537425833	1.3620184349026	0.00293255131964809	0.0585482500616658	0.0501260001759819	2623	tags=19%, list=14%, signal=17%	10814/7476/9699/203190/9066/729238/8941/5054/6855/5657/89780/301/1141/653509/2619/7448/50632/312/5865/566/8913/8862/6457/84258/197/90019/6441/6812/23413/2266/1394/65009/2358/3208/1742/3351/1142/7018/23237/2719/2244/6622/254263/4153/2243/5806/5582/8911/57030/140730/722/9545/6366/1759/7275/857/718/6861/225689/29763/8499/815/136/6804/8877/116519/9370/3162/26585/11031/9162/1138/7784/6556/558/57118/11…
GO:0002446	BP	GO:0002446	neutrophil mediated immunity	488	0.309263848695583	1.36202009183653	0.00145137880986938	0.049389637712991	0.0422848673715361	3405	tags=21%, list=19%, signal=17%	5473/3043/6283/3310/3240/7276/5319/56729/12/1511/2352/388697/978/5265/5657/6317/5553/1991/5317/6278/3848/1675/6279/199675/566/3577/197/1669/51806/5836/3569/1143/4353/2219/820/2358/8993/4311/671/6036/4317/6616/5806/9545/6280/9145/3303/2357/718/54509/230/89777/338339/5328/6515/3579/11031/6556/6947/4057/2040/79888/4318/4831/929/94103/7077/2212/4048/81567/83716/221/2992/4257/5709/960/3304/4282/29952/…
GO:0061061	BP	GO:0061061	muscle structure development	608	0.309223185860163	1.37865620027045	0.00289855072463768	0.0584153677878042	0.0500122332081228	3262	tags=25%, list=18%, signal=21%	4634/7138/27063/92737/6665/10660/10753/92304/26287/89780/7291/1311/1000/2817/5999/10529/1489/85407/7140/445/6899/1410/127294/7471/7049/4604/8038/2069/11023/652/8572/5629/131377/221476/10409/4624/3776/7345/1496/23363/4842/2253/858/6261/3481/55553/857/9241/7026/4015/50937/2121/3679/1140/2852/2697/116173/93145/9254/4036/9260/84033/57538/467/2876/6300/6604/2263/3611/7111/6445/6664/140465/3908/133/148…
GO:0098742	BP	GO:0098742	cell-cell adhesion via plasma-membrane adhesion molecules	264	0.309185833839897	1.29530788612408	0.0184615384615385	0.16980675324863	0.14537980783813	3092	tags=28%, list=17%, signal=24%	1014/653499/9074/56143/221935/1000/3897/64221/57453/57526/54825/56103/1006/1826/84966/56144/1007/56113/84631/60437/4099/5365/26011/1008/9071/56106/1016/149461/1830/120114/5099/2239/23767/1004/91179/7122/389118/56097/3586/6376/56121/56099/3678/9370/57689/10686/152404/7042/56101/5979/9752/56122/5010/5802/6403/1012/83259/137970/27255/91663/1365/2196/51208/53827/64403/26025/1001/7216/57863/7048/65217…
GO:0006873	BP	GO:0006873	cellular ion homeostasis	643	0.30891208273777	1.38747868220521	0.00277777777777778	0.0584153677878042	0.0500122332081228	2214	tags=20%, list=12%, signal=18%	492/56923/51458/479/10590/50617/5319/496/6357/4489/887/794/4496/6508/57214/645745/8811/2902/1991/3777/6354/1907/4499/117/6279/2890/25769/60675/51310/4502/3577/4501/286133/495/6869/5745/57007/1258/212/8326/10518/4828/23413/9651/1394/6781/2843/2587/2358/4493/1742/728215/3351/7018/5621/83959/6622/57338/3827/2740/283652/51738/4842/4987/4923/164656/6346/79054/730/57468/666/6261/6366/857/2830/6280/5731…
GO:0032990	BP	GO:0032990	cell part morphogenesis	670	0.308754492045994	1.39260702367907	0.0013869625520111	0.049389637712991	0.0422848673715361	2671	tags=21%, list=15%, signal=19%	11202/85442/23105/4825/7476/9699/1382/4137/4909/89780/1141/2902/1949/1000/6585/2817/3897/90249/64221/57453/84258/8022/655/222950/23542/6324/7101/1826/8013/6812/10371/7436/51473/5649/10381/11023/8153/2044/84631/4099/1742/5365/9201/23237/4916/2675/4917/7345/1496/57731/8828/23363/1627/2253/79600/4929/1749/9241/23767/55079/6387/5459/654429/285220/3800/2697/56896/8482/885/2736/4036/9260/9253/2046/815/…
GO:0030100	BP	GO:0030100	regulation of endocytosis	267	0.308619360363969	1.29149886303686	0.0203442879499218	0.177934432479101	0.152338308734532	2459	tags=18%, list=13%, signal=16%	9066/729238/5054/5657/89780/653509/7448/50632/566/8862/6457/197/6441/2358/3208/1742/7018/23237/2719/6622/4153/5806/5582/57030/722/6366/1759/7275/857/718/29763/8877/116519/9370/26585/11031/6556/558/57118/11037/6860/4240/246/7040/1012/929/7124/28514/4908
GO:0001655	BP	GO:0001655	urogenital system development	327	0.308404027602919	1.31422735449649	0.0060882800608828	0.0829734499525415	0.0710375999716872	3107	tags=28%, list=17%, signal=24%	301/768239/79191/79192/9096/367/10272/445/6422/7475/655/7471/5228/168667/7484/9244/4326/652/5629/4311/10409/2719/2138/359/2253/4070/1028/3239/7380/2028/3217/9241/3037/5176/116039/9420/5455/8626/5314/25937/185/2736/8710/3371/2263/9788/3611/55083/6664/2246/285/5916/9370/6492/3579/6256/54361/1634/7477/7042/80144/6569/4435/5979/2288/4318/7040/5155/3207/7481/3976/5076/28514/384/7849/2737/8692/9510/486…
GO:0050769	BP	GO:0050769	positive regulation of neurogenesis	454	0.308311005788541	1.350541130565	0.00293255131964809	0.0585482500616658	0.0501260001759819	2622	tags=21%, list=14%, signal=18%	5121/84504/4825/27063/9699/1382/4137/89780/3897/57795/79191/6457/84258/655/4988/6324/1826/3569/10371/152/7436/5649/65009/1745/8153/652/5629/4099/1742/4311/5365/26011/4916/23363/1627/443/10215/151/1746/4760/6280/5176/50937/55079/392255/6387/2852/8482/2736/1272/4036/9253/56965/6604/3232/3611/2335/57165/6376/8835/347733/6664/1482/5458/91584/3815/57118/23316/6860/5979/1524/22954/10636/221336/4831/704…
GO:0070372	BP	GO:0070372	regulation of ERK1 and ERK2 cascade	272	0.307417680834144	1.29082042224067	0.0201238390092879	0.176367389060888	0.150996686763348	3428	tags=30%, list=19%, signal=25%	5320/6357/7078/6278/6354/9590/4988/57007/6369/2264/168667/338761/2266/10344/65009/6754/2358/652/6362/5322/2244/2253/2243/6346/6366/1843/2852/5314/8482/6368/467/2192/2263/6375/81610/2335/6376/5300/3357/9370/6361/54206/6098/3815/10636/5345/246/7040/5155/6351/4914/2651/7124/3976/2048/960/8685/7786/4282/6360/6355/9270/799/285315/2066/6846/5031/414062/50507/3383/1845/728/5154/6352/5578/348/3725/55584/…
GO:0051962	BP	GO:0051962	positive regulation of nervous system development	516	0.307404978552129	1.36113163641241	0.00286944045911047	0.0584153677878042	0.0500122332081228	2622	tags=21%, list=14%, signal=19%	5121/84504/4825/7476/27063/9699/1382/4137/158038/89780/3897/57795/79191/6457/84258/8530/655/4988/6324/1826/3569/10371/152/7436/5649/65009/1745/8153/84631/652/5629/4099/1742/4311/5365/26011/4916/23363/1627/51738/443/57555/10215/151/1746/4760/6280/5176/23767/50937/55079/392255/6387/654429/2852/8482/2736/1272/54674/4036/9253/64211/56965/6604/3232/3611/2335/57165/6376/8835/347733/6664/1482/5458/91584…
GO:0060828	BP	GO:0060828	regulation of canonical Wnt signaling pathway	273	0.307403305812228	1.2902820645437	0.0186625194401244	0.16980675324863	0.14537980783813	3384	tags=22%, list=19%, signal=18%	8796/89780/6423/205147/1000/25805/85407/9096/6422/3489/85409/8326/84133/122011/6591/10076/2719/147111/3487/857/1749/9241/83595/115908/25937/2263/3611/7089/2348/1482/5300/27122/1277/130612/26585/23500/6907/4163/169200/7481/122706/23189/441478/2010/2737/5714/5709/79412/343637/3485/51339/1001/59352/10413/1613/64321/5218/10459/348/1896/80139
GO:0006874	BP	GO:0006874	cellular calcium ion homeostasis	442	0.306934482253557	1.34194130006185	0.00582241630276565	0.0799880181786696	0.0684816268475567	2250	tags=21%, list=12%, signal=19%	492/56923/10590/5319/6357/887/794/57214/8811/2902/1991/3777/6354/1907/117/2890/25769/60675/3577/6869/5745/57007/1258/8326/10518/4828/23413/9651/1394/6781/2843/2587/2358/1742/728215/3351/5621/6622/57338/3827/2740/283652/51738/4842/4987/4923/6346/79054/666/6261/6366/857/2830/5731/2357/2903/2829/6387/2852/5314/2697/185/79734/10345/775/1909/2898/623/2847/6368/4308/6375/6376/134/133/5737/3357/3579/707…
GO:0043270	BP	GO:0043270	positive regulation of ion transport	265	0.306916841422848	1.28515395565153	0.0217054263565891	0.183273585194718	0.156909416661426	3107	tags=26%, list=17%, signal=22%	126755/5319/57214/8811/1141/2902/5348/55800/117/6769/5865/3747/3746/3306/6324/6812/5649/6781/6754/23237/342667/6622/10369/4842/2257/1392/4923/644139/3952/27092/857/6331/3359/6387/2852/10345/885/1272/623/2847/815/6375/57165/6376/134/1482/3759/11027/7070/440699/7222/6569/6860/5155/6351/400916/783/2048/65018/784/4282/6529/1051/6717/799/5031/18/5020/6330/9104
GO:0043312	BP	GO:0043312	neutrophil degranulation	474	0.306302887098017	1.3457122723589	0.00146627565982405	0.049389637712991	0.0422848673715361	3405	tags=21%, list=19%, signal=17%	5473/3043/6283/3310/3240/7276/56729/12/1511/2352/388697/978/5265/5657/6317/5553/1991/5317/6278/3848/1675/6279/199675/566/3577/197/1669/51806/5836/1143/4353/2219/820/2358/8993/4311/671/6036/4317/6616/5806/9545/6280/9145/3303/2357/718/54509/230/89777/338339/5328/6515/3579/11031/6556/6947/4057/2040/79888/4318/4831/929/94103/7077/2212/4048/81567/83716/221/2992/4257/5709/960/3304/4282/29952/80142/1084…
GO:0048589	BP	GO:0048589	developmental growth	633	0.306196196560896	1.37062306722201	0.00283687943262411	0.0584153677878042	0.0500122332081228	2671	tags=21%, list=15%, signal=19%	5653/23105/2019/4825/7476/7104/9699/1382/4137/6665/1893/4322/344758/89780/301/768239/2619/6423/1311/6585/3897/5999/6531/85407/367/84258/6422/7049/1826/10371/8326/4815/6781/2069/65009/81578/8153/652/5629/4099/9201/285590/221476/10409/4624/26011/3776/4916/57731/8828/1627/51738/4153/2253/55224/5806/57468/1028/3239/3952/3481/9241/23767/2121/6387/5459/1291/114789/25937/2697/8482/2736/3371/9254/2876/65…
GO:0032103	BP	GO:0032103	positive regulation of response to external stimulus	298	0.305935194941971	1.29797845865971	0.0107692307692308	0.120780799457228	0.10340630793357	3269	tags=26%, list=18%, signal=22%	5650/25818/6283/5320/350/5054/6278/6354/1907/6279/566/4988/1826/6369/5228/3569/10344/2358/3273/27190/5919/6362/6622/4916/7857/4317/51738/2867/6346/3576/6366/6280/6387/718/185/136/6375/6376/347733/3315/7056/3579/9173/5008/7784/57118/3929/5345/2155/2161/7040/5155/6351/1012/7124/1901/10497/9180/7132/4908/8692/10488/85480/4282/1051/2865/6846/5138/7057/414062/654/7424/2113/728/5587/6352/5578
GO:0002283	BP	GO:0002283	neutrophil activation involved in immune response	477	0.30580882765547	1.34410107668458	0.00146627565982405	0.049389637712991	0.0422848673715361	3405	tags=21%, list=19%, signal=18%	5473/3043/6283/3310/3240/7276/56729/12/1511/2352/388697/978/5265/5657/6317/5553/1991/5317/6278/3848/1675/6279/199675/566/3577/197/1669/51806/5836/1143/4353/2219/820/2358/8993/4311/671/6036/4317/6616/5806/9545/6280/9145/3303/2357/718/54509/230/89777/338339/5328/6515/3579/11031/11027/6556/6947/4057/2040/79888/4318/4831/929/94103/7077/2212/4048/81567/83716/221/2992/4257/5709/960/3304/4282/29952/8014…
GO:0099512	CC	GO:0099512	supramolecular fiber	928	0.305806546962905	1.41201157653348	0.00131926121372032	0.049389637712991	0.0422848673715361	3884	tags=27%, list=21%, signal=23%	3853/3851/286887/3854/4634/7138/92235/3861/547/3887/6101/27063/3872/118461/4137/55698/5630/3852/26287/301/5317/7401/3848/3860/347688/55800/10529/192666/51673/10382/3892/85285/7140/4237/83543/1410/127294/5881/2312/4604/113146/83659/51473/147700/8789/10381/7125/3868/8572/131377/342527/344148/1767/4624/83896/6622/51308/3797/4741/196374/284257/126917/23363/1627/25984/8076/3888/4842/4313/11076/3855/95…
GO:0098542	BP	GO:0098542	defense response to other organism	468	0.305479481164638	1.34216045280148	0.00145348837209302	0.049389637712991	0.0422848673715361	1781	tags=14%, list=10%, signal=13%	5650/25818/3853/5473/6283/5320/3240/5319/1672/5054/1511/5544/338376/7425/5553/1991/6278/5196/6279/566/1673/51297/114771/1669/3569/6441/4353/10077/820/2358/3273/8993/5919/671/6036/2244/54541/10417/4153/2243/9582/130120/131375/84659/6779/50489/6280/81623/57115/10578/55576/5654/338339/200316/1113/1053/27350/246778/3586/5551/282617/10581/3439/140564
GO:0022604	BP	GO:0022604	regulation of cell morphogenesis	470	0.30470499668906	1.33816235106041	0.00145985401459854	0.049389637712991	0.0422848673715361	2836	tags=20%, list=16%, signal=18%	85442/23105/4825/3249/7476/9699/1382/6357/4137/89780/301/1141/2902/1949/1000/6354/3897/25805/84258/5881/7101/1826/6369/10371/5649/2266/8153/4099/1742/5365/23237/2244/4916/388/23363/1627/2243/4070/4352/3037/4653/3679/55079/6387/54509/8482/56965/2192/9024/3611/29780/2335/347733/10512/4628/10501/5458/57689/91584/5064/3815/7070/84446/4776/6285/7869/23316/6860/5979/10630/2245/10675/5802/4747/171177/54…
GO:0009617	BP	GO:0009617	response to bacterium	591	0.304598502264069	1.36199576755337	0.00282485875706215	0.0584153677878042	0.0500122332081228	2367	tags=20%, list=13%, signal=18%	5650/25818/3853/10804/5473/6283/5320/3240/7054/5319/27063/496/1672/5054/1511/5544/9227/338376/7425/5553/1991/4129/6278/7356/7348/5196/1440/200504/6279/2326/566/4502/1673/51297/114771/445/1669/9590/131/56300/4988/5836/3569/6441/249/4353/820/2358/8993/5919/671/9536/54757/338/2719/2244/6622/4842/10417/4153/2243/130120/131375/84659/722/6779/3576/56999/857/6280/81623/5731/23641/4360/57115/10578/718/55…
GO:0072001	BP	GO:0072001	renal system development	290	0.30456212280946	1.28989695015987	0.0138674884437596	0.138593788013949	0.118656872495081	3107	tags=28%, list=17%, signal=24%	79191/79192/9096/10272/445/6422/7475/655/7471/5228/168667/7484/9244/4326/652/5629/4311/10409/2719/2138/359/2253/4070/1028/7380/2028/3217/9241/3037/5176/116039/5455/5314/25937/185/2736/8710/2263/9788/3611/55083/6664/2246/285/9370/6492/3579/54361/1634/7477/7042/80144/6569/4435/5979/4318/7040/5155/3207/7481/3976/5076/28514/384/7849/2737/8692/9510/4868/93/3913/23213/403/6608/4357/9350/10413/84662/770…
GO:0042119	BP	GO:0042119	neutrophil activation	487	0.304091907470708	1.33920936018878	0.00289855072463768	0.0584153677878042	0.0500122332081228	3405	tags=21%, list=19%, signal=18%	5473/3043/6283/3310/3240/7276/56729/12/1511/2352/388697/978/5265/5657/6317/5553/1991/5317/6278/3848/1675/6279/199675/566/3577/197/1669/51806/5836/1143/4353/2219/820/2358/8993/4311/671/6036/4317/6616/5806/3576/9545/6280/9145/3303/2357/718/54509/230/89777/338339/5328/6515/3579/11031/11027/6556/6947/4057/2040/79888/4318/4831/929/94103/7077/2212/4048/81567/83716/221/2992/4257/5709/960/3304/4282/29952…
GO:0014706	BP	GO:0014706	striated muscle tissue development	359	0.303921009474594	1.30645916662149	0.00597014925373134	0.0814934910113967	0.0697705352504336	3205	tags=25%, list=18%, signal=21%	4634/27063/92737/6665/26287/89780/7291/2817/5999/10529/6899/127294/655/7049/4604/65009/11023/652/5629/131377/221476/4624/26011/3776/2138/23363/2253/858/6261/56999/55553/857/9241/7026/4015/50937/2697/4036/57538/467/2876/2263/6445/6664/140465/10512/1482/4628/4703/137868/6910/5300/1144/26585/7134/6256/6285/1634/7478/84466/7042/7273/3235/7040/4618/8531/2139/1901/5600/28514/70/3236/1301/2010/4868/58/9…
GO:0043010	BP	GO:0043010	camera-type eye development	310	0.303618027334774	1.29074535165794	0.0136363636363636	0.136763764404609	0.117090100411079	2701	tags=25%, list=15%, signal=22%	7476/7054/6101/362/221935/7291/343035/7475/1410/155051/655/7101/1826/7484/1745/11023/24147/3208/652/5629/348980/4916/6121/57030/1028/30813/1746/7275/4760/5176/631/116039/50937/6656/114789/2697/775/6604/7111/6664/5916/4628/113246/5458/1420/121643/7070/6256/7477/284217/7042/1543/10763/5979/4814/1545/1296/7289/79888/4094/7040/1735/1412/246213/5076/28514/57545/2202/10319/2737/27077/2048/93/5961/84100…
GO:0060322	BP	GO:0060322	head development	748	0.303565798562772	1.37949606927831	0.00138121546961326	0.049389637712991	0.0422848673715361	2441	tags=19%, list=13%, signal=17%	85442/2019/547/7476/7054/55118/8941/3211/89780/1141/2902/6423/4129/3777/2173/1000/6585/5999/6751/6531/340719/57453/3747/57526/6899/6343/6422/8022/3212/3746/2057/655/5881/7471/7101/8013/10371/401/3337/5649/1394/7484/65009/6754/1745/11023/26468/2044/3208/1215/652/5629/7043/1767/23017/9201/10409/1496/8828/54541/2253/4313/1392/57030/2334/9531/2558/6658/10215/666/6594/1746/79600/4929/1749/9118/4760/92…
GO:0002444	BP	GO:0002444	myeloid leukocyte mediated immunity	539	0.303376867006644	1.34667329930169	0.00289435600578871	0.0584153677878042	0.0500122332081228	3405	tags=21%, list=19%, signal=17%	5473/3043/6283/3310/3240/7276/10814/5319/56729/12/1511/2352/388697/978/5265/5657/6317/5553/1991/5317/6278/3848/1675/6279/199675/566/3577/197/1669/51806/5836/3569/1143/8013/6812/4353/2219/1394/820/2358/8993/4311/671/6036/4317/10417/6616/5806/9545/6280/9145/3303/2357/718/54509/230/89777/338339/1113/5328/136/6515/3162/3579/11031/3815/6556/6947/4057/2040/79888/4318/4831/929/94103/7077/2212/4048/81567…
GO:0009986	CC	GO:0009986	cell surface	797	0.303225718399583	1.38819830504257	0.00135135135135135	0.049389637712991	0.0422848673715361	3083	tags=27%, list=17%, signal=23%	3851/10232/250/54905/3249/8581/7476/5319/350/1511/2352/401827/353091/55867/89780/301/1141/2902/1991/1000/2817/83546/3897/117/2890/6531/6340/11045/57453/3577/6422/7475/1410/286133/3746/8794/9982/3306/57007/7471/7049/1006/84966/8326/2219/2266/10077/1007/9244/10267/5104/2191/3273/2044/51162/154064/60437/7043/133396/4311/5365/7018/4325/222545/5621/2719/2244/3776/1008/2675/55966/10369/27133/1016/54587…
GO:0051270	BP	GO:0051270	regulation of cellular component movement	940	0.303026957215478	1.39823184785099	0.00133155792276964	0.049389637712991	0.0422848673715361	3994	tags=30%, list=22%, signal=25%	50859/7499/4825/7476/57152/350/1672/1893/5054/57214/3036/89780/301/7448/6317/6423/1991/7291/6278/6354/1907/10021/85407/10769/6422/9590/117581/9982/655/6869/57007/7049/7101/1826/6369/5228/147372/3569/8013/10371/168667/138429/5649/6781/10344/2069/65009/6591/3480/2358/3273/8153/3868/652/5629/5919/5365/10076/6615/4916/254263/3642/388/1496/8828/4070/25893/84913/6346/53905/3576/56999/6366/54328/857/924…
GO:0050801	BP	GO:0050801	ion homeostasis	781	0.302913719205667	1.3826332722166	0.00136612021857923	0.049389637712991	0.0422848673715361	2408	tags=21%, list=13%, signal=19%	492/56923/51458/479/10590/50617/5319/496/6357/4489/887/794/4496/6508/57214/645745/8811/2902/1991/3777/55800/6354/1907/10021/51085/4499/117/6279/2890/25769/60675/6340/51310/8913/4502/3577/4501/286133/6327/495/6324/6869/5745/57007/1258/212/2264/8326/10518/4828/23413/9651/1394/6781/2843/2587/10962/2358/4493/1742/728215/3351/7018/54757/5621/83959/6622/57338/79689/3827/2740/283652/51738/4842/2257/4987…
GO:0007423	BP	GO:0007423	sensory organ development	538	0.302767850665469	1.34462139134693	0.00287769784172662	0.0584153677878042	0.0500122332081228	2701	tags=23%, list=15%, signal=20%	10804/3249/7476/7054/6101/4909/2299/80326/362/89780/221935/7291/3777/7401/85407/343035/6899/4237/8022/7475/1410/155051/54360/655/118427/7471/7101/1826/8013/168667/7484/1745/11023/259236/24147/3208/652/5629/7043/285590/348980/3776/4916/2138/6121/2253/57030/2561/2558/6658/1028/30813/1746/7275/1749/4760/9241/5176/631/116039/50937/6656/115908/5459/114789/2697/775/2736/6604/2263/4308/7111/5396/6664/91…
GO:0099081	CC	GO:0099081	supramolecular polymer	935	0.30257803909219	1.39649708306152	0.0013262599469496	0.049389637712991	0.0422848673715361	3884	tags=27%, list=21%, signal=22%	3853/3851/286887/3854/4634/7138/92235/3861/547/3887/6101/27063/3872/118461/4137/55698/5630/3852/26287/301/5317/7401/3848/3860/347688/55800/10529/192666/51673/10382/3892/85285/7140/4237/83543/1410/127294/5881/2312/4604/113146/83659/51473/147700/8789/10381/7125/3868/8572/131377/342527/344148/1767/4624/83896/6622/51308/3797/4741/196374/284257/126917/23363/1627/25984/8076/3888/4842/4313/11076/3855/95…
GO:0099080	CC	GO:0099080	supramolecular complex	936	0.302550223641801	1.39607907347507	0.00132450331125828	0.049389637712991	0.0422848673715361	3884	tags=27%, list=21%, signal=22%	3853/3851/286887/3854/4634/7138/92235/3861/547/3887/6101/27063/3872/118461/4137/55698/5630/3852/26287/301/5317/7401/3848/3860/347688/55800/10529/192666/51673/10382/3892/85285/7140/4237/83543/1410/127294/5881/2312/4604/113146/83659/51473/147700/8789/10381/7125/3868/8572/131377/342527/344148/1767/4624/83896/6622/51308/3797/4741/196374/284257/126917/23363/1627/25984/8076/3888/4842/4313/11076/3855/95…
GO:0098771	BP	GO:0098771	inorganic ion homeostasis	717	0.302541605018798	1.37297742564674	0.00138504155124654	0.049389637712991	0.0422848673715361	2408	tags=21%, list=13%, signal=19%	492/56923/51458/479/10590/50617/5319/496/6357/4489/887/794/4496/6508/57214/645745/8811/2902/1991/3777/6354/1907/4499/117/6279/2890/25769/60675/6340/51310/4502/3577/4501/286133/495/6869/5745/57007/1258/212/2264/8326/10518/4828/23413/9651/1394/6781/2843/2587/2358/4493/1742/728215/3351/7018/54757/5621/83959/6622/57338/79689/3827/2740/283652/51738/4842/4987/4923/164656/6346/79054/730/57468/7380/666/6…
GO:0001667	BP	GO:0001667	ameboidal-type cell migration	375	0.302412391011169	1.30501436674942	0.00445765230312036	0.0704078353607457	0.0602795670915196	3950	tags=29%, list=22%, signal=23%	7476/350/3036/301/7291/10769/340719/6899/9590/9982/655/7101/147372/10371/168667/6781/2191/3273/3868/652/5629/2719/388/7857/8828/2253/4070/84913/56999/3164/3037/5176/7026/8482/2876/3611/2335/2246/3315/2348/285/10512/10501/3357/3162/154810/26585/3815/7869/1634/4163/3849/7042/5979/1545/1960/4318/7040/5155/7481/1012/23189/130399/6678/2196/8692/5168/10000/10500/3373/28984/9270/2066/6608/85360/7048/231…
GO:0010035	BP	GO:0010035	response to inorganic substance	532	0.302031253341574	1.33791515972343	0.00289855072463768	0.0584153677878042	0.0500122332081228	3107	tags=23%, list=17%, signal=20%	6620/3043/3039/3240/3861/7054/4137/4489/2978/9066/4496/3040/360/645745/301/4129/3777/7356/4499/6279/6531/8913/4502/10272/3747/445/84258/4501/1410/3746/1917/90019/655/3569/8013/4353/2266/3208/4493/1742/9536/7018/2354/338/5621/2244/6622/388/353134/10369/359/2243/121278/6261/857/5176/8061/6331/1843/6861/4494/2876/3586/8877/84557/1277/3162/1740/7134/3815/4776/558/7222/664/114/1543/59338/6569/6860/727…
GO:0055074	BP	GO:0055074	calcium ion homeostasis	455	0.301953926323204	1.32260701080333	0.00588235294117647	0.0805524132730015	0.0689648328967215	2250	tags=21%, list=12%, signal=19%	492/56923/10590/5319/6357/887/794/57214/8811/2902/1991/3777/6354/1907/117/2890/25769/60675/3577/6869/5745/57007/1258/8326/10518/4828/23413/9651/1394/6781/2843/2587/2358/1742/728215/3351/54757/5621/6622/57338/3827/2740/283652/51738/4842/4987/4923/6346/79054/666/6261/9365/6366/857/2830/5731/2357/2903/2829/6387/2852/5314/2697/185/79734/10345/775/1909/2898/623/2847/6368/4308/6375/6376/134/133/5737/33…
GO:0030003	BP	GO:0030003	cellular cation homeostasis	630	0.30163042403356	1.35119401934749	0.00282885431400283	0.0584153677878042	0.0500122332081228	2214	tags=20%, list=12%, signal=18%	492/56923/479/10590/50617/5319/496/6357/4489/887/794/4496/6508/57214/645745/8811/2902/1991/3777/6354/1907/4499/117/6279/2890/25769/60675/51310/4502/3577/4501/286133/495/6869/5745/57007/1258/212/8326/10518/4828/23413/9651/1394/6781/2843/2587/2358/4493/1742/728215/3351/7018/5621/83959/6622/57338/3827/2740/283652/51738/4842/4987/4923/164656/6346/79054/730/666/6261/6366/857/2830/6280/5731/6521/2357/2…
GO:0036230	BP	GO:0036230	granulocyte activation	492	0.301087368561257	1.32921284687136	0.00286944045911047	0.0584153677878042	0.0500122332081228	3405	tags=21%, list=19%, signal=17%	5473/3043/6283/3310/3240/7276/56729/12/1511/2352/388697/978/5265/5657/6317/5553/1991/5317/6278/3848/1675/6279/199675/566/3577/197/1669/51806/5836/1143/4353/2219/820/2358/8993/4311/671/6036/4317/6616/5806/3576/9545/6280/9145/3303/2357/718/54509/230/89777/338339/5328/6515/3579/11031/11027/6556/6947/4057/2040/79888/4318/4831/929/94103/7077/2212/4048/81567/83716/221/2992/4257/5709/960/3304/4282/29952…
GO:0040007	BP	GO:0040007	growth	933	0.301058204923492	1.39082163639361	0.00131233595800525	0.049389637712991	0.0422848673715361	2678	tags=20%, list=15%, signal=18%	5653/23105/2019/4825/3249/7476/7104/9699/3872/1382/4137/4489/6665/1893/4496/978/92304/4322/344758/89780/301/2786/768239/2619/6423/1311/6585/3897/5999/4499/6279/6531/85407/340719/4502/367/114771/84258/4501/54825/6422/1410/6695/7049/1826/10371/8326/4815/6781/2069/65009/81578/3273/8153/8993/4493/652/5629/4099/9201/285590/221476/10409/4624/26011/2719/3776/4916/57731/8828/3487/1627/51738/4153/2253/102…
GO:0035239	BP	GO:0035239	tube morphogenesis	794	0.300004701474183	1.37357362388046	0.00134770889487871	0.049389637712991	0.0422848673715361	3959	tags=31%, list=22%, signal=25%	729/7476/350/10660/8456/1893/5054/89780/301/6423/7291/1311/79400/6278/3848/1000/5196/79191/60675/10769/79192/51129/367/8862/6899/6422/7475/9982/655/57007/7471/7049/7101/6369/5228/147372/3569/8013/168667/8038/7484/2069/65009/10267/2191/3273/51162/1215/652/5629/255324/338/388389/2719/388/7857/2138/8828/51738/2253/4313/4070/84913/11082/3239/2028/3952/3576/3217/56999/79600/3164/857/9241/3037/5176/702…
GO:2000146	BP	GO:2000146	negative regulation of cell motility	260	0.299514841200846	1.25025225776373	0.0388802488335925	0.235343877872207	0.201489322929609	4051	tags=33%, list=22%, signal=26%	50859/57152/350/5054/3036/6423/6422/10371/138429/6781/65009/3273/3868/5365/10076/388/4070/56999/6366/54328/9241/5176/1843/7026/6387/225689/2192/3611/6376/134/285/6910/5300/9370/3162/26585/7070/54361/1634/4163/1524/1545/7040/7080/4681/7481/727/3486/23189/130399/8692/23213/4282/28984/9270/11240/2066/100528032/7057/1800/2022/9104/1845/753/1281/348/56940/6347/57406/55466/9466/27342/4223/328/186/8434/…
GO:0030334	BP	GO:0030334	regulation of cell migration	802	0.299505109058395	1.37037825683004	0.0013550135501355	0.049389637712991	0.0422848673715361	3599	tags=26%, list=20%, signal=22%	7499/4825/7476/57152/350/1893/5054/57214/3036/301/7448/6317/6423/1991/6278/6354/1907/10769/6422/9590/117581/9982/655/57007/7101/6369/5228/147372/3569/8013/10371/168667/138429/5649/6781/10344/65009/6591/3480/2358/3273/8153/3868/652/5629/5919/5365/10076/6615/4916/3642/388/1496/8828/4070/84913/6346/3576/56999/6366/54328/857/9241/3037/5176/4653/1843/7026/6387/2852/54509/225689/8482/623/326/815/3674/3…
GO:0051650	BP	GO:0051650	establishment of vesicle localization	283	0.299384227865848	1.25865294412975	0.0313479623824451	0.214638091793264	0.183762093925433	3114	tags=19%, list=17%, signal=16%	547/10814/7476/9699/9066/5265/6855/1141/2890/90019/9381/6812/23413/8120/3351/1142/6622/254263/6616/5582/140730/1759/3800/6861/225689/8499/149111/815/136/6804/2348/2054/9162/1138/3798/6860/10675/321/10497/9900/23025/783/51760/65018/55062/84100/6853/1780/112755/2157/1001/23557/23208/10948/10755
GO:2000145	BP	GO:2000145	regulation of cell motility	860	0.299244485618366	1.37480042571776	0.00134048257372654	0.049389637712991	0.0422848673715361	3599	tags=27%, list=20%, signal=23%	50859/7499/4825/7476/57152/350/1672/1893/5054/57214/3036/301/7448/6317/6423/1991/7291/6278/6354/1907/85407/10769/6422/9590/117581/9982/655/6869/57007/7101/6369/5228/147372/3569/8013/10371/168667/138429/5649/6781/10344/2069/65009/6591/3480/2358/3273/8153/3868/652/5629/5919/5365/10076/6615/4916/3642/388/1496/8828/4070/84913/6346/53905/3576/56999/6366/54328/857/9241/3037/5176/4653/1843/338879/7026/6…
GO:0030162	BP	GO:0030162	regulation of proteolysis	718	0.299187967034964	1.35784005881574	0.0013869625520111	0.049389637712991	0.0422848673715361	2623	tags=19%, list=14%, signal=17%	729/5275/5055/50859/866/84651/144568/3249/653145/12/1474/4137/89778/1893/5054/5265/89780/7078/2902/2619/7448/6317/6423/55655/6279/732/51050/10769/728113/153218/197/1410/8530/85409/431705/6695/27141/7471/147372/2264/51156/5267/284293/122011/5118/5104/145264/3273/646424/131377/404203/221476/5621/2719/6622/280664/3827/80759/11326/5582/55061/10017/722/730/666/143458/135228/857/6280/5176/56925/83595/3…
GO:0120035	BP	GO:0120035	regulation of plasma membrane bounded cell projection organization	636	0.299019447818455	1.33948668774314	0.00282087447108604	0.0584153677878042	0.0500122332081228	2813	tags=19%, list=15%, signal=16%	11202/5653/85442/23105/4825/7476/6101/27063/9699/1382/4137/89780/1141/2902/6423/221935/1949/7401/1000/3897/10769/84258/54825/6422/655/6695/6324/7471/7101/1826/10371/23413/7436/51473/5649/65009/3273/8153/7043/4099/1742/5365/23237/5621/4916/1496/23363/1627/6616/4070/115948/6366/857/6280/5176/55079/6387/80258/90167/225689/79734/8482/1272/6624/146760/56965/5376/9024/3611/5396/2335/6376/347733/10512/3…
GO:0051271	BP	GO:0051271	negative regulation of cellular component movement	294	0.298918577363034	1.26808176799761	0.0259146341463415	0.200944236642911	0.172038119511962	4051	tags=33%, list=22%, signal=26%	50859/57152/350/5054/3036/89780/6423/6422/7049/10371/138429/6781/65009/3273/3868/5365/10076/254263/388/4070/56999/6366/54328/9241/5176/1843/7026/6387/5314/225689/8482/2192/3611/6376/134/285/10512/6910/10501/5300/9370/3162/26585/7070/7869/54361/1634/4163/1524/1545/7040/7080/4681/7481/727/3486/23189/130399/8692/10500/23213/4282/28984/9270/11240/2066/100528032/7057/1800/2022/9104/1845/753/1281/348/5…
GO:0055080	BP	GO:0055080	cation homeostasis	706	0.298812396574072	1.35528373676088	0.00137174211248285	0.049389637712991	0.0422848673715361	2408	tags=20%, list=13%, signal=18%	492/56923/51458/479/10590/50617/5319/496/6357/4489/887/794/4496/6508/57214/645745/8811/2902/1991/3777/6354/1907/4499/117/6279/2890/25769/60675/6340/51310/4502/3577/4501/286133/495/6869/5745/57007/1258/212/8326/10518/4828/23413/9651/1394/6781/2843/2587/2358/4493/1742/728215/3351/7018/54757/5621/83959/6622/57338/79689/3827/2740/283652/51738/4842/4987/4923/164656/6346/79054/730/57468/7380/666/6261/9…
GO:0010038	BP	GO:0010038	response to metal ion	356	0.298481482431848	1.28228620391577	0.00596125186289121	0.0814934910113967	0.0697705352504336	3089	tags=25%, list=17%, signal=21%	6620/3861/7054/4137/4489/2978/9066/4496/360/645745/4129/3777/4499/6279/6531/8913/4502/10272/3747/445/84258/4501/3746/90019/2266/3208/4493/1742/9536/7018/2354/5621/2244/6622/353134/10369/359/2243/121278/6261/857/5176/6331/1843/6861/4494/84557/3162/1740/7134/3815/4776/7222/664/114/1543/6569/6860/7273/246/4318/339/929/169026/2021/7390/4490/8604/6678/4734/241/125981/51760/3485/58/4495/358/322/7139/37…
GO:0051093	BP	GO:0051093	negative regulation of developmental process	890	0.298452364746328	1.37329026268263	0.00133689839572193	0.049389637712991	0.0422848673715361	3352	tags=25%, list=18%, signal=22%	11202/23105/84504/4825/3249/7476/350/4137/6665/10660/1893/5054/26287/89780/301/6423/7291/1949/6585/5999/5196/79191/85407/10769/5047/9096/10272/114771/6899/197/6422/117581/655/6695/148979/7471/7101/3569/10371/338761/7484/2069/6591/1745/11023/3273/8993/57801/652991/652/4099/221476/84525/6615/3776/4916/2001/51738/2253/23532/4070/130120/6658/10215/6779/3952/56999/1746/55553/54328/857/9241/5176/10683/…
GO:0043299	BP	GO:0043299	leukocyte degranulation	522	0.298181580095332	1.32258819964224	0.00428571428571429	0.0692276532541183	0.0592691558764586	3405	tags=21%, list=19%, signal=17%	5473/3043/6283/3310/3240/7276/10814/56729/12/1511/2352/388697/978/5265/5657/6317/5553/1991/5317/6278/3848/1675/6279/199675/566/3577/197/1669/51806/5836/1143/8013/6812/4353/2219/1394/820/2358/8993/4311/671/6036/4317/6616/5806/9545/6280/9145/3303/2357/718/54509/230/89777/338339/1113/5328/136/6515/3162/3579/11031/3815/6556/6947/4057/2040/79888/4318/4831/929/94103/7077/2212/4048/81567/83716/221/2992/…
GO:0060485	BP	GO:0060485	mesenchyme development	267	0.29812901072204	1.24759923658624	0.0391236306729265	0.236095638488811	0.202132941701486	3147	tags=26%, list=17%, signal=22%	3249/80326/89780/6317/6423/7291/25805/6899/6422/655/7049/3569/10371/6591/652/7043/10409/6615/5075/8828/2253/9241/3037/10683/25937/8482/1909/2263/81610/2335/6664/2348/10512/1482/6910/10501/3357/1277/4488/26585/7869/54361/7478/7042/5979/10630/6275/7041/7040/7080/7481/2651/84695/5076/70/3202/58/10500/28984/114990/2066/6608/7048/2637/9350/10413/2022/753/23414
GO:0015631	MF	GO:0015631	tubulin binding	320	0.298088603467373	1.26613458445006	0.021505376344086	0.182435779189725	0.156192130253899	4131	tags=27%, list=23%, signal=21%	547/6101/4137/135138/6279/51673/1410/25876/50861/147700/84688/5621/6622/3797/4741/11076/1759/6280/128344/3800/2697/10123/56896/1266/23710/124602/81610/55083/221458/81551/26206/132851/84557/23281/10841/57821/84446/3798/3801/1068/10636/4692/9638/11043/4744/54627/26056/440738/2010/10808/282973/401236/57576/4130/6530/22924/1780/91978/157922/246176/403/84140/123624/85458/23208/10634/23149/5142/23271/3…
GO:0031344	BP	GO:0031344	regulation of cell projection organization	645	0.297926316303031	1.33924669093012	0.00277008310249307	0.0584153677878042	0.0500122332081228	2813	tags=19%, list=15%, signal=16%	11202/5653/85442/23105/4825/7476/6101/27063/9699/1382/4137/89780/1141/2902/6423/221935/1949/7401/1000/3897/10769/84258/54825/6422/655/6695/6324/7471/7101/1826/10371/23413/7436/51473/5649/65009/3273/8153/7043/4099/1742/5365/23237/5621/4916/1496/23363/1627/6616/4070/115948/6366/857/6280/5176/128344/55079/6387/80258/90167/225689/79734/8482/1272/6624/146760/56965/5376/9024/3611/5396/2335/6376/347733/…
GO:0007420	BP	GO:0007420	brain development	705	0.297921010423101	1.35187080763651	0.00136798905608755	0.049389637712991	0.0422848673715361	2441	tags=18%, list=13%, signal=16%	85442/2019/547/7476/7054/55118/8941/3211/89780/1141/2902/6423/4129/3777/2173/1000/6585/5999/6751/6531/340719/57453/3747/57526/6343/6422/8022/3212/3746/2057/655/5881/7471/7101/8013/10371/401/3337/5649/1394/7484/65009/6754/1745/11023/26468/2044/3208/1215/652/5629/1767/23017/9201/10409/1496/8828/54541/2253/1392/57030/2334/9531/2558/6658/10215/666/6594/1746/79600/4929/1749/9118/4760/9241/6331/2903/70…
GO:0007204	BP	GO:0007204	positive regulation of cytosolic calcium ion concentration	309	0.297839024713891	1.26747211735597	0.0211161387631976	0.181162053947313	0.155101632217526	2214	tags=21%, list=12%, signal=19%	56923/5319/887/57214/8811/2902/1907/117/60675/3577/6869/5745/57007/10518/4828/9651/1394/2843/2587/2358/1742/728215/5621/6622/57338/3827/2740/51738/4842/4987/4923/6346/6261/6366/857/2830/5731/2357/2903/2829/2852/2697/185/10345/775/1909/623/2847/4308/6375/6376/133/5737/3357/3579/7070/2856/7222/114/2846/3814/1524/8698/553/5144/7040
GO:0022411	BP	GO:0022411	cellular component disassembly	521	0.296444046987956	1.31467479577615	0.00427350427350427	0.0691611629111629	0.0592122302648619	2852	tags=17%, list=16%, signal=15%	5650/25818/4778/6588/3249/1511/4322/89780/1991/5644/25876/50861/3306/7471/3569/2264/6591/3480/2191/1215/344148/7043/285590/4325/57731/4317/54541/4313/25893/164656/666/857/4327/718/2852/5654/6624/3817/9622/6604/23710/124602/7111/64979/6376/81551/84557/1515/1513/27443/6710/4316/7478/664/51073/10763/1524/10630/8444/4318/7040/2021/7077/7124/440738/130399/400916/1514/53918/64975/7092/401236/11034/4130…
[truncated: 452 more rows]
