# Supplementary material for: Identification of critical prognosis signature associated with lymph node metastasis of stomach adenocarcinomas
Source: World J Surg Oncol. 2023 Feb 23;21:61. doi: 10.1186/s12957-023-02940-y (PMC9948474; doi:10.1186/s12957-023-02940-y)
Supplement: Supplementary file 14 — Additional file 14: Table S11. GSEA analysis of KEGG pathways enrichment of DEGs related to the 10-mRNA signature. [file 12957_2023_2940_MOESM14_ESM.csv]

ID	Description	setSize	enrichmentScore	NES	pvalue	p.adjust	qvalues	rank	leading_edge	core_enrichment
hsa05144	hsa05144	Malaria	50	0.516280140248302	1.70405439244863	0.00174520069808028	0.0444205142011038	0.038823671103995	3689	tags=48%, list=20%, signal=38%	3043/3039/3040/1311/1440/3569/7043/3576/3586/7042/6403/7040/7124/7058/2532/7059/100528032/7057/3383/6383/3820/6347/5175/2995
hsa00330	hsa00330	Arginine and proline metabolism	49	0.499683328317781	1.63699100551112	0.00529100529100529	0.0727513227513227	0.0635848881462917	3511	tags=31%, list=19%, signal=25%	58510/5625/4129/1158/1610/4842/1152/4942/384/283208/5033/8974/54498/57571/1160
hsa03010	hsa03010	Ribosome	134	0.483015487554825	1.86737807460216	0.00174825174825175	0.0444205142011038	0.038823671103995	6377	tags=63%, list=35%, signal=41%	100529097/100526842/64979/140801/51073/6218/6147/6234/6123/51116/6142/6171/25873/6155/2197/6209/64981/6159/124995/6229/6168/11224/6136/6194/7311/9553/4736/6154/6165/6192/3921/6161/6128/6134/6143/55168/64963/6135/6137/6130/6208/6169/51121/9045/6183/6175/200916/63931/64965/6176/29088/6235/6210/51065/6122/219927/6204/6206/9349/6228/6124/79590/6187/64968/6166/51081/6217/51021/6232/51264/65003/6224/61…
hsa04610	hsa04610	Complement and coagulation cascades	85	0.477238886847249	1.72194945560865	0.00173913043478261	0.0444205142011038	0.038823671103995	3044	tags=42%, list=17%, signal=35%	729/5055/5054/5265/7448/1675/732/2162/10878/2266/5104/2244/3827/11326/4153/2243/722/730/718/623/5328/7056/5627/2159/5345/2155/2161/5648/727/3078/10544/733/2157/7035/2165/710
hsa05031	hsa05031	Amphetamine addiction	69	0.466273804037941	1.63107313546256	0.00178890876565295	0.0444205142011038	0.038823671103995	1636	tags=25%, list=9%, signal=23%	7054/810/2902/4129/2890/6531/9586/51806/2354/23237/6570/5582/2891/2903/775/815/6804
hsa05150	hsa05150	Staphylococcus aureus infection	91	0.462779780661544	1.68079407422562	0.00178571428571429	0.0444205142011038	0.038823671103995	2326	tags=29%, list=13%, signal=25%	3861/3872/1672/3860/1675/192666/1673/1669/2266/820/2358/3868/25984/4153/2357/718/3586/147183/3113/8688/3118/5648/6403/100289462/727/2212
hsa05030	hsa05030	Cocaine addiction	49	0.448125885950822	1.46808589173435	0.0246913580246914	0.181069958847737	0.158255721608548	1277	tags=22%, list=7%, signal=21%	7054/26086/2902/4129/6531/9586/1742/2354/6570/2891/2903
hsa04924	hsa04924	Renin secretion	67	0.426893888181923	1.4828917830077	0.0235081374321881	0.18041128727028	0.157680040548826	1772	tags=22%, list=10%, signal=20%	9635/155/810/1907/117/51806/5593/779/185/775/1909/1179/22802/134/3759
hsa04721	hsa04721	Synaptic vesicle cycle	78	0.421998204172397	1.48788018091264	0.00894454382826476	0.0894454382826476	0.0781755983714368	2826	tags=31%, list=15%, signal=26%	10814/50617/774/6531/6812/6511/6572/6570/6616/57030/6507/6539/1759/245973/6804/2054/9296/6506/10497/246213/23025/6530/112755/6529
hsa04612	hsa04612	Antigen processing and presentation	68	0.417214780543664	1.45566958886172	0.0267379679144385	0.187734668335419	0.164080698959824	2753	tags=22%, list=15%, signal=19%	3822/3310/3804/3306/3823/8302/3303/3821/3113/3118/925/7124/1514/3304/3805
hsa05410	hsa05410	Hypertrophic cardiomyopathy	90	0.411185064042948	1.49380282660968	0.00355239786856128	0.0616995419276433	0.0539255964535064	3957	tags=44%, list=22%, signal=35%	4634/3569/7043/4624/10369/27092/779/3679/775/9254/3674/6445/3908/3678/7134/284217/7042/7273/7169/7040/6543/7124/70/2010/5565/783/93589/784/7137/7139/27091/4633/4000/3685/59285/6444/22801/53632/6262/55799
hsa04260	hsa04260	Cardiac muscle contraction	83	0.398006157356103	1.42722265297092	0.0246045694200351	0.181069958847737	0.158255721608548	3957	tags=41%, list=22%, signal=32%	4634/486/4624/10369/27092/1346/779/10345/775/9254/125965/7134/478/7169/6543/70/783/93589/784/7137/7139/27091/4633/1337/7385/1351/1340/29796/59285/482/23439/10975/6262/55799
hsa00190	hsa00190	Oxidative phosphorylation	106	0.388791817765716	1.45902424951725	0.0104712041884817	0.0935798548094374	0.0817890916037826	5436	tags=43%, list=30%, signal=31%	479/50617/496/495/1346/64077/245973/125965/4713/9296/4702/1337/7385/1351/1340/4724/56901/4728/29796/126328/127124/55967/4726/525/10975/51079/4700/27089/6389/84701/374291/4695/8992/4711/534/4708/6390/4716/4723/1352/440567/54539/4717/1329/4707/9167
hsa04390	hsa04390	Hippo signaling pathway	154	0.38221734897075	1.51506032760517	0.00681431005110733	0.0799483162400065	0.0698750834123182	2254	tags=22%, list=12%, signal=20%	7476/5054/80326/89780/85407/7475/85409/655/7471/8326/5522/7484/6591/652/7043/1742/1496/174/11211/392255/25937/2736/5521/2246/122786/1740/54361/7477/7478/7042/7004/7040/7481/84552
hsa04550	hsa04550	Signaling pathways regulating pluripotency of stem cells	143	0.375111442084418	1.4687954325082	0.00515463917525773	0.0727513227513227	0.0635848881462917	2694	tags=22%, list=15%, signal=19%	7476/1852/3231/80326/3211/89780/7475/7471/2264/8326/7484/3480/652/1749/11211/3625/64211/6300/2263/54361/7477/7478/7547/7481/5600/130399/3976/7044/93/10000/7479
hsa04261	hsa04261	Adrenergic signaling in cardiomyocytes	149	0.374183210928695	1.47772859247962	0.00688468158347676	0.0799483162400065	0.0698750834123182	3957	tags=36%, list=22%, signal=29%	4634/492/486/810/146/9586/51806/6324/5522/5502/4624/10369/27092/6331/779/185/775/9254/815/6300/5521/5523/7134/478/114/7169/6543/5600/70/783/10488/93589/10000/784/7137/7139/147/27091/4633/493/6330/5526/5578/59285/482/816/5350/109/186/23439/6262/154/6332/55799
hsa04080	hsa04080	Neuroactive ligand-receptor interaction	338	0.373476943087224	1.61046952893078	0.00151515151515152	0.0444205142011038	0.038823671103995	2451	tags=30%, list=13%, signal=27%	56923/2568/114131/1132/57152/2566/1145/887/155/1511/2834/146/8811/1141/2902/5644/1907/117/6751/2890/1135/3354/283869/8862/6343/2900/4988/5539/6869/5745/1143/152/4828/1394/5367/2587/6754/2358/3351/1142/10022/11255/3827/2740/2550/51738/4829/4987/1392/4923/2561/2558/151/9568/3952/2891/5731/2357/2903/2642/3363/1140/718/185/5443/885/1909/2898/3360/623/2847/2925/6750/136/4159/886/134864/9127/134/133/57…
hsa04310	hsa04310	Wnt signaling pathway	163	0.371794471936166	1.47804448970087	0.00694444444444444	0.0799483162400065	0.0698750834123182	3365	tags=26%, list=18%, signal=21%	7476/80326/89780/6423/25805/85407/6422/7475/85409/5881/7471/8326/7484/84133/122011/147111/5582/11211/5176/8061/2239/815/7089/4776/23500/54361/6907/4316/7477/7478/7481/166336/343637/7479/283106/59352/9350/64321/5578/25776/3725/2535
hsa04145	hsa04145	Phagosome	148	0.361776741832569	1.42436284711772	0.00866551126516464	0.0894454382826476	0.0781755983714368	3618	tags=28%, list=20%, signal=22%	50617/729238/653509/1311/347688/10382/6441/4353/10381/78989/4842/4153/4360/81035/718/245973/347733/3113/338382/84617/3678/3118/9296/929/2212/7058/1514/9902/10376/8685/1780/7059/7057/4074/3119/3685/2215/127124/7846/3107/3115
hsa05171	hsa05171	Coronavirus disease - COVID-19	229	0.342568109922881	1.42146491813331	0.00642054574638844	0.0799483162400065	0.0698750834123182	5271	tags=41%, list=29%, signal=30%	729/1675/1440/732/2162/3569/2266/100529097/2244/4153/2243/100526842/5582/730/3576/718/185/6300/140801/3439/5648/6403/6218/6147/727/7124/5600/2212/6234/7132/6123/733/6142/6171/25873/6155/2197/6209/3456/2165/6159/6229/6168/11224/6136/6194/728/3446/5578/7311/3725/6347/4736/6154/6165/6192/3921/6161/6128/6134/6143/2353/6135/6137/6130/6208/6169/3570/51121/9045/3447/6175/200916/712/6176/713/1437/5594/62…
hsa05225	hsa05225	Hepatocellular carcinoma	165	0.341780885111182	1.36198169433015	0.0207612456747405	0.164451827242525	0.143731421577199	2694	tags=21%, list=15%, signal=18%	7476/80326/89780/7475/7471/8326/7484/122011/3480/7043/2949/51412/1029/5582/3481/11211/6604/2940/399694/3162/54361/7477/7478/7042/4616/7040/2941/7481/2947/4257/2944/10000/114112/7479
hsa05205	hsa05205	Proteoglycans in cancer	202	0.340592113219515	1.39549910993349	0.00813008130081301	0.0894308943089431	0.0781628868920268	3406	tags=27%, list=19%, signal=22%	7476/80326/89780/7078/7448/7291/2817/7475/117581/7471/8326/7484/3480/2719/60495/4313/5582/858/3481/857/11211/815/6300/5328/2335/3678/1277/54361/1634/7477/7478/7042/4318/7040/7481/7124/5600/3236/2318/1514/4060/960/10000/7479/3316/1278/2066/6608/7057/6383/6194/5578/3685/2535/5829
hsa04934	hsa04934	Cushing syndrome	155	0.332279738430581	1.31739004561194	0.0393162393162393	0.247079964061096	0.215948676723255	2252	tags=19%, list=12%, signal=17%	7476/80326/89780/3777/9586/8913/7475/7471/51655/8326/1394/7484/3776/1029/1392/8911/1583/3164/11211/779/185/5443/775/815/54361/7477/7478/114/2516/7481
hsa04010	hsa04010	MAPK signaling pathway	292	0.330661007117919	1.40095065423217	0.00469483568075117	0.0704225352112676	0.0615495204079341	3353	tags=24%, list=18%, signal=20%	3310/1852/4137/4909/2250/84867/774/8913/123745/5881/3306/23542/5228/2264/2069/3480/7043/10369/2253/5582/8911/3481/27092/3164/3303/779/1843/775/9254/6300/2263/2246/3315/285/1844/3815/7042/1944/4616/7040/5155/4914/9064/929/51295/7124/5600/7132/2318/4908/4804/783/3304/93589/10000/7786/784/3727/27091/2066/3554/7048/1849/7424/1845/5154/2248/5578/2252/3725
hsa04020	hsa04020	Calcium signaling pathway	238	0.323692241035621	1.35041158733401	0.00950871632329636	0.0922904819614058	0.0806621756217709	2291	tags=21%, list=13%, signal=19%	492/887/2250/155/810/146/2902/774/8913/51806/6869/2264/7125/4916/4842/2253/5582/4923/8911/6261/5731/779/2903/3363/185/10345/775/1909/3360/623/815/2925/2263/136/886/2246/9127/5737/8877/3357/7134/57118/114/3274/5979/553/5155/6543/4914/6870
hsa05020	hsa05020	Prion disease	246	0.302612003051278	1.26635171867845	0.0396825396825397	0.247079964061096	0.215948676723255	4984	tags=34%, list=27%, signal=25%	729/3310/2902/774/347688/732/9586/10382/3306/3569/147700/10381/5621/4685/730/858/6261/1346/857/3303/779/2903/3800/775/125965/6300/347733/84617/4713/3798/727/7124/5600/5714/733/5709/4702/3304/10376/10488/291/283106/1337/7385/1351/1340/4724/56901/6352/4728/29796/126328/7846/55967/5693/4726/5695/10975/6262/51079/81027/4700/27089/6389/10105/7417/5566/84701/374291/4695/712/148327/3915/713/5594/4711/56…
hsa05022	hsa05022	Pathways of neurodegeneration - multiple diseases	445	0.289117268573171	1.26778031763009	0.0192307692307692	0.158653846153846	0.138663967611336	3417	tags=21%, list=19%, signal=17%	7476/4137/810/5630/80326/89780/2902/774/347688/2890/6531/10382/7475/51806/7471/3569/8326/147700/7484/122011/10381/1767/1742/5621/6622/7345/4741/4842/5582/6261/1346/2891/11211/779/2903/2882/3800/775/2876/125965/815/6300/6804/347733/84617/2878/84557/493869/54361/4713/7222/7477/3798/7478/10126/4747/7481/4744/2892/7124/5600/440738/7132/10280/5714/5709/4702/10376/65018/55062/7479/291/7802/283106/50507…
hsa01240	hsa01240	Biosynthesis of cofactors	149	-0.316205157615578	-1.31669668137631	0.0356294536817102	0.235154394299287	0.205525690711339	3977	tags=26%, list=22%, signal=21%	2937/64802/25902/1723/4144/2235/3145/205/6697/8942/55191/5805/587/129607/7365/23498/54578/2730/554235/6470/3620/93100/387787/195814/9249/79799/54600/54579/112724/10720/7364/169355/54577/54575/248/7367/54657/54659/54658
hsa04640	hsa04640	Hematopoietic cell lineage	95	-0.341547136244034	-1.31435799736864	0.0375586854460094	0.243026788180061	0.212406188074439	2842	tags=23%, list=16%, signal=20%	1379/926/2209/945/951/912/2811/3552/3112/913/3567/3574/1791/930/290/1378/2814/910/2208/933/931/1380
hsa04742	hsa04742	Taste transduction	85	-0.391688893569651	-1.48472675985441	0.00702576112412178	0.0799483162400065	0.0698750834123182	2706	tags=31%, list=15%, signal=26%	2784/9177/259293/5330/773/5331/2555/259285/6328/8645/83756/50832/40/3710/80834/9033/5568/5332/50839/6326/50838/170572/342372/5024/2556/3352
hsa04913	hsa04913	Ovarian steroidogenesis	51	-0.416300008906138	-1.42687751615943	0.0209302325581395	0.164451827242525	0.143731421577199	2728	tags=31%, list=15%, signal=27%	5321/51478/3479/1573/111/8681/1588/2492/108/5568/255189/3284/8644/3283/3294/1586
hsa00620	hsa00620	Pyruvate metabolism	47	-0.438007149279822	-1.49533658752441	0.018018018018018	0.152460152460152	0.133250659566449	2265	tags=32%, list=12%, signal=28%	92483/5106/3945/97/4200/84532/4199/5161/5091/39/55902/197257/160287/3948/126
hsa04975	hsa04975	Fat digestion and absorption	39	-0.452019147570241	-1.47779137276011	0.0280777537796976	0.193034557235421	0.168712818763973	1592	tags=33%, list=9%, signal=30%	39/1056/4547/5407/50487/346606/1208/26279/64241/64240/84647/2168/2169
hsa04662	hsa04662	B cell receptor signaling pathway	79	-0.453562731849544	-1.70143467600179	0.0022883295194508	0.0444205142011038	0.038823671103995	3944	tags=35%, list=22%, signal=28%	3636/79168/4067/2932/4793/8519/4772/10892/5879/3265/353514/3551/4794/5291/8915/3845/973/10859/5579/974/29760/27071/695/10451/930/23547/933/1380
hsa05168	hsa05168	Herpes simplex virus 1 infection	490	-0.472872173677108	-2.19444211137086	0.00324675324675325	0.0595238095238095	0.0520239993924204	4866	tags=44%, list=27%, signal=33%	115196/9451/163050/7157/374899/6850/7569/55713/284349/7568/7988/27153/285676/7551/7769/8764/101060200/7695/57677/25833/284323/6431/7748/3443/6426/152687/57343/201514/7733/7638/10795/349075/162655/2923/10929/163087/10224/57335/7539/163255/114026/148268/7594/57547/641339/29110/578/7768/339327/147657/10793/6427/374900/125919/598/163223/6891/80264/390980/1616/162972/92285/6890/148198/57232/390927/755…
hsa03030	hsa03030	DNA replication	36	-0.474888605719518	-1.52427375162355	0.0258620689655172	0.185532233883058	0.162155764223152	4847	tags=44%, list=27%, signal=33%	2237/5981/4176/6119/5558/4173/5422/57804/4171/1763/29935/4172/5426/3978/5424/10714
hsa04672	hsa04672	Intestinal immune network for IgA production	45	-0.475181446449148	-1.59639675317991	0.00892857142857143	0.0894454382826476	0.0781755983714368	1504	tags=33%, list=8%, signal=31%	9020/940/3112/3600/959/3567/608/941/56477/23495/115650/6370/57379/5284/10803
hsa00983	hsa00983	Drug metabolism - other enzymes	78	-0.50123454549475	-1.87900943361641	0.00225733634311512	0.0444205142011038	0.038823671103995	1101	tags=24%, list=6%, signal=23%	7172/151531/79799/54600/7498/54579/10720/7364/8824/1549/54577/54575/7367/54657/1548/54659/10/1576/54658
hsa03460	hsa03460	Fanconi anemia pathway	49	-0.50202123536826	-1.71802412488839	0.00459770114942529	0.0704225352112676	0.0615495204079341	5703	tags=55%, list=31%, signal=38%	57697/675/7398/80010/55215/9894/545/55120/7156/6119/548593/5395/116028/672/146956/353497/5888/2177/11201/83990/2175/197342/2188/29935/3280/84464/79008
hsa05340	hsa05340	Primary immunodeficiency	36	-0.506550443433704	-1.62590033852129	0.0107758620689655	0.0935798548094374	0.0817890916037826	3494	tags=42%, list=19%, signal=34%	5788/6891/6890/926/64421/973/4261/959/29760/3561/695/23495/930/115650/57379
hsa04976	hsa04976	Bile secretion	89	-0.523877113046143	-2.01056551408846	0.00226244343891403	0.0444205142011038	0.038823671103995	1852	tags=37%, list=10%, signal=33%	111/5243/477/200931/476/6344/108/760/9971/79799/54600/5568/5244/1080/6554/54579/10720/7364/8671/54577/6550/54575/9429/1581/7367/54657/28234/64241/64240/54659/1576/6555/54658
hsa03440	hsa03440	Homologous recombination	37	-0.531165011179296	-1.72013331127954	0.00431034482758621	0.0704225352112676	0.0615495204079341	6072	tags=65%, list=33%, signal=43%	641/4683/10111/675/580/8438/7156/6119/11073/472/7517/79184/672/146956/5888/25788/57804/83990/7516/5932/29935/50511/5424/10714
hsa03430	hsa03430	Mismatch repair	23	-0.53404386517586	-1.54493922196936	0.0300429184549356	0.20232985898222	0.17683694214076	4963	tags=43%, list=27%, signal=32%	27030/5981/6119/4436/5395/57804/29935/3978/5424/10714
hsa00640	hsa00640	Propanoate metabolism	31	-0.536559147377156	-1.66017538451468	0.0106609808102345	0.0935798548094374	0.0817890916037826	5211	tags=45%, list=29%, signal=32%	594/32/8803/8310/51/92483/55862/3945/5095/84532/55902/79611/160287/3948
hsa05204	hsa05204	Chemical carcinogenesis - DNA adducts	66	-0.551699930207958	-1.9819461206987	0.00226244343891403	0.0444205142011038	0.038823671103995	1268	tags=33%, list=7%, signal=31%	1551/1544/79799/54600/54579/10720/7364/1549/1559/54577/1577/54575/27306/1553/64816/7367/54657/1548/54659/10/1576/54658
hsa00830	hsa00830	Retinol metabolism	67	-0.557679435600072	-2.02059624376752	0.0022271714922049	0.0444205142011038	0.038823671103995	1490	tags=40%, list=8%, signal=37%	50700/1551/195814/9249/1592/1544/79799/54600/10170/54579/112724/10720/7364/1549/1559/54577/1577/54575/1555/7367/29785/54657/1548/54659/1576/54658/126
hsa00982	hsa00982	Drug metabolism - cytochrome P450	67	-0.564956048162217	-2.04696102444945	0.0022271714922049	0.0444205142011038	0.038823671103995	1018	tags=33%, list=6%, signal=31%	218/1544/79799/54600/1565/54579/10720/7364/1549/1559/54577/1577/54575/27306/1555/7367/54657/1548/54659/1576/54658/126
hsa00860	hsa00860	Porphyrin and chlorophyll metabolism	42	-0.577666944327883	-1.90467637169078	0.00223214285714286	0.0444205142011038	0.038823671103995	914	tags=29%, list=5%, signal=27%	79799/54600/9843/54579/10720/7364/54577/54575/7367/54657/54659/54658
hsa00980	hsa00980	Metabolism of xenobiotics by cytochrome P450	72	-0.593228020762826	-2.1673898660997	0.00227272727272727	0.0444205142011038	0.038823671103995	1018	tags=36%, list=6%, signal=34%	218/1544/79799/54600/1565/54579/1645/10720/7364/1549/1559/54577/1577/54575/27306/1553/1555/7367/29785/54657/1548/1572/54659/1576/54658/126
hsa00910	hsa00910	Nitrogen metabolism	17	-0.659431518064271	-1.73174484106635	0.0105263157894737	0.0935798548094374	0.0817890916037826	1212	tags=53%, list=7%, signal=49%	377677/761/765/760/763/766/762/1373/759
hsa00140	hsa00140	Steroid hormone biosynthesis	60	-0.671974244137068	-2.37231074593229	0.00228310502283105	0.0444205142011038	0.038823671103995	1351	tags=43%, list=7%, signal=40%	1588/1551/1544/3291/79799/54600/54579/1645/10720/7364/3284/54577/1577/1109/54575/8644/1581/6716/7367/54657/3283/54659/1576/3294/1586/54658
hsa00040	hsa00040	Pentose and glucuronate interconversions	33	-0.71434119454124	-2.24446740126523	0.00212765957446809	0.0444205142011038	0.038823671103995	914	tags=36%, list=5%, signal=35%	79799/54600/54579/10720/7364/54577/54575/7367/54657/54659/57016/54658
hsa00053	hsa00053	Ascorbate and aldarate metabolism	30	-0.726276058101704	-2.23066166336913	0.00213219616204691	0.0444205142011038	0.038823671103995	914	tags=40%, list=5%, signal=38%	79799/54600/54579/10720/7364/54577/54575/55586/7367/54657/54659/54658
