# Supplementary material for: Identification of critical prognosis signature associated with lymph node metastasis of stomach adenocarcinomas
Source: World J Surg Oncol. 2023 Feb 23;21:61. doi: 10.1186/s12957-023-02940-y (PMC9948474; doi:10.1186/s12957-023-02940-y)
Supplement: Supplementary file 15 — Additional file 15: Table S12. GSEA analysis of Reactome pathways enrichment of DEGs related to the 10-mRNA signature. [file 12957_2023_2940_MOESM15_ESM.csv]

ID	Description	setSize	enrichmentScore	NES	pvalue	p.adjust	qvalues	rank	leading_edge	core_enrichment
R-HSA-2168880	R-HSA-2168880	Scavenging of heme from plasma	12	0.821921755024323	1.93924696846356	0.00195694716242661	0.0862026862026862	0.0803932909196067	2075	tags=58%, list=11%, signal=52%	3043/3039/3240/3040/213/9332/3250
R-HSA-5661231	R-HSA-5661231	Metallothioneins bind metals	11	0.780557120683019	1.80886861427943	0.00386847195357834	0.106485671191554	0.0993093593712789	2678	tags=82%, list=15%, signal=70%	4489/4496/4499/4502/4501/4493/4494/4490/4495
R-HSA-622323	R-HSA-622323	Presynaptic nicotinic acetylcholine receptors	12	0.773954705353132	1.82607323253021	0.00391389432485323	0.106485671191554	0.0993093593712789	1948	tags=58%, list=11%, signal=52%	1145/1141/1135/1143/1142/1144/1138
R-HSA-5660526	R-HSA-5660526	Response to metal ions	14	0.769500052952222	1.8848586593283	0.00192678227360308	0.0862026862026862	0.0803932909196067	1432	tags=57%, list=8%, signal=53%	6620/4489/4496/4499/4502/4501/4493/4494
R-HSA-5687613	R-HSA-5687613	Diseases associated with surfactant metabolism	10	0.763436593887049	1.74615502393084	0.00581395348837209	0.141539695268645	0.132001012957414	1959	tags=70%, list=11%, signal=63%	729238/6439/653509/21/6441/6440/253970
R-HSA-140875	R-HSA-140875	Common Pathway of Fibrin Clot Formation	22	0.758578924084506	2.07969679499543	0.00190839694656489	0.0862026862026862	0.0803932909196067	3009	tags=64%, list=16%, signal=53%	5657/5196/2162/2266/5104/2244/2243/7056/5627/2159/5197/10544/2157/2165
R-HSA-5686938	R-HSA-5686938	Regulation of TLR by endogenous ligand	19	0.727383111306407	1.91224272887799	0.00196078431372549	0.0862026862026862	0.0803932909196067	2286	tags=58%, list=13%, signal=51%	729238/653509/6279/6441/2266/338/2244/2243/6280/3929/929
R-HSA-181431	R-HSA-181431	Acetylcholine binding and downstream events	15	0.714309812450657	1.76621480939079	0.0019723865877712	0.0862026862026862	0.0803932909196067	1948	tags=47%, list=11%, signal=42%	1145/1141/1135/1143/1142/1144/1138
R-HSA-622327	R-HSA-622327	Postsynaptic nicotinic acetylcholine receptors	15	0.714309812450657	1.76621480939079	0.0019723865877712	0.0862026862026862	0.0803932909196067	1948	tags=47%, list=11%, signal=42%	1145/1141/1135/1143/1142/1144/1138
R-HSA-2142845	R-HSA-2142845	Hyaluronan metabolism	17	0.701168583678087	1.78683155818668	0.00193050193050193	0.0862026862026862	0.0803932909196067	3022	tags=59%, list=17%, signal=49%	10894/57214/3036/3037/55576/8692/3038/960/3373/8372
R-HSA-75205	R-HSA-75205	Dissolution of Fibrin Clot	13	0.690317810675451	1.66629522402632	0.0133079847908745	0.246853146853147	0.230217151269783	2128	tags=38%, list=12%, signal=34%	5055/5054/3273/5328/5345
R-HSA-3000480	R-HSA-3000480	Scavenging by Class A Receptors	19	0.64884430931232	1.70576934406398	0.00392156862745098	0.106485671191554	0.0993093593712789	3332	tags=58%, list=18%, signal=47%	117156/286133/338/78989/81035/1277/5648/8685/1278/1281/348
R-HSA-2173782	R-HSA-2173782	Binding and Uptake of Ligands by Scavenger Receptors	41	0.647017572010142	2.02580247735178	0.00185873605947955	0.0862026862026862	0.0803932909196067	3332	tags=54%, list=18%, signal=44%	3043/3039/3240/3040/117156/286133/213/338/78989/81035/55576/9332/1277/3250/5648/10808/6678/8685/1278/284297/1281/348
R-HSA-2022870	R-HSA-2022870	Chondroitin sulfate biosynthesis	20	0.633682907336599	1.69061669228811	0.00578034682080925	0.141539695268645	0.132001012957414	5050	tags=65%, list=28%, signal=47%	83539/51363/9469/1634/10675/633/166012/55790/337876/50515/55454/79586/1463
R-HSA-1566948	R-HSA-1566948	Elastic fibre formation	45	0.615092110986585	1.98483035454416	0.00184842883548983	0.0862026862026862	0.0803932909196067	3695	tags=58%, list=20%, signal=46%	7448/4237/2199/655/84467/652/7043/8076/84171/4015/2192/2335/3678/4016/7042/7040/84695/10516/2202/30008/8200/4238/4239/3685/4053/4017
R-HSA-6809371	R-HSA-6809371	Formation of the cornified envelope	128	0.614285071468542	2.38342135145572	0.0016750418760469	0.0862026862026862	0.0803932909196067	1913	tags=34%, list=10%, signal=31%	11202/25818/6698/6703/26085/3853/6707/286887/6700/6699/3854/6705/3861/3887/126638/3872/3713/43849/3852/353135/9333/5317/3848/3860/192666/6704/3892/643414/2312/3868/404203/353134/196374/25984/3888/3855/1830/23254/3850/147183/43847/8688/643394/63036
R-HSA-1592389	R-HSA-1592389	Activation of Matrix Metalloproteinases	32	0.605218634483435	1.79106833525876	0.00182149362477231	0.0862026862026862	0.0803932909196067	2924	tags=56%, list=16%, signal=47%	50859/1511/4322/1991/5644/4326/1215/4325/4317/4313/3817/1515/1513/4316/4318/7077/7177/80781
R-HSA-5683826	R-HSA-5683826	Surfactant metabolism	28	0.60139033219833	1.71400865539007	0.00378787878787879	0.106485671191554	0.0993093593712789	2065	tags=46%, list=11%, signal=41%	5222/643834/729238/6439/653509/21/6441/152/136/29995/6440/253970/6569
R-HSA-3238698	R-HSA-3238698	WNT ligand biogenesis and trafficking	26	0.600262209166899	1.69584935136434	0.00757575757575758	0.175360158966716	0.16354223860695	2694	tags=42%, list=15%, signal=36%	7476/80326/89780/7475/7471/7484/54361/7477/7478/7481/7479
R-HSA-2129379	R-HSA-2129379	Molecules associated with elastic fibres	38	0.592768676193461	1.81312506532072	0.00379506641366224	0.106485671191554	0.0993093593712789	3497	tags=53%, list=19%, signal=43%	7448/4237/2199/655/84467/652/7043/8076/2192/2335/7042/7040/10516/2202/30008/8200/4238/4239/3685/4053
R-HSA-140877	R-HSA-140877	Formation of Fibrin Clot (Clotting Cascade)	39	0.573754236833862	1.77495451946315	0.00373134328358209	0.106485671191554	0.0993093593712789	3044	tags=49%, list=17%, signal=41%	5657/5196/2162/2266/5104/2244/3827/2243/7056/5627/2159/2155/2161/5197/10544/2157/7035/2165/710
R-HSA-381426	R-HSA-381426	Regulation of Insulin-like Growth Factor (IGF) transport and uptake by Insulin-like Growth Factor Binding Proteins (IGFBPs)	123	0.563150220372245	2.17041196422654	0.00169779286926995	0.0862026862026862	0.0803932909196067	3332	tags=46%, list=18%, signal=38%	26085/10232/1114/1511/5265/7425/1000/10272/80341/197/3489/29106/3569/51156/2266/213/652/3483/1758/9210/7018/54757/338/2719/11098/147111/3827/258/7857/3487/54587/2243/4313/174/3481/718/3371/56975/3817/2335/116519/3956/1356/4240/3486/3485/3913/813/2999/64856/4148/5069/51246/6383/60676/1471/348
R-HSA-8957275	R-HSA-8957275	Post-translational protein phosphorylation	106	0.55484876153306	2.09266411089245	0.00171526586620926	0.0862026862026862	0.0803932909196067	2301	tags=36%, list=13%, signal=32%	10232/1114/5265/7425/1000/10272/80341/197/29106/3569/51156/2266/213/652/1758/9210/7018/54757/338/2719/11098/147111/3827/258/7857/3487/54587/2243/174/718/3371/56975/2335/116519/3956/1356/4240/3486
R-HSA-156842	R-HSA-156842	Eukaryotic Translation Elongation	93	0.537832954494317	1.99020670228436	0.00173310225303293	0.0862026862026862	0.0803932909196067	6274	tags=68%, list=34%, signal=45%	1917/116832/140801/6218/6147/6234/6123/6142/6171/25873/6155/6209/6159/6229/6168/11224/6136/6194/7311/4736/6154/6165/6192/3921/6161/6128/6134/6143/6135/6137/6130/6208/6169/51121/9045/1933/6175/200916/6176/6235/6210/51065/6122/6204/6206/9349/6228/6124/6187/6166/6217/6232/1936/6224/6173/6133/6233/6138/6201/6160/6144/6231/6230
R-HSA-72764	R-HSA-72764	Eukaryotic Translation Termination	93	0.534312431630252	1.97717929639363	0.00173310225303293	0.0862026862026862	0.0803932909196067	6274	tags=69%, list=34%, signal=45%	116832/140801/6218/6147/6234/6123/6142/6171/25873/6155/6209/6159/6229/6168/11224/6136/6194/7311/4736/6154/6165/6192/3921/6161/6128/6134/6143/6135/6137/6130/6208/6169/327/51121/9045/6175/200916/6176/51504/6235/6210/51065/6122/6204/6206/9349/23708/6228/2107/6124/6187/6166/6217/6232/6224/6173/6133/6233/6138/6201/6160/6144/6231/6230
R-HSA-114608	R-HSA-114608	Platelet degranulation	127	0.532865183279383	2.06377504578606	0.00168634064080944	0.0862026862026862	0.0803932909196067	3342	tags=38%, list=18%, signal=31%	5473/350/12/1893/5054/5265/7078/1675/5196/2162/1521/22915/197/29106/5267/2266/213/3273/5919/7043/7018/2244/3827/2243/3481/135228/5099/3674/2335/55664/5627/7042/7273/5345/6403/7040/5155/22927/6678/7044/813/2157/7057/710/7424/5154/5552/5005
R-HSA-156902	R-HSA-156902	Peptide chain elongation	89	0.532306541857609	1.95471266190772	0.00172711571675302	0.0862026862026862	0.0803932909196067	6274	tags=67%, list=34%, signal=44%	116832/140801/6218/6147/6234/6123/6142/6171/25873/6155/6209/6159/6229/6168/11224/6136/6194/7311/4736/6154/6165/6192/3921/6161/6128/6134/6143/6135/6137/6130/6208/6169/51121/9045/6175/200916/6176/6235/6210/51065/6122/6204/6206/9349/6228/6124/6187/6166/6217/6232/6224/6173/6133/6233/6138/6201/6160/6144/6231/6230
R-HSA-76005	R-HSA-76005	Response to elevated platelet cytosolic Ca2+	132	0.525837596703711	2.04470996236267	0.0016750418760469	0.0862026862026862	0.0803932909196067	3342	tags=38%, list=18%, signal=31%	5473/350/12/1893/5054/5265/7078/1675/5196/2162/1521/22915/197/29106/5267/2266/213/3273/5919/7043/7018/2244/3827/2243/5582/3481/135228/5099/3674/2335/55664/5627/7042/7273/5345/6403/7040/5155/22927/6678/7044/813/2157/7057/710/7424/5154/5578/5552/5005
R-HSA-192823	R-HSA-192823	Viral mRNA Translation	89	0.510567714904901	1.8748842980646	0.00172711571675302	0.0862026862026862	0.0803932909196067	6274	tags=67%, list=34%, signal=44%	116832/140801/6218/6147/6234/6123/6142/6171/25873/6155/6209/6159/6229/6168/11224/6136/6194/7311/4736/6154/6165/6192/3921/6161/6128/6134/6143/6135/6137/6130/6208/6169/51121/9045/6175/200916/6176/6235/6210/51065/6122/6204/6206/9349/6228/6124/6187/6166/6217/6232/6224/6173/6133/6233/6138/6201/6160/6144/6231/6230
R-HSA-1793185	R-HSA-1793185	Chondroitin sulfate/dermatan sulfate metabolism	50	0.507218190280093	1.67091084871496	0.0130597014925373	0.245870646766169	0.22930086410055	4692	tags=54%, list=26%, signal=40%	2817/83539/51363/2719/2239/9469/92126/1634/10675/3373/633/166012/8372/55790/27087/6383/337876/113189/3423/50515/9672/55454/3073/64131/10082/79586/64132
R-HSA-975956	R-HSA-975956	Nonsense Mediated Decay (NMD) independent of the Exon Junction Complex (EJC)	95	0.504643852719304	1.87341572512818	0.00173010380622837	0.0862026862026862	0.0803932909196067	6274	tags=65%, list=34%, signal=43%	116832/140801/6218/6147/6234/6123/6142/6171/25873/6155/6209/6159/6229/6168/11224/6136/6194/7311/4736/6154/6165/6192/3921/6161/6128/6134/6143/6135/6137/6130/6208/6169/51121/9045/6175/200916/6176/6235/6210/51065/6122/6204/6206/9349/23708/6228/2107/6124/6187/6166/6217/6232/6224/6173/6133/6233/6138/6201/6160/6144/6231/6230
R-HSA-6805567	R-HSA-6805567	Keratinization	212	0.503326964894771	2.07563158786149	0.00165289256198347	0.0862026862026862	0.0803932909196067	1421	tags=20%, list=8%, signal=18%	11202/25818/6698/6703/26085/3853/6707/286887/6700/6699/3854/6705/3861/3887/126638/3872/3713/43849/3852/353135/9333/5317/3848/3860/192666/6704/3892/85285/643414/2312/3868/404203/83896/353134/196374/25984/3888/3855/1830/23254/3850/387273
R-HSA-6803157	R-HSA-6803157	Antimicrobial peptides	93	0.503164952702248	1.86192060723418	0.00173310225303293	0.0862026862026862	0.0803932909196067	2253	tags=31%, list=12%, signal=27%	5320/1672/1511/338324/5657/1991/6278/6279/1673/51297/80341/114771/1669/820/8993/671/130120/84659/6280/81623/57115/10578/1113/149954/6556/475/4057/100289462/3347
R-HSA-1650814	R-HSA-1650814	Collagen biosynthesis and modifying enzymes	67	0.499548372026517	1.74895259148825	0.00528169014084507	0.133174044265594	0.124199142221752	3337	tags=51%, list=18%, signal=42%	136227/55214/5118/81578/256076/1300/169044/10536/1291/1307/26577/9508/1277/57642/10491/1299/1296/9509/1292/131873/1301/283208/7092/1293/5033/1278/8974/80781/871/7373/50509/1281/1303/1289
R-HSA-5578775	R-HSA-5578775	Ion homeostasis	56	0.49187240279169	1.66876734512866	0.0089126559714795	0.179781003310415	0.167665152185276	3676	tags=36%, list=20%, signal=29%	492/6588/53828/486/5348/53822/4842/6261/53826/10345/815/478/6543/7137/6717/493/482/816/5350/3767
R-HSA-2408557	R-HSA-2408557	Selenocysteine synthesis	92	0.490237806973331	1.80457453045403	0.00174825174825175	0.0862026862026862	0.0803932909196067	6274	tags=65%, list=34%, signal=43%	116832/140801/6218/6147/6234/6123/6142/6171/25873/6155/6209/6159/6229/6168/11224/6136/6194/7311/4736/6154/6165/6192/3921/6161/6128/6134/6143/6135/6137/6130/6208/6169/51121/9045/6175/200916/6176/6235/6210/51065/6122/6204/6206/9349/6228/6124/6187/6166/6217/6232/6224/6173/6133/6233/6138/6201/6160/6144/6231/6230
R-HSA-936837	R-HSA-936837	Ion transport by P-type ATPases	57	0.484533539059175	1.64395422470773	0.0108108108108108	0.208308745426649	0.194270344810451	545	tags=16%, list=3%, signal=15%	492/6588/53828/479/496/486/5348/53822/495
R-HSA-72689	R-HSA-72689	Formation of a pool of free 40S subunits	101	0.483416333918643	1.8137202220853	0.00168634064080944	0.0862026862026862	0.0803932909196067	6274	tags=64%, list=34%, signal=42%	116832/51386/140801/6218/6147/6234/6123/8666/6142/6171/25873/6155/6209/6159/6229/6168/27335/11224/6136/6194/7311/8664/4736/6154/6165/6192/3921/6161/6128/6134/6143/6135/6137/6130/6208/6169/51121/9045/6175/200916/6176/6235/6210/51065/6122/6204/6206/9349/6228/6124/6187/6166/6217/8665/6232/6224/6173/6133/6233/6138/6201/6160/6144/6231/6230
R-HSA-1474290	R-HSA-1474290	Collagen formation	90	0.481490071856434	1.76436319775872	0.00174825174825175	0.0862026862026862	0.0803932909196067	3729	tags=52%, list=20%, signal=42%	136227/4322/55214/5118/81578/256076/1300/84171/4015/169044/10536/1291/1307/26577/9508/1277/4016/1515/57642/4316/10491/1299/1296/4318/9509/84695/1292/131873/1301/1514/283208/7092/1293/5033/1278/8974/80781/871/7373/50509/7837/1281/1303/1289/667/4017/255631
R-HSA-156827	R-HSA-156827	L13a-mediated translational silencing of Ceruloplasmin expression	111	0.462187944712674	1.75690320915366	0.00340715502555366	0.104584845566995	0.0975366347132181	6274	tags=61%, list=34%, signal=40%	116832/51386/140801/6218/6147/6234/6123/8666/6142/6171/25873/6155/6209/6159/6229/6168/27335/11224/6136/6194/7311/8664/4736/7458/6154/6165/6192/3921/6161/6128/6134/6143/6135/6137/6130/6208/6169/51121/9045/6175/200916/6176/6235/6210/51065/6122/6204/6206/9349/6228/6124/6187/6166/6217/8665/6232/1965/6224/6173/6133/6233/6138/6201/6160/1975/6144/6231/6230
R-HSA-72706	R-HSA-72706	GTP hydrolysis and joining of the 60S ribosomal subunit	112	0.449633286353027	1.71261226058611	0.0033955857385399	0.104584845566995	0.0975366347132181	6274	tags=61%, list=34%, signal=40%	116832/51386/140801/6218/6147/6234/6123/8666/6142/6171/25873/6155/6209/6159/6229/6168/27335/11224/6136/6194/7311/8664/4736/7458/6154/6165/6192/3921/6161/6128/6134/6143/6135/6137/6130/6208/6169/51121/9045/6175/200916/6176/6235/6210/51065/6122/6204/6206/9349/6228/6124/6187/6166/6217/8665/6232/1965/6224/6173/6133/6233/6138/6201/6160/1975/6144/6231/6230
R-HSA-72613	R-HSA-72613	Eukaryotic Translation Initiation	119	0.441710393485278	1.69494151102369	0.00505902192242833	0.132284054712385	0.123369131090796	6274	tags=59%, list=34%, signal=39%	116832/1978/51386/140801/6218/6147/6234/6123/8666/6142/6171/25873/6155/6209/6159/6229/6168/27335/11224/6136/6194/7311/8664/4736/7458/6154/6165/6192/3921/6161/8892/6128/6134/6143/6135/6137/6130/6208/6169/51121/9045/6175/200916/6176/6235/6210/51065/6122/6204/6206/9349/6228/6124/6187/6166/6217/8665/6232/1965/6224/6173/6133/6233/6138/6201/6160/1975/6144/6231/6230
R-HSA-72737	R-HSA-72737	Cap-dependent Translation Initiation	119	0.441710393485278	1.69494151102369	0.00505902192242833	0.132284054712385	0.123369131090796	6274	tags=59%, list=34%, signal=39%	116832/1978/51386/140801/6218/6147/6234/6123/8666/6142/6171/25873/6155/6209/6159/6229/6168/27335/11224/6136/6194/7311/8664/4736/7458/6154/6165/6192/3921/6161/8892/6128/6134/6143/6135/6137/6130/6208/6169/51121/9045/6175/200916/6176/6235/6210/51065/6122/6204/6206/9349/6228/6124/6187/6166/6217/8665/6232/1965/6224/6173/6133/6233/6138/6201/6160/1975/6144/6231/6230
R-HSA-1474244	R-HSA-1474244	Extracellular matrix organization	300	0.440583944272025	1.86967412479559	0.00158730158730159	0.0862026862026862	0.0803932909196067	3337	tags=40%, list=18%, signal=33%	5650/50859/7276/136227/5054/1511/10753/4322/7448/1991/5644/1311/4237/2199/655/55214/84467/8038/2266/4326/5118/81578/256076/1215/26254/652/7043/1758/4325/2244/1300/8076/4317/2243/4313/164656/84171/56999/4015/3679/4327/169044/10536/1291/5654/3371/3817/22795/3384/1307/3674/2192/2335/3908/7148/26577/7087/3678/9508/1277/4016/3381/1515/1513/57642/1634/4316/10491/284217/7042/1299/1296/4318/5802/7040/515…
R-HSA-3000178	R-HSA-3000178	ECM proteoglycans	76	0.436449212146166	1.56444808469129	0.0138169257340242	0.246853146853147	0.230217151269783	3337	tags=45%, list=18%, signal=37%	5054/7448/1311/256076/7043/1758/3679/1291/3371/3674/2335/3908/7148/1277/3381/1634/284217/7042/1299/5802/7040/1292/131873/6678/4060/1293/3913/633/1278/4148/50509/1281/3685/1289
R-HSA-1630316	R-HSA-1630316	Glycosaminoglycan metabolism	124	0.433136715129821	1.66569763062702	0.00515463917525773	0.132333645735708	0.123415380062152	3987	tags=37%, list=22%, signal=29%	9951/10894/57214/3036/2817/83539/222537/51363/2719/64711/60495/3037/2239/9469/55576/266722/92126/6484/8534/79411/1634/10675/79369/4060/8692/3038/960/9955/3373/633/4166/166012/8372/55790/3340/27087/6383/337876/9334/113189/3423/1836/2331/50515/9672/9953
R-HSA-1474228	R-HSA-1474228	Degradation of the extracellular matrix	139	0.428571028327076	1.68172851589257	0.00335570469798658	0.104584845566995	0.0975366347132181	2637	tags=31%, list=14%, signal=27%	5650/50859/136227/1511/10753/4322/1991/5644/84467/4326/256076/1215/26254/4325/1300/4317/4313/164656/56999/4327/1291/5654/3817/1307/2335/1277/1515/1513/1634/4316/1299/1296/4318/7077/1292/131873/1301/1514/7092/1293/9510/960/7177
R-HSA-5576891	R-HSA-5576891	Cardiac conduction	141	0.424550512649682	1.67292518922275	0.00334448160535117	0.104584845566995	0.0975366347132181	2954	tags=33%, list=16%, signal=28%	492/6588/53828/486/83795/3777/5348/55800/2256/53822/6327/6324/3776/10369/4842/2257/6261/3751/53826/27092/6331/779/25937/10345/775/9254/815/6334/1482/6910/3759/30818/478/10089/4880/6543/4881/89822/783/93589/784/7137/6717/30820/27091/60598/493
R-HSA-397014	R-HSA-397014	Muscle contraction	207	0.419602920334356	1.72481707222957	0.00166666666666667	0.0862026862026862	0.0803932909196067	2954	tags=32%, list=16%, signal=27%	4634/492/6588/7138/53828/486/83795/301/3777/5348/55800/2256/7140/53822/6327/6324/4604/7125/4624/93408/3776/10369/4842/2257/6261/3751/53826/27092/6331/779/25937/10345/775/9254/815/7111/6334/140465/1482/4703/6910/3759/30818/7134/478/10089/7273/7169/4880/6543/70/4881/89822/783/58/93589/784/10398/7137/10174/7139/6717/30820/27091/60598/4633/493
R-HSA-216083	R-HSA-216083	Integrin cell surface interactions	85	0.410154178864828	1.49570508491441	0.0139616055846422	0.246853146853147	0.230217151269783	3337	tags=40%, list=18%, signal=33%	7448/1311/2266/256076/2244/1300/2243/3679/1291/3371/3384/1307/3674/2335/7087/3678/1277/3381/1299/1296/1292/131873/4060/1293/960/1278/80781/7057/3385/3383/50509/1281/3685/1289
R-HSA-375276	R-HSA-375276	Peptide ligand-binding receptors	197	0.402582901873526	1.65183153628668	0.00164203612479475	0.0862026862026862	0.0803932909196067	2414	tags=34%, list=13%, signal=30%	5473/56923/6357/887/2834/301/8811/6354/1907/5196/6751/60675/283869/8862/3577/4988/5539/6869/57007/4828/5367/2587/6754/2358/10022/3827/51738/4829/4987/4923/6346/3576/6366/2357/2829/6387/718/2852/185/5443/885/1909/623/2847/6368/2925/6750/6375/4159/6376/886/128674/6361/3579/680/10887/554/3814/1524/553/6351/84432/6870/727/2532/6753/122042
R-HSA-373080	R-HSA-373080	Class B/2 (Secretin family receptors)	90	0.400898379137424	1.46904450898439	0.013986013986014	0.246853146853147	0.230217151269783	3062	tags=37%, list=17%, signal=31%	114131/7476/80326/89780/2786/117/6343/7475/5745/7471/8326/1394/7484/10267/2740/1392/11211/2642/2791/133/54361/7477/7478/7481/94235/113091/5744/10266/7479/799/6608/1395/3375
R-HSA-2408522	R-HSA-2408522	Selenoamino acid metabolism	108	0.400127600353637	1.51669357168208	0.0101867572156197	0.199773627617431	0.186310428022518	6274	tags=58%, list=34%, signal=39%	4837/116832/140801/4143/6218/6147/6234/6123/6142/6171/25873/6155/6209/6159/6229/6168/11224/6136/6194/7311/4736/6154/6165/6192/3921/6161/6128/6134/6143/6135/6137/6130/191/6208/6169/51121/9045/6175/200916/6176/6235/6210/51065/6122/6204/6206/9349/6228/6124/6187/6166/6217/6232/6224/6173/6133/6233/6138/6201/6160/6144/6231/6230
R-HSA-1799339	R-HSA-1799339	SRP-dependent cotranslational protein targeting to membrane	111	0.388175219839031	1.4755605317077	0.0136286201022147	0.246853146853147	0.230217151269783	6274	tags=57%, list=34%, signal=37%	116832/140801/6218/6147/6234/6123/6142/6171/25873/6155/6209/6159/6229/6168/11224/6136/6194/7311/4736/6154/6165/6192/3921/6161/6128/6134/6143/6135/6137/6130/6208/6169/23478/51121/9045/6175/200916/6176/6235/6210/51065/6122/6746/10952/6204/6206/9349/6228/6124/6187/6166/6217/6232/6224/6173/6133/6233/6138/6201/6160/6144/6231/6230
R-HSA-373076	R-HSA-373076	Class A/1 (Rhodopsin-like receptors)	325	0.367775513306113	1.57826305927953	0.00152439024390244	0.0862026862026862	0.0803932909196067	2414	tags=30%, list=13%, signal=26%	5473/56923/1132/6357/887/155/2834/146/338442/301/8811/6354/1907/5196/6751/3354/8843/60675/283869/8862/3577/94233/4988/5539/6869/57007/152/4828/5367/2587/6754/2358/3351/10022/11255/3827/51738/4829/4987/2867/4923/151/6346/3576/6366/5731/2357/2829/3363/6387/718/2852/185/5443/885/2863/1909/3360/623/2847/23596/6368/8111/2925/6750/136/6375/4159/6376/886/134864/134/5737/128674/3357/6361/3579/680/10887/5…
R-HSA-76002	R-HSA-76002	Platelet activation, signaling and aggregation	259	0.367151325667805	1.53946824239917	0.00325732899022801	0.104584845566995	0.0975366347132181	2475	tags=20%, list=14%, signal=18%	5473/350/12/1893/5054/5265/2786/7078/1675/5196/2162/1521/22915/197/29106/152/5267/2266/213/3273/5919/7043/7018/2244/3827/388/2243/5582/346562/151/4352/3481/135228/5099/2791/3674/2335/55664/1277/9162/5627/7222/7042/7273/10630/5345/6403/7040/5155/22927/94235/6678/7044
R-HSA-500792	R-HSA-500792	GPCR ligand binding	453	0.349547273395867	1.53543649014416	0.00147275405007364	0.0862026862026862	0.0803932909196067	2451	tags=28%, list=13%, signal=25%	5473/56923/114131/7476/1132/6357/887/155/2834/80326/146/338442/89780/301/2786/8811/6354/1907/5196/117/6751/3354/8843/60675/283869/8862/3577/6343/94233/7475/4988/5539/6869/5745/57007/7471/8326/152/4828/1394/5367/7484/2587/6754/10267/2358/3351/10022/222545/11255/3827/2740/2550/51738/4829/50834/4987/2867/1392/4923/151/6346/9568/3576/6366/11211/5731/2357/2829/2642/3363/6387/718/2852/2791/185/5443/885…
R-HSA-112316	R-HSA-112316	Neuronal System	411	0.348240390194371	1.52806020289689	0.00147058823529412	0.0862026862026862	0.0803932909196067	2672	tags=26%, list=15%, signal=23%	4137/2566/1145/3755/9066/83795/2786/1141/2902/81033/774/3777/8224/347688/10021/2890/6531/1135/10382/3747/2900/3746/1143/1103/6812/6511/6572/27012/57596/2572/10381/84631/9454/1742/1142/348980/3776/60482/4916/80059/23416/9312/10369/27133/2550/6616/5582/57030/2561/6507/2558/346562/57555/26280/57622/9568/6539/3751/27092/2891/6582/2903/3359/2791/56666/8499/2898/9254/27165/80852/815/6804/347733/9132/84…
R-HSA-112315	R-HSA-112315	Transmission across Chemical Synapses	271	0.339537972979521	1.42912351356444	0.00806451612903226	0.179159397303727	0.167085437622605	2672	tags=25%, list=15%, signal=22%	4137/2566/1145/2786/1141/2902/774/8224/347688/2890/6531/1135/10382/2900/1143/1103/6812/6511/6572/2572/10381/1742/1142/60482/10369/2550/6616/5582/57030/2561/6507/2558/346562/9568/6539/27092/2891/6582/2903/3359/2791/8499/2898/9254/27165/80852/815/6804/347733/84617/3759/2560/1144/1740/2567/1138/114/4747/2892/6506/7102/10497/94235/5565/783/57576/10376/6853/784
R-HSA-6798695	R-HSA-6798695	Neutrophil degranulation	468	0.30940001986663	1.36316733151608	0.00293685756240822	0.104584845566995	0.0975366347132181	3405	tags=21%, list=19%, signal=18%	5473/3043/6283/3310/3240/7276/56729/12/1511/2352/388697/978/5265/5657/6317/5553/1991/5317/6278/3848/1675/6279/199675/566/3577/197/1669/51806/5836/1143/4353/2219/820/2358/8993/4311/671/6036/4317/6616/5806/9545/6280/9145/3303/2357/718/54509/230/89777/338339/5328/6515/3579/11031/6556/6947/4057/2040/79888/4318/4831/929/94103/7077/2212/4048/81567/83716/221/2992/4257/5709/960/3304/4282/29952/80142/1084…
R-HSA-418594	R-HSA-418594	G alpha (i) signalling events	401	0.29629477035399	1.29414960553774	0.00906344410876133	0.180247649036211	0.168100349593186	2490	tags=22%, list=14%, signal=20%	5473/56923/7276/6000/1132/6357/2978/26086/9227/338442/301/2786/8811/388531/2817/5999/5196/6751/3354/8843/283869/8862/3577/6017/4988/5539/57007/1258/8608/152/5367/2587/6754/2358/5959/3351/10022/338/2719/11255/3827/6121/2550/50834/4987/5582/346562/151/6346/24/9568/3576/6366/2357/2239/6387/718/2852/2791/5443/623/4036/2847/23596/6368/815/8601/3000/6750/6376/2781/134/3579/53637/114/1524/10636/8698/514…
R-HSA-109582	R-HSA-109582	Hemostasis	597	0.291020899248432	1.30804930546326	0.00141043723554302	0.0862026862026862	0.0803932909196067	3309	tags=21%, list=18%, signal=18%	5473/5055/492/4778/3043/547/350/12/1893/5054/5265/5657/2786/7078/5678/347688/2817/1675/3897/5196/2162/1521/10382/22915/197/29106/5672/152/5267/2266/147700/2888/213/5593/5104/10381/3273/5919/7043/4099/5673/7018/338/2244/3797/3827/388/4842/2243/5582/54210/346562/151/4352/3481/135228/857/5099/2791/3674/5328/124602/2335/347733/55083/9127/7056/221458/83692/285/3439/84617/3678/55664/1277/9162/5627/7222…
R-HSA-69278	R-HSA-69278	Cell Cycle, Mitotic	466	-0.308040456030841	-1.4274068761351	0.00315457413249211	0.104584845566995	0.0975366347132181	6085	tags=42%, list=33%, signal=29%	10274/7153/8615/5111/23279/5686/79682/9212/7840/5718/55920/4751/5427/5717/5688/8243/55125/5696/5704/22897/64946/27229/79648/5682/255919/55869/10592/4928/7443/55835/5500/84515/5928/2033/203068/5702/79172/348995/7514/984/51659/9663/9493/8548/25836/55706/5577/10926/80321/9735/147841/55839/55142/91750/5719/9126/2237/7157/8318/3065/6502/5716/3320/7112/23198/4001/5981/5347/10735/7175/25906/10783/26271/…
R-HSA-1640170	R-HSA-1640170	Cell Cycle	565	-0.319244745676174	-1.49976131251129	0.00334448160535117	0.104584845566995	0.0975366347132181	6142	tags=44%, list=34%, signal=30%	9738/10856/57405/10274/7153/641/8615/5111/23279/5686/79682/9212/7840/4683/5718/55920/4751/51230/5427/5717/5688/8243/55125/5696/8607/5704/8924/22897/64946/27229/79648/10111/5682/255919/55869/10592/675/7015/4928/7443/11339/55835/1736/5500/84515/5928/2033/203068/5702/79172/348995/7514/54069/984/51659/580/9663/9493/8548/25836/55706/5577/10926/80321/9735/147841/55839/27030/55142/91750/5719/9126/80010/…
R-HSA-69620	R-HSA-69620	Cell Cycle Checkpoints	248	-0.326825786025706	-1.43918961600377	0.00246305418719212	0.0915219082188229	0.0853540384536659	6118	tags=42%, list=34%, signal=29%	57405/641/23279/5686/79682/9212/4683/5718/55920/51230/5717/5688/5696/5704/8924/64946/10111/5682/4928/84515/5702/79172/348995/7514/580/10926/9735/147841/55839/5719/80010/7157/8318/5716/5884/23198/5347/545/25906/79019/8317/1058/7156/4176/6119/79980/3364/898/11004/991/5706/9183/64105/10393/11073/993/1111/983/472/699/57122/4173/91687/5707/5883/9793/116028/7534/81929/79184/672/5518/9088/29945/11130/41…
R-HSA-69306	R-HSA-69306	DNA Replication	126	-0.352793330486987	-1.41633494828607	0.0144578313253012	0.24895680282104	0.232179037072552	6056	tags=43%, list=33%, signal=29%	5111/5686/5718/5427/5717/5688/5696/5704/5682/84515/5702/51659/10926/5719/2237/8318/6502/5716/23198/5981/25906/8317/4176/6119/898/5706/10393/5558/4173/9837/5707/5422/1871/81620/29945/990/23594/8881/55388/57804/11065/4171/9134/1763/29935/4172/5426/4998/3978/5424/1870/10714/143471/84296
R-HSA-211859	R-HSA-211859	Biological oxidations	217	-0.376334858590144	-1.62706893060409	0.00244498777506112	0.0915219082188229	0.0853540384536659	1858	tags=24%, list=10%, signal=21%	1573/9/8529/196743/10861/26873/55902/1588/57412/1551/389396/1592/7172/50512/218/1544/9971/79799/54600/1565/54579/23491/10720/7364/133688/8824/1549/1559/54577/1577/54575/27306/57834/1553/64816/1555/1581/7367/29785/54657/1548/1572/6819/54659/134147/10/27284/1576/124975/54658/126
R-HSA-211945	R-HSA-211945	Phase I - Functionalization of compounds	104	-0.387469864390701	-1.50410485846726	0.0144230769230769	0.24895680282104	0.232179037072552	1858	tags=26%, list=10%, signal=23%	1573/8529/196743/55902/1588/1551/1592/218/1544/9971/1565/23491/8824/1549/1559/1577/57834/1553/64816/1555/1581/29785/1548/1572/134147/1576/126
R-HSA-211897	R-HSA-211897	Cytochrome P450 - arranged by substrate type	64	-0.437061664179871	-1.5716116713106	0.00691244239631336	0.162672811059908	0.151709919961193	1858	tags=31%, list=10%, signal=28%	1573/8529/1588/1551/1592/1544/9971/1565/1549/1559/1577/57834/1553/64816/1555/1581/29785/1548/1572/1576
R-HSA-73886	R-HSA-73886	Chromosome Maintenance	60	-0.439992406010162	-1.56256040419393	0.00666666666666667	0.15954802259887	0.148795718108831	6139	tags=57%, list=34%, signal=38%	10856/5111/79682/5427/8607/64946/7015/11339/1736/5928/79172/54069/55839/2237/5981/79019/1058/6119/64105/387103/5558/91687/5422/51773/8467/55166/57804/55355/1763/5426/3978/5424/10714/2491
R-HSA-5685942	R-HSA-5685942	HDR through Homologous Recombination (HRR)	66	-0.467187859956983	-1.68501462413321	0.00233100233100233	0.0914270914270914	0.0852656115814011	6072	tags=56%, list=33%, signal=38%	641/5111/4683/5427/10111/675/580/80010/5884/5981/545/51750/7156/6119/3364/11073/1111/472/7517/5883/548593/116028/672/146956/5888/57804/83990/197342/7516/5932/1763/5426/84464/5424/348654/10714/79008
R-HSA-2871809	R-HSA-2871809	FCERI mediated Ca+2 mobilization	33	-0.533992654498628	-1.63665734908112	0.0109170305676856	0.208308745426649	0.194270344810451	4836	tags=52%, list=26%, signal=38%	10768/6850/7409/2206/5336/3702/808/7294/4067/4772/9402/805/7006/27040/3710/695/10451
R-HSA-983695	R-HSA-983695	Antigen activates B Cell Receptor (BCR) leading to generation of second messengers	32	-0.56666181623594	-1.71770962955861	0.00883002207505519	0.179781003310415	0.167665152185276	4943	tags=53%, list=27%, signal=39%	4690/10768/6850/7409/5336/808/640/4067/805/973/974/29760/3710/27071/695/930/933
R-HSA-5693568	R-HSA-5693568	Resolution of D-loop Structures through Holliday Junction Intermediates	32	-0.572689288356342	-1.73598057460284	0.00883002207505519	0.179781003310415	0.167665152185276	6072	tags=69%, list=33%, signal=46%	641/4683/10111/675/580/80010/7156/472/7517/548593/116028/672/146956/5888/83990/197342/7516/5932/1763/84464/348654/79008
R-HSA-5693537	R-HSA-5693537	Resolution of D-Loop Structures	33	-0.575354394195836	-1.7634287469195	0.00873362445414847	0.179781003310415	0.167665152185276	6072	tags=70%, list=33%, signal=47%	641/4683/10111/675/580/80010/51750/7156/472/7517/548593/116028/672/146956/5888/83990/197342/7516/5932/1763/84464/348654/79008
R-HSA-69190	R-HSA-69190	DNA strand elongation	32	-0.58289688009733	-1.7669226252682	0.00883002207505519	0.179781003310415	0.167665152185276	5451	tags=59%, list=30%, signal=42%	84515/51659/2237/8318/5981/4176/6119/5558/4173/9837/5422/57804/4171/1763/4172/3978/5424/10714/84296
R-HSA-5423646	R-HSA-5423646	Aflatoxin activation and detoxification	18	-0.637675838840451	-1.72756208232053	0.00823045267489712	0.179159397303727	0.167085437622605	1012	tags=28%, list=6%, signal=26%	1544/1577/1553/1576/124975
R-HSA-211981	R-HSA-211981	Xenobiotics	24	-0.684257323048618	-1.96064628989226	0.00213675213675214	0.0862026862026862	0.0803932909196067	1268	tags=58%, list=7%, signal=54%	1573/1551/1544/1565/1549/1559/1577/1553/64816/1555/29785/1548/1572/1576
R-HSA-1475029	R-HSA-1475029	Reversible hydration of carbon dioxide	12	-0.708960091875834	-1.72857869988216	0.00814663951120163	0.179159397303727	0.167085437622605	2061	tags=67%, list=11%, signal=59%	377677/761/765/760/763/766/762/759
R-HSA-156588	R-HSA-156588	Glucuronidation	25	-0.73083302573151	-2.09555235951812	0.00213219616204691	0.0862026862026862	0.0803932909196067	914	tags=48%, list=5%, signal=46%	79799/54600/54579/10720/7364/133688/54577/54575/7367/54657/54659/54658
R-HSA-193048	R-HSA-193048	Androgen biosynthesis	11	-0.75664589328118	-1.78983133258944	0.00824742268041237	0.179159397303727	0.167085437622605	521	tags=36%, list=3%, signal=35%	3284/6716/3283/1586
R-HSA-211999	R-HSA-211999	CYP2E1 reactions	11	-0.897997629622362	-2.12419615088279	0.00206185567010309	0.0862026862026862	0.0803932909196067	755	tags=73%, list=4%, signal=70%	1565/1549/1559/1553/1555/29785/1548/1572
