# Supplementary material for: Identification of critical prognosis signature associated with lymph node metastasis of stomach adenocarcinomas
Source: World J Surg Oncol. 2023 Feb 23;21:61. doi: 10.1186/s12957-023-02940-y (PMC9948474; doi:10.1186/s12957-023-02940-y)
Supplement: Supplementary file 16 — Additional file 16: Table S13. PPI network associated with the 10-mRNA signature. [file 12957_2023_2940_MOESM16_ESM.csv]

#node1	node2	node1_string_id	node2_string_id	neighborhood_on_chromosome	gene_fusion	phylogenetic_cooccurrence	homology	coexpression	experimentally_determined_interaction	database_annotated	automated_textmining	combined_score
CD226	PVRL2	9606.ENSP00000280200	9606.ENSP00000252483	0	0	0	0	0	0.712	0.8	0.99	0.999
CD226	CXCR3	9606.ENSP00000280200	9606.ENSP00000362795	0	0	0	0	0.096	0	0	0.404	0.438
CD226	CD96	9606.ENSP00000280200	9606.ENSP00000283285	0	0	0	0.572	0.109	0	0	0.937	0.466
CD226	TIGIT	9606.ENSP00000280200	9606.ENSP00000419085	0	0	0	0	0.093	0.312	0	0.958	0.971
CD226	PVR	9606.ENSP00000280200	9606.ENSP00000402060	0	0	0	0	0	0.884	0.8	0.99	0.999
CD96	PVRL2	9606.ENSP00000283285	9606.ENSP00000252483	0	0	0	0	0	0	0	0.905	0.905
CD96	TIGIT	9606.ENSP00000283285	9606.ENSP00000419085	0	0	0	0	0.098	0	0	0.869	0.877
CD96	PVR	9606.ENSP00000283285	9606.ENSP00000402060	0	0	0	0	0	0.886	0.8	0.988	0.999
CNGB3	GNAT2	9606.ENSP00000316605	9606.ENSP00000251337	0	0	0	0	0.081	0.704	0.9	0.928	0.997
CNGB3	PDE6H	9606.ENSP00000316605	9606.ENSP00000266395	0	0	0	0	0	0	0.9	0.833	0.982
CNGB3	PDE6C	9606.ENSP00000316605	9606.ENSP00000360502	0	0	0	0	0.062	0.29	0.9	0.928	0.994
COMMD9	FJX1	9606.ENSP00000263401	9606.ENSP00000400223	0	0	0	0	0	0	0	0.907	0.907
CXCL10	CXCL13	9606.ENSP00000305651	9606.ENSP00000286758	0	0	0	0	0.153	0	0.9	0.712	0.973
CXCL10	CXCR5	9606.ENSP00000305651	9606.ENSP00000292174	0	0	0	0	0.062	0	0.6	0.714	0.883
CXCL10	PF4	9606.ENSP00000305651	9606.ENSP00000296029	0	0	0	0	0.054	0.237	0.9	0.766	0.98
CXCL10	CXCL11	9606.ENSP00000305651	9606.ENSP00000306884	0	0	0	0.818	0.841	0.237	0.9	0.882	0.988
CXCL10	CXCL9	9606.ENSP00000305651	9606.ENSP00000354901	0	0	0	0.862	0.848	0.272	0.9	0.918	0.989
CXCL10	CXCR3	9606.ENSP00000305651	9606.ENSP00000362795	0	0	0	0	0.09	0.678	0.9	0.989	0.999
CXCL11	CXCL13	9606.ENSP00000306884	9606.ENSP00000286758	0	0	0	0	0.153	0	0.8	0.692	0.943
CXCL11	CXCR5	9606.ENSP00000306884	9606.ENSP00000292174	0	0	0	0	0.062	0	0.6	0.46	0.779
CXCL11	PF4	9606.ENSP00000306884	9606.ENSP00000296029	0	0	0	0	0.063	0.237	0.9	0.766	0.981
CXCL11	CXCL9	9606.ENSP00000306884	9606.ENSP00000354901	0	0	0	0.846	0.749	0.237	0.9	0.884	0.982
CXCL11	CXCR3	9606.ENSP00000306884	9606.ENSP00000362795	0	0	0	0	0.062	0.678	0.9	0.989	0.999
CXCL13	PF4	9606.ENSP00000286758	9606.ENSP00000296029	0	0	0	0	0	0	0.8	0.504	0.896
CXCL13	CXCL9	9606.ENSP00000286758	9606.ENSP00000354901	0	0	0	0	0.482	0	0.8	0.727	0.969
CXCL13	CXCR3	9606.ENSP00000286758	9606.ENSP00000362795	0	0	0	0	0.091	0.27	0.9	0.839	0.987
CXCL13	CXCR5	9606.ENSP00000286758	9606.ENSP00000292174	0	0	0	0	0.094	0.463	0.8	0.989	0.998
CXCL9	CXCR5	9606.ENSP00000354901	9606.ENSP00000292174	0	0	0	0	0.062	0	0.6	0.521	0.804
CXCL9	PF4	9606.ENSP00000354901	9606.ENSP00000296029	0	0	0	0	0.062	0.237	0.9	0.781	0.982
CXCL9	TIGIT	9606.ENSP00000354901	9606.ENSP00000419085	0	0	0	0	0.18	0	0	0.368	0.459
CXCL9	CXCR3	9606.ENSP00000354901	9606.ENSP00000362795	0	0	0	0	0.123	0.675	0.9	0.989	0.999
CXCR3	PF4	9606.ENSP00000362795	9606.ENSP00000296029	0	0	0	0	0.086	0.27	0.9	0.995	0.999
CXCR3	TIGIT	9606.ENSP00000362795	9606.ENSP00000419085	0	0	0	0	0.124	0	0	0.468	0.514
CXCR5	TIGIT	9606.ENSP00000292174	9606.ENSP00000419085	0	0	0	0	0.062	0	0	0.475	0.486
CXCR5	PF4	9606.ENSP00000292174	9606.ENSP00000296029	0	0	0	0	0.058	0	0.6	0.267	0.699
DCHS1	FAT3	9606.ENSP00000299441	9606.ENSP00000432586	0	0	0	0.664	0.065	0.369	0	0.683	0.523
DCHS1	FAT1	9606.ENSP00000299441	9606.ENSP00000406229	0	0	0	0.674	0.065	0.369	0	0.78	0.539
DCHS1	FJX1	9606.ENSP00000299441	9606.ENSP00000400223	0	0	0	0	0.063	0.667	0	0.848	0.948
DCHS2	FJX1	9606.ENSP00000485514	9606.ENSP00000400223	0	0	0	0	0.063	0.667	0	0.787	0.927
DCHS2	FAT1	9606.ENSP00000485514	9606.ENSP00000406229	0	0	0	0.626	0.065	0.369	0	0.701	0.543
DCHS2	FAT3	9606.ENSP00000485514	9606.ENSP00000432586	0	0	0	0.62	0.092	0.369	0	0.703	0.559
ELOVL2	FADS1	9606.ENSP00000346693	9606.ENSP00000322229	0	0	0	0	0.064	0	0.8	0.904	0.98
ELOVL2	FAT3	9606.ENSP00000346693	9606.ENSP00000432586	0	0	0	0	0.07	0	0	0.398	0.416
ELOVL2	FAT1	9606.ENSP00000346693	9606.ENSP00000406229	0	0	0	0	0.076	0	0	0.638	0.651
FAM20A	FJX1	9606.ENSP00000468308	9606.ENSP00000400223	0	0	0	0	0	0	0	0.794	0.794
FAT1	FAT4	9606.ENSP00000406229	9606.ENSP00000377862	0	0	0	0.654	0.159	0.369	0	0.857	0.61
FAT1	FJX1	9606.ENSP00000406229	9606.ENSP00000400223	0	0	0	0	0.108	0.543	0	0.772	0.899
FAT3	FAT4	9606.ENSP00000432586	9606.ENSP00000377862	0	0	0	0.665	0.094	0.369	0	0.853	0.573
FAT3	FJX1	9606.ENSP00000432586	9606.ENSP00000400223	0	0	0	0	0.062	0.543	0	0.663	0.843
FAT4	WNT5A	9606.ENSP00000377862	9606.ENSP00000264634	0	0	0	0	0.106	0.155	0	0.303	0.428
FAT4	FJX1	9606.ENSP00000377862	9606.ENSP00000400223	0	0	0	0	0.09	0.37	0	0.83	0.894
FJX1	TRIM44	9606.ENSP00000400223	9606.ENSP00000299413	0	0.222	0	0	0	0	0	0.827	0.859
FZD1	LRP6	9606.ENSP00000287934	9606.ENSP00000261349	0	0	0	0	0.052	0.181	0.9	0.803	0.982
FZD1	WNT5A	9606.ENSP00000287934	9606.ENSP00000264634	0	0	0	0	0.083	0.413	0.6	0.89	0.973
FZD1	WNT3A	9606.ENSP00000287934	9606.ENSP00000284523	0	0	0	0	0.049	0.413	0.9	0.976	0.998
FZD1	PVR	9606.ENSP00000287934	9606.ENSP00000402060	0	0	0	0	0.066	0	0	0.43	0.445
FZD1	FZD4	9606.ENSP00000287934	9606.ENSP00000434034	0	0	0	0.914	0.063	0	0.65	0.804	0.681
FZD1	RYK	9606.ENSP00000287934	9606.ENSP00000478721	0	0	0	0	0.062	0.163	0.6	0.645	0.873
FZD1	FZD2	9606.ENSP00000287934	9606.ENSP00000323901	0	0	0	0.979	0.106	0.175	0.9	0.88	0.921
FZD2	GNAT2	9606.ENSP00000323901	9606.ENSP00000251337	0	0	0	0	0.048	0.162	0.6	0.542	0.834
FZD2	LRP6	9606.ENSP00000323901	9606.ENSP00000261349	0	0	0	0	0.052	0.181	0.9	0.665	0.97
FZD2	WNT5A	9606.ENSP00000323901	9606.ENSP00000264634	0	0	0	0	0.083	0.413	0.9	0.989	0.999
FZD2	WNT3A	9606.ENSP00000323901	9606.ENSP00000284523	0	0	0	0	0.049	0.694	0.9	0.966	0.998
FZD2	FZD4	9606.ENSP00000323901	9606.ENSP00000434034	0	0	0	0.917	0.063	0	0.9	0.771	0.908
FZD2	RYK	9606.ENSP00000323901	9606.ENSP00000478721	0	0	0	0	0.062	0.163	0.6	0.747	0.91
FZD4	GNAT2	9606.ENSP00000434034	9606.ENSP00000251337	0	0	0	0	0.048	0.162	0.6	0.077	0.666
FZD4	LRP6	9606.ENSP00000434034	9606.ENSP00000261349	0	0	0	0	0.065	0.138	0.8	0.952	0.991
FZD4	WNT5A	9606.ENSP00000434034	9606.ENSP00000264634	0	0	0	0	0.064	0.213	0.9	0.988	0.999
FZD4	WNT3A	9606.ENSP00000434034	9606.ENSP00000284523	0	0	0	0	0.049	0.213	0.6	0.857	0.951
FZD4	RYK	9606.ENSP00000434034	9606.ENSP00000478721	0	0	0	0	0.062	0.152	0.6	0.711	0.896
GDPD1	GDPD4	9606.ENSP00000284116	9606.ENSP00000320815	0	0	0	0	0	0	0	0.8	0.8
GNAT2	WNT5A	9606.ENSP00000251337	9606.ENSP00000264634	0	0	0	0	0.062	0	0.6	0.053	0.613
GNAT2	PDE6H	9606.ENSP00000251337	9606.ENSP00000266395	0	0	0	0	0.062	0	0.9	0.838	0.983
GNAT2	PDE6C	9606.ENSP00000251337	9606.ENSP00000360502	0	0	0	0	0.237	0.126	0.9	0.878	0.99
GUCY1A2	PDE6H	9606.ENSP00000282249	9606.ENSP00000266395	0	0	0	0	0	0	0.65	0.041	0.65
GUCY1A2	PDE6C	9606.ENSP00000282249	9606.ENSP00000360502	0	0	0	0	0.151	0.161	0.65	0.075	0.738
LRP6	RYK	9606.ENSP00000261349	9606.ENSP00000478721	0	0	0	0	0.084	0.057	0	0.631	0.653
LRP6	WNT5A	9606.ENSP00000261349	9606.ENSP00000264634	0	0	0	0	0.076	0.345	0.9	0.956	0.997
LRP6	WNT3A	9606.ENSP00000261349	9606.ENSP00000284523	0	0	0	0	0.053	0.832	0.9	0.989	0.999
PDE6C	PDE6H	9606.ENSP00000360502	9606.ENSP00000266395	0	0	0	0	0.049	0.239	0.9	0.883	0.99
PVR	TIGIT	9606.ENSP00000402060	9606.ENSP00000419085	0	0	0	0	0	0.932	0.8	0.989	0.999
PVRL2	TIGIT	9606.ENSP00000252483	9606.ENSP00000419085	0	0	0	0	0	0.97	0.8	0.989	0.999
RAI14	SMAP2	9606.ENSP00000427123	9606.ENSP00000361803	0	0	0	0	0	0.104	0	0.76	0.776
RYK	WNT5A	9606.ENSP00000478721	9606.ENSP00000264634	0	0	0	0	0	0.534	0.8	0.99	0.999
RYK	WNT3A	9606.ENSP00000478721	9606.ENSP00000284523	0	0	0	0	0	0.617	0.6	0.906	0.984
WNT3A	WNT5A	9606.ENSP00000284523	9606.ENSP00000264634	0	0	0	0.921	0	0	0.9	0.895	0.907
