# Supplementary material for: Identification of critical prognosis signature associated with lymph node metastasis of stomach adenocarcinomas
Source: World J Surg Oncol. 2023 Feb 23;21:61. doi: 10.1186/s12957-023-02940-y (PMC9948474; doi:10.1186/s12957-023-02940-y)
Supplement: Supplementary file 17 — Additional file 17: Table S14. Pathway enrichment analysis of the PPI network associated with the 10-mRNA signature. [file 12957_2023_2940_MOESM17_ESM.csv]

## Sheet: 工作表 1 - enrichment.all-2
#category	term ID	term description	gene count	background gene count	strength	false discovery rate	-logFDR	matching proteins in your network (IDs)	matching proteins in your network (labels)
STRING clusters	CL:21042	ncRNAs involved in Wnt signaling in hepatocellular carcinoma, and beta-catenin destruction complex	7	77	1.65	1.64e-07	6.78516	9606.ENSP00000261349,9606.ENSP00000264634,9606.ENSP00000284523,9606.ENSP00000287934,9606.ENSP00000323901,9606.ENSP00000434034,9606.ENSP00000478721	LRP6,WNT5A,WNT3A,FZD1,FZD2,FZD4,RYK	Cluster 1
STRING clusters	CL:21046	Wnt signaling in kidney disease, and Frizzled domain	6	38	1.89	1.64e-07	6.78516	9606.ENSP00000261349,9606.ENSP00000264634,9606.ENSP00000284523,9606.ENSP00000287934,9606.ENSP00000323901,9606.ENSP00000478721	LRP6,WNT5A,WNT3A,FZD1,FZD2,RYK	Cluster 1
STRING clusters	CL:21049	Wnt, and Frizzled/secreted frizzled-related protein	4	30	1.81	0.00011	3.95861	9606.ENSP00000261349,9606.ENSP00000284523,9606.ENSP00000287934,9606.ENSP00000478721	LRP6,WNT3A,FZD1,RYK	Cluster 1
STRING clusters	CL:21052	Mixed, incl. wnt-3 protein, and frizzled-7	2	6	2.21	0.0151	1.82102	9606.ENSP00000284523,9606.ENSP00000478721	WNT3A,RYK	Cluster 1
STRING clusters	CL:21094	Glial cell-neuron signaling, and osteoporosis-pseudoglioma syndrome	2	6	2.21	0.0151	1.82102	9606.ENSP00000261349,9606.ENSP00000287934	LRP6,FZD1	Cluster 1
STRING clusters	CL:18276	Chemokine receptors bind chemokines	7	28	2.09	2.48e-09	8.60555	9606.ENSP00000286758,9606.ENSP00000292174,9606.ENSP00000296029,9606.ENSP00000305651,9606.ENSP00000306884,9606.ENSP00000354901,9606.ENSP00000362795	CXCL13,CXCR5,PF4,CXCL10,CXCL11,CXCL9,CXCR3	Cluster 2
STRING clusters	CL:18318	CXCR3 chemokine receptor binding	5	5	2.69	8.87e-09	8.05208	9606.ENSP00000296029,9606.ENSP00000305651,9606.ENSP00000306884,9606.ENSP00000354901,9606.ENSP00000362795	PF4,CXCL10,CXCL11,CXCL9,CXCR3	Cluster 2
STRING clusters	CL:19158	Positive regulation of natural killer cell mediated cytotoxicity directed against tumor cell target, and t-cell surface protein tactile	5	6	2.61	1.13e-08	7.94692	9606.ENSP00000252483,9606.ENSP00000280200,9606.ENSP00000283285,9606.ENSP00000402060,9606.ENSP00000419085	PVRL2,CD226,CD96,PVR,TIGIT	Cluster 3
STRING clusters	CL:24112	Achromatopsia 4	4	5	2.59	5.27e-07	6.27819	9606.ENSP00000251337,9606.ENSP00000266395,9606.ENSP00000316605,9606.ENSP00000360502	GNAT2,PDE6H,CNGB3,PDE6C	Cluster 4
STRING clusters	CL:22077	Mixed, incl. van maldergem syndrome, and four-jointed box protein 1/four-jointed protein	4	6	2.51	7.8e-07	6.10791	9606.ENSP00000299441,9606.ENSP00000377862,9606.ENSP00000400223,9606.ENSP00000432586	DCHS1,FAT4,FJX1,FAT3	Cluster 5
STRING clusters	CL:25376	Mixed, incl. ankycorbin, and xrcc1 n terminal domain	2	6	2.21	0.0151	1.82102	9606.ENSP00000361803,9606.ENSP00000427123	SMAP2,RAI14
STRING clusters	CL:14207	Fatty acid elongation	2	10	1.99	0.0316	1.50031	9606.ENSP00000322229,9606.ENSP00000346693	FADS1,ELOVL2
